# Supplementary material for: Isolation and Optimization of Aflatoxin B1 Degradation by Uniform Design and Complete Genome Sequencing of Novel Deep-Sea Kocuria rosea Strain 13
Source: Toxins (Basel). 2023 Aug 24;15(9):520. doi: 10.3390/toxins15090520 (PMC10534749; doi:10.3390/toxins15090520)
Supplement: Supplementary file 1 [file toxins-15-00520-s001.zip]

Archive with 5 entries (5 files):
- Table S1 NR annotations.xlsx
- Table S2 Swissprot annotations.xlsx
- Table S3  Pfam annotations.xlsx
- Table S4  GO annotations.xlsx
- Table S5  CAZy annotations.xlsx
