# Supplementary material for: Isolation and Optimization of Aflatoxin B1 Degradation by Uniform Design and Complete Genome Sequencing of Novel Deep-Sea Kocuria rosea Strain 13
Source: Toxins (Basel). 2023 Aug 24;15(9):520. doi: 10.3390/toxins15090520 (PMC10534749; doi:10.3390/toxins15090520)
Supplement: Supplementary file 1 [file toxins-15-00520-s001.zip › Table S1 NR annotations.xlsx]

## Sheet: Table S1  NR annotations
Gene ID	Location	Hit	Ref Len	Hit-Description	Gene Len	Gene Start	Gene End	Hit Len	Hit Start	Hit End	Identity	Evalue	Score
gene0001	Chromosome	STX03806.1	546	Chromosomal replication initiator protein DnaA	546	1	547	546	1	546	100	8.9e-307	2746
gene0001	Chromosome	KHD98366.1	546	chromosomal replication initiation protein	546	1	547	546	1	546	99.8	4.4e-306	2740
gene0001	Chromosome	WP_109268896.1	546	chromosomal replication initiator protein DnaA	546	1	547	546	1	546	99.6	2.2e-305	2734
gene0001	Chromosome	WP_109243589.1	530	chromosomal replication initiator protein DnaA	546	17	547	530	1	530	99.8	4.2e-296	2654
gene0001	Chromosome	EYT53757.1	530	chromosomal replication initiation protein	546	17	547	530	1	530	99.6	2.1e-295	2648
gene0002	Chromosome	TQN38820.1	413	DNA polymerase III beta subunit	413	1	414	413	1	413	100	3.1e-227	2059
gene0002	Chromosome	STX07315.1	413	DNA polymerase III subunit beta	413	1	414	413	1	413	99.8	9e-227	2055
gene0002	Chromosome	WP_035924354.1	374	MULTISPECIES: DNA polymerase III subunit beta	413	40	414	374	1	374	99.7	3.7e-204	1860
gene0002	Chromosome	WP_115163282.1	374	DNA polymerase III subunit beta	413	40	414	374	1	374	99.5	1.1e-203	1856
gene0002	Chromosome	WP_031283870.1	374	DNA polymerase III subunit beta	413	40	414	374	1	374	99.5	1.8e-203	1854
gene0003	Chromosome	WP_017835074.1	406	MULTISPECIES: DNA replication/repair protein RecF	406	1	407	406	1	406	100	3.2e-224	2033
gene0003	Chromosome	WP_133409625.1	406	DNA replication/repair protein RecF	406	1	407	406	1	406	99.8	1.2e-223	2028
gene0003	Chromosome	WP_058873294.1	405	DNA replication/repair protein RecF	406	1	406	405	1	405	96.8	1.4e-216	1967
gene0003	Chromosome	WP_062735765.1	406	DNA replication/repair protein RecF	406	1	407	406	1	406	92.1	1.3e-206	1881
gene0003	Chromosome	WP_047805088.1	410	DNA replication/repair protein RecF	406	1	407	410	1	410	91.2	1.9e-205	1871
gene0004	Chromosome	KHD98489.1	195	RNA-binding protein	104	1	105	104	92	195	99	5.1e-54	560
gene0004	Chromosome	EYT53760.1	221	RNA-binding protein	104	1	105	104	118	221	99	5.1e-54	560
gene0004	Chromosome	WP_172604895.1	221	DUF721 domain-containing protein	104	1	105	104	118	221	99	5.1e-54	560
gene0004	Chromosome	WP_051063854.1	179	MULTISPECIES: DUF721 domain-containing protein	104	1	105	104	76	179	99	5.1e-54	560
gene0004	Chromosome	KUG61348.1	179	RNA-binding protein	104	1	105	104	76	179	96.2	1.3e-52	548
gene0005	Chromosome	EYT53761.1	695	DNA gyrase subunit B	695	1	696	695	1	695	100	0	3564
gene0005	Chromosome	WP_081615870.1	723	MULTISPECIES: DNA topoisomerase (ATP-hydrolyzing) subunit B	695	1	696	695	29	723	99.9	0	3560
gene0005	Chromosome	WP_133409624.1	695	DNA topoisomerase (ATP-hydrolyzing) subunit B	695	1	696	695	1	695	99.9	0	3560
gene0005	Chromosome	WP_109221584.1	695	DNA topoisomerase (ATP-hydrolyzing) subunit B	695	1	696	695	1	695	99.9	0	3560
gene0005	Chromosome	WP_058873295.1	695	DNA topoisomerase (ATP-hydrolyzing) subunit B	695	1	696	695	1	695	99	0	3536
gene0006	Chromosome	WP_017835077.1	901	MULTISPECIES: DNA gyrase subunit A	901	1	902	901	1	901	100	0	4534
gene0006	Chromosome	WP_109243531.1	901	DNA gyrase subunit A	901	1	902	901	1	901	99.8	0	4526
gene0006	Chromosome	WP_126346740.1	901	DNA gyrase subunit A	901	1	902	901	1	901	99.9	0	4526
gene0006	Chromosome	WP_133409623.1	901	DNA gyrase subunit A	901	1	902	901	1	901	99.8	0	4517
gene0006	Chromosome	WP_058873296.1	897	DNA gyrase subunit A	901	1	902	901	1	897	97.3	0	4408
gene0007	Chromosome	WP_081615871.1	204	MULTISPECIES: DUF3566 domain-containing protein	204	1	205	204	1	204	100	1.1e-89	870
gene0007	Chromosome	WP_126346741.1	204	DUF3566 domain-containing protein	204	1	205	204	1	204	99.5	3.3e-89	866
gene0007	Chromosome	WP_115156050.1	204	DUF3566 domain-containing protein	204	1	205	204	1	204	99.5	4.3e-89	865
gene0007	Chromosome	WP_136341121.1	204	DUF3566 domain-containing protein	204	1	205	204	1	204	99	1.3e-88	861
gene0007	Chromosome	WP_133409622.1	204	DUF3566 domain-containing protein	204	1	205	204	1	204	99	1.3e-88	861
gene0009	Chromosome	STX03799.1	40	Uncharacterised protein	40	1	41	40	1	40	100	1.3e-10	182
gene0009	Chromosome	TQN38826.1	40	hypothetical protein	40	1	41	40	1	40	97.5	3e-10	179
gene0009	Chromosome	GEO95579.1	40	hypothetical protein	40	1	41	40	1	40	85	1.4e-07	156
gene0009	Chromosome	GEO91116.1	40	hypothetical protein	40	1	41	40	1	40	85	2.4e-07	154
gene0011	Chromosome	WP_035924352.1	290	MULTISPECIES: hypothetical protein	290	1	291	290	1	290	100	5e-139	1297
gene0011	Chromosome	WP_126346742.1	290	hypothetical protein	290	1	291	290	1	290	99.7	1.1e-138	1294
gene0011	Chromosome	WP_109243532.1	290	hypothetical protein	290	1	291	290	1	290	99.3	2.5e-138	1291
gene0011	Chromosome	WP_126349597.1	290	hypothetical protein	290	1	291	290	1	290	99	5.5e-138	1288
gene0011	Chromosome	WP_095650040.1	290	hypothetical protein	290	1	291	290	1	290	99	5.5e-138	1288
gene0012	Chromosome	WP_017835081.1	181	MULTISPECIES: peptidylprolyl isomerase	181	1	182	181	1	181	100	4e-102	977
gene0012	Chromosome	WP_062735760.1	181	MULTISPECIES: peptidylprolyl isomerase	181	1	182	181	1	181	95.6	1.8e-99	954
gene0012	Chromosome	WP_058873299.1	181	peptidylprolyl isomerase	181	1	182	181	1	181	96.1	2.4e-99	953
gene0012	Chromosome	WP_047805084.1	181	MULTISPECIES: peptidylprolyl isomerase	181	1	182	181	1	181	95.6	2.4e-99	953
gene0012	Chromosome	WP_058857564.1	181	MULTISPECIES: peptidylprolyl isomerase	181	1	182	181	1	181	94.5	2.7e-98	944
gene0013	Chromosome	WP_109268894.1	266	rhomboid family intramembrane serine protease	266	1	267	266	1	266	100	7.3e-145	1347
gene0013	Chromosome	WP_136341119.1	266	rhomboid family intramembrane serine protease	266	1	267	266	1	266	99.6	9.5e-145	1346
gene0013	Chromosome	WP_109221585.1	266	rhomboid family intramembrane serine protease	266	1	267	266	1	266	99.2	1.2e-144	1345
gene0013	Chromosome	WP_109243533.1	266	rhomboid family intramembrane serine protease	266	1	267	266	1	266	99.6	1.2e-144	1345
gene0013	Chromosome	WP_126349596.1	266	rhomboid family intramembrane serine protease	266	1	267	266	1	266	99.2	2.8e-144	1342
gene0014	Chromosome	WP_017835083.1	230	MULTISPECIES: response regulator transcription factor	230	1	231	230	1	230	100	8.5e-126	1182
gene0014	Chromosome	WP_095650038.1	230	MULTISPECIES: response regulator transcription factor	230	1	231	230	1	230	99.6	5.5e-125	1175
gene0014	Chromosome	WP_133409620.1	230	response regulator transcription factor	230	1	231	230	1	230	97.8	1.2e-122	1155
gene0014	Chromosome	WP_058873301.1	230	response regulator transcription factor	230	1	231	230	1	230	94.3	1.1e-117	1112
gene0014	Chromosome	WP_162459606.1	230	response regulator	230	1	231	230	1	230	93	1.1e-117	1112
gene0015	Chromosome	WP_126349595.1	482	HAMP domain-containing protein	482	1	483	482	1	482	100	2.7e-259	2336
gene0015	Chromosome	WP_146200245.1	482	HAMP domain-containing protein	482	1	483	482	1	482	99.8	4.7e-259	2334
gene0015	Chromosome	WP_136341118.1	482	HAMP domain-containing protein	482	1	483	482	1	482	99.8	6.1e-259	2333
gene0015	Chromosome	WP_031283873.1	482	HAMP domain-containing protein	482	1	483	482	1	482	99.8	1e-258	2331
gene0015	Chromosome	WP_147284807.1	482	HAMP domain-containing protein	482	1	483	482	1	482	99.4	8.8e-258	2323
gene0016	Chromosome	EYT53769.1	266	GntR family transcriptional regulator	266	1	267	266	1	266	100	1.1e-132	1242
gene0016	Chromosome	VEI51466.1	266	Uncharacterized HTH-type transcriptional regulator ydfH	266	1	267	266	1	266	99.6	4.1e-132	1237
gene0016	Chromosome	STX07303.1	266	Uncharacterized HTH-type transcriptional regulator ydfH	266	1	267	266	1	266	99.2	1.6e-131	1232
gene0016	Chromosome	VEH41455.1	266	Uncharacterized HTH-type transcriptional regulator ydfH	266	1	267	266	1	266	98.5	3.9e-130	1220
gene0016	Chromosome	WP_133409618.1	266	GntR family transcriptional regulator	266	1	267	266	1	266	97.4	1.6e-128	1206
gene0017	Chromosome	WP_017835086.1	333	MULTISPECIES: zinc-binding dehydrogenase	333	1	334	333	1	333	100	4.5e-192	1755
gene0017	Chromosome	WP_115163279.1	333	zinc-binding dehydrogenase	333	1	334	333	1	333	99.7	1.7e-191	1750
gene0017	Chromosome	WP_109268893.1	333	zinc-binding dehydrogenase	333	1	334	333	1	333	99.7	2.2e-191	1749
gene0017	Chromosome	WP_133409617.1	333	zinc-binding dehydrogenase	333	1	334	333	1	333	98.8	3.5e-189	1730
gene0017	Chromosome	WP_058873304.1	333	zinc-binding dehydrogenase	333	1	334	333	1	333	95.5	1.7e-183	1681
gene0018	Chromosome	WP_144835633.1	281	MSMEG_6728 family protein	281	1	282	281	1	281	100	2.5e-164	1515
gene0018	Chromosome	WP_017835087.1	281	MULTISPECIES: MSMEG_6728 family protein	281	1	282	281	1	281	99.6	6.3e-163	1503
gene0018	Chromosome	WP_109268892.1	281	MSMEG_6728 family protein	281	1	282	281	1	281	99.3	1.4e-162	1500
gene0018	Chromosome	WP_081994210.1	281	MSMEG_6728 family protein	281	1	282	281	1	281	99.3	1.8e-162	1499
gene0018	Chromosome	WP_133409616.1	281	MSMEG_6728 family protein	281	1	282	281	1	281	98.9	2.4e-162	1498
gene0019	Chromosome	WP_144835632.1	437	MFS transporter	437	1	438	437	1	437	100	4e-233	2110
gene0019	Chromosome	WP_095650035.1	437	MULTISPECIES: MFS transporter	437	1	438	437	1	437	99.8	1.2e-232	2106
gene0019	Chromosome	WP_109243535.1	437	MFS transporter	437	1	438	437	1	437	99.5	9.9e-232	2098
gene0019	Chromosome	WP_109221588.1	437	MFS transporter	437	1	438	437	1	437	99.1	2.4e-230	2086
gene0019	Chromosome	WP_136341397.1	437	MFS transporter	437	1	438	437	1	437	98.6	1.6e-229	2079
gene0020	Chromosome	WP_095650034.1	558	MULTISPECIES: acetolactate synthase	558	1	559	558	1	558	100	0	2946
gene0020	Chromosome	WP_017835089.1	558	acetolactate synthase	558	1	559	558	1	558	99.8	0	2942
gene0020	Chromosome	WP_126346746.1	558	acetolactate synthase	558	1	559	558	1	558	99.8	0	2940
gene0020	Chromosome	WP_109268890.1	558	acetolactate synthase	558	1	559	558	1	558	99.3	0	2935
gene0020	Chromosome	WP_133409614.1	558	acetolactate synthase	558	1	559	558	1	558	99.3	0	2932
gene0021	Chromosome	WP_017835090.1	471	MULTISPECIES: sugar porter family MFS transporter	471	1	472	471	1	471	100	1.6e-251	2269
gene0021	Chromosome	WP_035924342.1	471	sugar porter family MFS transporter	471	1	472	471	1	471	99.8	3.5e-251	2266
gene0021	Chromosome	WP_047805075.1	471	sugar porter family MFS transporter	471	1	472	471	1	471	92.8	1.8e-239	2165
gene0021	Chromosome	WP_062735750.1	471	sugar porter family MFS transporter	471	1	472	471	1	471	93.2	1.8e-239	2165
gene0021	Chromosome	WP_133409613.1	471	sugar porter family MFS transporter	471	1	472	471	1	471	93.6	4e-239	2162
gene0022	Chromosome	WP_109221589.1	398	MULTISPECIES: ROK family transcriptional regulator	397	1	398	397	2	398	100	8.1e-217	1969
gene0022	Chromosome	EYT53775.1	397	transcriptional regulator	397	1	398	397	1	397	100	8.1e-217	1969
gene0022	Chromosome	WP_095650033.1	397	ROK family transcriptional regulator	397	1	398	397	1	397	99.7	5.3e-216	1962
gene0022	Chromosome	WP_109268889.1	397	ROK family transcriptional regulator	397	1	398	397	1	397	98.5	1.9e-213	1940
gene0022	Chromosome	WP_035924339.1	397	ROK family transcriptional regulator	397	1	398	397	1	397	98.5	4.2e-213	1937
gene0023	Chromosome	TQN38839.1	110	glutaredoxin	110	1	111	110	1	110	99.1	1.7e-55	573
gene0023	Chromosome	WP_017835092.1	110	MULTISPECIES: hypothetical protein	110	1	111	110	1	110	98.2	6.4e-55	568
gene0023	Chromosome	WP_172604303.1	110	NrdH-redoxin	110	1	111	110	1	110	96.4	5.4e-54	560
gene0023	Chromosome	WP_109221661.1	88	NrdH-redoxin	110	23	111	88	1	88	98.9	9.6e-43	463
gene0023	Chromosome	WP_162459607.1	110	NrdH-redoxin	110	1	107	106	1	106	83	1.6e-42	461
gene0024	Chromosome	TQN38840.1	312	PAP2 superfamily protein	312	1	313	312	1	312	99.7	1.7e-169	1560
gene0024	Chromosome	VEI51474.1	312	undecaprenyl pyrophosphate phosphatase	312	1	313	312	1	312	99.4	8.5e-169	1554
gene0024	Chromosome	STX03785.1	312	undecaprenyl pyrophosphate phosphatase	312	1	313	312	1	312	98.4	4.6e-167	1539
gene0024	Chromosome	VEH41447.1	312	Undecaprenyl-diphosphatase BcrC	312	1	313	312	1	312	98.4	7.9e-167	1537
gene0024	Chromosome	WP_150110425.1	312	phosphatase PAP2 family protein	312	1	313	312	1	312	98.1	3.9e-166	1531
gene0025	Chromosome	WP_095650031.1	746	MULTISPECIES: MMPL family transporter	746	1	747	746	1	746	100	0	3497
gene0025	Chromosome	WP_035924334.1	746	MMPL family transporter	746	1	747	746	1	746	99.9	0	3494
gene0025	Chromosome	WP_109268887.1	746	MMPL family transporter	746	1	747	746	1	746	99.9	0	3493
gene0025	Chromosome	WP_017835094.1	746	MMPL family transporter	746	1	747	746	1	746	99.9	0	3490
gene0025	Chromosome	WP_126346747.1	746	MMPL family transporter	746	1	747	746	1	746	99.6	0	3479
gene0026	Chromosome	WP_017835095.1	129	MULTISPECIES: universal stress protein	129	1	130	129	1	129	100	3.1e-64	649
gene0026	Chromosome	WP_035924332.1	129	universal stress protein	129	1	130	129	1	129	99.2	6.8e-64	646
gene0026	Chromosome	WP_133409610.1	129	universal stress protein	129	1	130	129	1	129	97.7	2e-63	642
gene0026	Chromosome	WP_058857550.1	129	MULTISPECIES: universal stress protein	129	1	130	129	1	129	92.2	7.8e-60	611
gene0026	Chromosome	WP_058873311.1	129	universal stress protein	129	1	130	129	1	129	90.7	5.6e-58	595
gene0027	Chromosome	WP_051063846.1	487	MULTISPECIES: APC family permease	487	1	488	487	1	487	100	1.3e-261	2356
gene0027	Chromosome	KUG61278.1	487	amino acid permease	487	1	488	487	1	487	95.5	1.9e-252	2277
gene0027	Chromosome	PAU92128.1	467	APC family permease	487	21	488	467	1	467	100	3.1e-250	2258
gene0027	Chromosome	WP_035924329.1	467	APC family permease	487	21	488	467	1	467	99.8	4e-250	2257
gene0027	Chromosome	GEO95597.1	487	amino acid transporter	487	1	486	485	1	485	95.1	5.8e-249	2247
gene0028	Chromosome	WP_017835097.1	359	MULTISPECIES: nitronate monooxygenase	359	1	360	359	1	359	100	1.4e-186	1708
gene0028	Chromosome	WP_095650030.1	359	nitronate monooxygenase	359	1	360	359	1	359	99.7	3.9e-186	1704
gene0028	Chromosome	WP_035924326.1	359	nitronate monooxygenase	359	1	360	359	1	359	99.4	3.3e-185	1696
gene0028	Chromosome	WP_126346748.1	359	nitronate monooxygenase	359	1	360	359	1	359	99.4	5.7e-185	1694
gene0028	Chromosome	WP_115163277.1	359	nitronate monooxygenase	359	1	360	359	1	359	98.6	2.4e-183	1680
gene0029	Chromosome	WP_144835631.1	508	MFS transporter	511	4	512	508	1	508	100	3.1e-277	2491
gene0029	Chromosome	WP_095650029.1	508	peptide MFS transporter	511	4	512	508	1	508	99.8	9e-277	2487
gene0029	Chromosome	STX03780.1	511	Di-/tripeptide transporter	511	1	512	511	1	511	98.8	4.9e-275	2472
gene0029	Chromosome	WP_017835098.1	508	MFS transporter	511	4	512	508	1	508	99	1.4e-274	2468
gene0029	Chromosome	WP_109243536.1	508	MFS transporter	511	4	512	508	1	508	98.8	2.7e-273	2457
gene0030	Chromosome	WP_017835099.1	279	MULTISPECIES: aldo/keto reductase	279	1	280	279	1	279	100	1.7e-160	1482
gene0030	Chromosome	WP_109243537.1	279	aldo/keto reductase	279	1	280	279	1	279	99.6	4.9e-160	1478
gene0030	Chromosome	WP_109221592.1	279	aldo/keto reductase	279	1	280	279	1	279	99.6	4.9e-160	1478
gene0030	Chromosome	WP_115163275.1	279	aldo/keto reductase	279	1	280	279	1	279	99.3	1.1e-159	1475
gene0030	Chromosome	WP_126346750.1	279	aldo/keto reductase	279	1	280	279	1	279	99.3	4.2e-159	1470
gene0031	Chromosome	WP_144835630.1	279	NAD-dependent protein deacylase	279	1	280	279	1	279	100	7.4e-156	1442
gene0031	Chromosome	WP_109268886.1	279	NAD-dependent deacylase	279	1	280	279	1	279	99.6	2.1e-155	1438
gene0031	Chromosome	WP_126346751.1	279	NAD-dependent deacylase	279	1	280	279	1	279	99.6	2.8e-155	1437
gene0031	Chromosome	WP_017835100.1	279	NAD-dependent deacylase	279	1	280	279	1	279	99.6	4.8e-155	1435
gene0031	Chromosome	WP_126349594.1	279	NAD-dependent deacylase	279	1	280	279	1	279	99.3	2.4e-154	1429
gene0032	Chromosome	WP_017835101.1	125	MULTISPECIES: hypothetical protein	125	1	126	125	1	125	100	1.4e-58	600
gene0032	Chromosome	WP_095650026.1	125	MULTISPECIES: hypothetical protein	125	1	126	125	1	125	99.2	1.2e-57	592
gene0032	Chromosome	WP_133409606.1	124	hypothetical protein	125	1	126	125	1	124	96	1.1e-53	558
gene0032	Chromosome	WP_156268653.1	137	hypothetical protein	125	1	126	139	1	137	66.9	5.6e-31	362
gene0032	Chromosome	WP_075871888.1	136	hypothetical protein	125	1	126	136	1	136	64.7	3.7e-30	355
gene0033	Chromosome	WP_109268885.1	975	DUF4040 family protein	975	1	976	975	1	975	100	0	4633
gene0033	Chromosome	WP_035924322.1	975	MULTISPECIES: DUF4040 family protein	975	1	976	975	1	975	99.9	0	4630
gene0033	Chromosome	EYT53786.1	975	cation:proton antiporter	975	1	976	975	1	975	99.8	0	4624
gene0033	Chromosome	WP_095650025.1	975	MULTISPECIES: DUF4040 family protein	975	1	976	975	1	975	99.7	0	4623
gene0033	Chromosome	WP_150110430.1	972	DUF4040 family protein	975	4	976	972	1	972	99.7	0	4611
gene0034	Chromosome	WP_052132767.1	148	MULTISPECIES: cation:proton antiporter subunit C	148	1	149	148	1	148	100	2.3e-71	711
gene0034	Chromosome	WP_126349593.1	148	cation:proton antiporter subunit C	148	1	149	148	1	148	99.3	6.6e-71	707
gene0034	Chromosome	WP_109243540.1	148	cation:proton antiporter subunit C	148	1	149	148	1	148	96.6	6.8e-68	681
gene0034	Chromosome	WP_133409604.1	148	cation:proton antiporter subunit C	148	1	149	148	1	148	96.6	6.8e-68	681
gene0034	Chromosome	WP_017835104.1	139	cation:proton antiporter subunit C	148	1	138	137	1	137	96.4	1.6e-61	626
gene0035	Chromosome	WP_035924319.1	501	MULTISPECIES: monovalent cation/H+ antiporter subunit D family protein	501	1	502	501	1	501	100	4.9e-259	2334
gene0035	Chromosome	WP_109268884.1	501	monovalent cation/H+ antiporter subunit D family protein	501	1	502	501	1	501	99.8	1.4e-258	2330
gene0035	Chromosome	WP_109243541.1	501	monovalent cation/H+ antiporter subunit D family protein	501	1	502	501	1	501	99.8	3.2e-258	2327
gene0035	Chromosome	WP_017831715.1	501	monovalent cation/H+ antiporter subunit D family protein	501	1	502	501	1	501	99.8	3.2e-258	2327
gene0035	Chromosome	WP_133409603.1	501	monovalent cation/H+ antiporter subunit D family protein	501	1	502	501	1	501	98.8	3.9e-256	2309
gene0036	Chromosome	WP_109268883.1	139	Na+/H+ antiporter subunit E	139	1	140	139	1	139	100	5.6e-72	716
gene0036	Chromosome	WP_095650024.1	139	MULTISPECIES: Na+/H+ antiporter subunit E	139	1	140	139	1	139	99.3	1.6e-71	712
gene0036	Chromosome	WP_126349592.1	139	Na+/H+ antiporter subunit E	139	1	140	139	1	139	99.3	1.6e-71	712
gene0036	Chromosome	WP_133409602.1	139	Na+/H+ antiporter subunit E	139	1	140	139	1	139	91.4	3.9e-65	657
gene0036	Chromosome	WP_017831716.1	139	MULTISPECIES: Na+/H+ antiporter subunit E	139	1	140	139	1	139	91.4	2.8e-63	641
gene0037	Chromosome	WP_095650023.1	85	MULTISPECIES: pesticidal protein Cry26Aa	85	1	86	85	1	85	100	5.3e-33	378
gene0037	Chromosome	WP_133409601.1	85	pesticidal protein Cry26Aa	85	1	86	85	1	85	98.8	1.2e-32	375
gene0037	Chromosome	WP_062735737.1	85	pesticidal protein Cry26Aa	85	1	86	85	1	85	95.3	2.7e-32	372
gene0037	Chromosome	WP_017831717.1	85	MULTISPECIES: hypothetical protein	85	1	86	85	1	85	98.8	4.5e-32	370
gene0037	Chromosome	WP_047805062.1	85	MULTISPECIES: pesticidal protein Cry26Aa	85	1	86	85	1	85	96.5	4.5e-32	370
gene0038	Chromosome	WP_095650022.1	133	MULTISPECIES: monovalent cation/H(+) antiporter subunit G	133	1	134	133	1	133	100	2.7e-63	641
gene0038	Chromosome	WP_133409600.1	133	monovalent cation/H(+) antiporter subunit G	133	1	134	133	1	133	99.2	1e-62	636
gene0038	Chromosome	EYT55524.1	133	sodium:proton antiporter	133	1	134	133	1	133	94.7	4.7e-60	613
gene0038	Chromosome	STX03771.1	131	Multiple resistance and pH homeostasis protein G	133	3	134	131	1	131	93.9	1.5e-58	600
gene0038	Chromosome	KHD98487.1	125	cation:proton antiporter	133	9	134	125	1	125	94.4	3.5e-55	571
gene0039	Chromosome	WP_172604896.1	232	MOSC domain-containing protein	232	1	233	232	1	232	100	4.1e-128	1202
gene0039	Chromosome	STX07280.1	232	6-N-hydroxylaminopurine resistance protein	232	1	233	232	1	232	98.7	1.7e-126	1188
gene0039	Chromosome	WP_109243542.1	232	MOSC domain-containing protein	232	1	233	232	1	232	98.3	1.1e-125	1181
gene0039	Chromosome	WP_095650146.1	228	MULTISPECIES: MOSC domain-containing protein	232	5	233	228	1	228	99.6	1.9e-125	1179
gene0039	Chromosome	WP_126349591.1	232	MOSC domain-containing protein	232	1	233	232	1	232	97.8	4.3e-125	1176
gene0040	Chromosome	WP_144835629.1	233	hypothetical protein	233	1	234	233	1	233	100	3.8e-121	1142
gene0040	Chromosome	WP_081615659.1	233	hypothetical protein	233	1	234	233	1	233	98.7	3.2e-120	1134
gene0040	Chromosome	EYT55730.1	230	hypothetical protein	233	4	234	230	1	230	98.7	2.3e-118	1118
gene0040	Chromosome	WP_035924315.1	229	hypothetical protein	233	1	234	233	1	229	97	2.4e-115	1092
gene0040	Chromosome	PAU92116.1	229	hypothetical protein	233	1	234	233	1	229	96.6	5.3e-115	1089
gene0041	Chromosome	WP_017831721.1	162	MULTISPECIES: MarR family transcriptional regulator	162	1	163	162	1	162	100	3.2e-79	779
gene0041	Chromosome	WP_058873322.1	161	MarR family transcriptional regulator	162	1	162	161	1	161	95.7	3.7e-75	744
gene0041	Chromosome	WP_047805059.1	162	MULTISPECIES: MarR family transcriptional regulator	162	1	162	161	1	161	90.7	4.2e-71	709
gene0041	Chromosome	WP_156268659.1	162	MarR family transcriptional regulator	162	1	162	161	1	161	90.7	4.2e-71	709
gene0041	Chromosome	WP_058857541.1	161	MarR family transcriptional regulator	162	1	150	149	1	149	88.6	7.2e-63	638
gene0042	Chromosome	TQN38858.1	163	putative oxidoreductase	163	1	164	163	1	163	99.4	2.9e-72	719
gene0042	Chromosome	WP_081615660.1	163	DoxX family protein	163	1	164	163	1	163	98.2	2.9e-72	719
gene0042	Chromosome	STX03767.1	163	Inner membrane protein yqjF	163	1	164	163	1	163	99.4	2.9e-72	719
gene0042	Chromosome	KHD98335.1	158	membrane protein	163	6	164	158	1	158	99.4	2.1e-70	703
gene0042	Chromosome	EYT55527.1	158	membrane protein	163	6	164	158	1	158	97.5	1.8e-69	695
gene0043	Chromosome	WP_109221594.1	623	ABC transporter ATP-binding protein	623	1	624	623	1	623	100	0	2941
gene0043	Chromosome	WP_031282124.1	623	MULTISPECIES: ABC transporter ATP-binding protein	623	1	624	623	1	623	99.8	0	2938
gene0043	Chromosome	WP_095650020.1	623	ABC transporter ATP-binding protein	623	1	624	623	1	623	99.8	0	2935
gene0043	Chromosome	WP_126349590.1	623	ABC transporter ATP-binding protein	623	1	624	623	1	623	99.7	0	2934
gene0043	Chromosome	WP_058873323.1	623	ABC transporter ATP-binding protein	623	1	624	623	1	623	97	0	2878
gene0044	Chromosome	WP_017831724.1	189	MULTISPECIES: DUF421 domain-containing protein	189	1	190	189	1	189	100	1.5e-91	886
gene0044	Chromosome	WP_126346752.1	189	DUF421 domain-containing protein	189	1	190	189	1	189	99.5	1.9e-91	885
gene0044	Chromosome	WP_133409597.1	189	DUF421 domain-containing protein	189	1	190	189	1	189	99.5	3.3e-91	883
gene0044	Chromosome	WP_109268910.1	184	MULTISPECIES: DUF421 domain-containing protein	189	6	190	184	1	184	99.5	2.6e-88	858
gene0044	Chromosome	WP_058873324.1	189	DUF421 domain-containing protein	189	1	189	188	1	188	89.4	1.7e-79	782
gene0045	Chromosome	WP_035924309.1	335	MULTISPECIES: AsnC family transcriptional regulator	335	1	336	335	1	335	100	1.8e-188	1724
gene0045	Chromosome	WP_109268882.1	335	AsnC family transcriptional regulator	335	1	336	335	1	335	99.7	3.3e-187	1713
gene0045	Chromosome	WP_133409596.1	335	AsnC family transcriptional regulator	335	1	336	335	1	335	99.4	3.3e-187	1713
gene0045	Chromosome	WP_126346753.1	335	AsnC family transcriptional regulator	335	1	336	335	1	335	99.4	4.3e-187	1712
gene0045	Chromosome	WP_115163273.1	335	AsnC family transcriptional regulator	335	1	336	335	1	335	99.4	4.3e-187	1712
gene0046	Chromosome	WP_017831726.1	251	MULTISPECIES: DUF5058 family protein	251	1	252	251	1	251	100	3.1e-121	1143
gene0046	Chromosome	WP_133409595.1	251	DUF5058 family protein	251	1	252	251	1	251	99.6	5.3e-121	1141
gene0046	Chromosome	WP_165979699.1	263	DUF5058 family protein	251	1	252	251	13	263	98.8	1e-119	1130
gene0046	Chromosome	WP_133410360.1	251	DUF5058 family protein	251	1	252	251	1	251	98.8	1e-119	1130
gene0046	Chromosome	WP_058873326.1	251	DUF5058 family protein	251	1	252	251	1	251	93.2	1.2e-112	1069
gene0047	Chromosome	WP_035924306.1	250	MULTISPECIES: hypothetical protein	250	1	251	250	1	250	100	7.4e-123	1157
gene0047	Chromosome	WP_017831727.1	250	MULTISPECIES: hypothetical protein	250	1	251	250	1	250	99.6	3.6e-122	1151
gene0047	Chromosome	WP_109268881.1	250	hypothetical protein	250	1	251	250	1	250	99.2	1.1e-121	1147
gene0047	Chromosome	WP_133409594.1	250	hypothetical protein	250	1	251	250	1	250	98.8	1.8e-121	1145
gene0047	Chromosome	WP_133410359.1	254	hypothetical protein	250	1	247	246	1	245	94.3	1.7e-111	1059
gene0048	Chromosome	WP_017831728.1	408	MULTISPECIES: amidohydrolase	408	1	409	408	1	408	100	5.1e-230	2083
gene0048	Chromosome	WP_115163272.1	408	amidohydrolase	408	1	409	408	1	408	99.8	1.5e-229	2079
gene0048	Chromosome	WP_109243544.1	408	amidohydrolase	408	1	409	408	1	408	99.8	1.9e-229	2078
gene0048	Chromosome	WP_109268880.1	408	amidohydrolase	408	1	409	408	1	408	99.3	7.3e-229	2073
gene0048	Chromosome	WP_095650018.1	408	amidohydrolase	408	1	409	408	1	408	99	6.2e-228	2065
gene0049	Chromosome	WP_017831729.1	364	MULTISPECIES: SDR family oxidoreductase	364	1	365	364	1	364	100	1.6e-214	1949
gene0049	Chromosome	WP_172604897.1	381	SDR family oxidoreductase	364	1	365	364	18	381	99.7	4.5e-214	1945
gene0049	Chromosome	WP_095650017.1	364	MULTISPECIES: SDR family oxidoreductase	364	1	365	364	1	364	99.7	7.7e-214	1943
gene0049	Chromosome	WP_035924302.1	364	SDR family oxidoreductase	364	1	365	364	1	364	99.2	1.1e-212	1933
gene0049	Chromosome	WP_109268879.1	364	SDR family oxidoreductase	364	1	365	364	1	364	99.2	3.2e-212	1929
gene0050	Chromosome	WP_095650016.1	476	MULTISPECIES: L-serine ammonia-lyase	476	1	477	476	1	476	100	3.4e-270	2430
gene0050	Chromosome	WP_017831730.1	476	L-serine ammonia-lyase	476	1	477	476	1	476	99.8	9.9e-270	2426
gene0050	Chromosome	WP_109268878.1	476	L-serine ammonia-lyase	476	1	477	476	1	476	99.8	1.7e-269	2424
gene0050	Chromosome	WP_035924299.1	476	L-serine ammonia-lyase	476	1	477	476	1	476	99.6	2.2e-269	2423
gene0050	Chromosome	WP_126349589.1	476	L-serine ammonia-lyase	476	1	477	476	1	476	99.8	2.9e-269	2422
gene0051	Chromosome	WP_035924297.1	125	MULTISPECIES: glycine cleavage system protein GcvH	125	1	126	125	1	125	100	1.4e-61	626
gene0051	Chromosome	WP_017831731.1	125	MULTISPECIES: glycine cleavage system protein GcvH	125	1	126	125	1	125	99.2	1.8e-61	625
gene0051	Chromosome	WP_109243545.1	125	glycine cleavage system protein GcvH	125	1	125	124	1	124	100	4e-61	622
gene0051	Chromosome	WP_133409590.1	125	glycine cleavage system protein GcvH	125	1	126	125	1	125	98.4	2e-60	616
gene0051	Chromosome	WP_058873331.1	125	glycine cleavage system protein GcvH	125	1	126	125	1	125	93.6	1.6e-57	591
gene0052	Chromosome	WP_144835628.1	373	glycine cleavage system aminomethyltransferase GcvT	373	1	374	373	1	373	100	3.4e-209	1903
gene0052	Chromosome	WP_095650015.1	373	MULTISPECIES: glycine cleavage system aminomethyltransferase GcvT	373	1	374	373	1	373	99.7	7.7e-209	1900
gene0052	Chromosome	WP_109221596.1	373	glycine cleavage system aminomethyltransferase GcvT	373	1	374	373	1	373	99.5	2.2e-208	1896
gene0052	Chromosome	WP_035924295.1	373	glycine cleavage system aminomethyltransferase GcvT	373	1	374	373	1	373	99.2	6.5e-208	1892
gene0052	Chromosome	WP_017831732.1	373	glycine cleavage system aminomethyltransferase GcvT	373	1	374	373	1	373	99.2	8.5e-208	1891
gene0053	Chromosome	WP_144835627.1	956	aminomethyl-transferring glycine dehydrogenase	956	1	957	956	1	956	100	0	4809
gene0053	Chromosome	WP_115163271.1	956	aminomethyl-transferring glycine dehydrogenase	956	1	957	956	1	956	99.6	0	4785
gene0053	Chromosome	WP_017831733.1	956	MULTISPECIES: aminomethyl-transferring glycine dehydrogenase	956	1	957	956	1	956	99.6	0	4784
gene0053	Chromosome	WP_109221597.1	956	aminomethyl-transferring glycine dehydrogenase	956	1	957	956	1	956	99.5	0	4780
gene0053	Chromosome	WP_095650014.1	956	aminomethyl-transferring glycine dehydrogenase	956	1	957	956	1	956	99.5	0	4776
gene0054	Chromosome	PAU92103.1	78	hypothetical protein	78	1	79	78	1	78	100	3e-38	423
gene0054	Chromosome	WP_035924292.1	79	MULTISPECIES: hypothetical protein	78	1	79	78	2	79	100	3e-38	423
gene0054	Chromosome	WP_058873334.1	78	hypothetical protein	78	1	78	77	1	77	92.2	3.4e-34	388
gene0054	Chromosome	WP_047805053.1	78	MULTISPECIES: hypothetical protein	78	1	78	77	1	77	90.9	7.6e-34	385
gene0054	Chromosome	WP_156268669.1	78	hypothetical protein	78	1	78	77	1	77	89.6	6.4e-33	377
gene0055	Chromosome	WP_017831735.1	175	MULTISPECIES: 2'-5' RNA ligase family protein	175	1	176	175	1	175	100	8e-92	888
gene0055	Chromosome	WP_081615661.1	205	MULTISPECIES: 2'-5' RNA ligase family protein	175	1	176	175	31	205	99.4	2.3e-91	884
gene0055	Chromosome	WP_095650013.1	205	MULTISPECIES: 2'-5' RNA ligase family protein	175	1	176	175	31	205	99.4	2.3e-91	884
gene0055	Chromosome	WP_165979641.1	175	2'-5' RNA ligase family protein	175	1	176	175	1	175	99.4	2.3e-91	884
gene0055	Chromosome	WP_133409587.1	247	2'-5' RNA ligase family protein	175	1	176	175	73	247	98.9	6.8e-91	880
gene0056	Chromosome	WP_109221598.1	369	ATP-binding cassette domain-containing protein	369	1	370	369	1	369	100	3.2e-207	1886
gene0056	Chromosome	WP_017831736.1	369	MULTISPECIES: ATP-binding cassette domain-containing protein	369	1	370	369	1	369	99.7	2.7e-206	1878
gene0056	Chromosome	WP_133409586.1	369	ATP-binding cassette domain-containing protein	369	1	370	369	1	369	99.2	1.3e-205	1872
gene0056	Chromosome	WP_095650012.1	369	ATP-binding cassette domain-containing protein	369	1	370	369	1	369	99.5	1.3e-205	1872
gene0056	Chromosome	WP_058873336.1	369	ATP-binding cassette domain-containing protein	369	1	370	369	1	369	95.9	1.6e-198	1811
gene0057	Chromosome	WP_017831737.1	224	MULTISPECIES: ABC transporter permease subunit	224	1	225	224	1	224	100	1.9e-106	1015
gene0057	Chromosome	WP_133409585.1	224	ABC transporter permease subunit	224	1	225	224	1	224	99.1	2.8e-105	1005
gene0057	Chromosome	WP_058873337.1	224	ABC transporter permease	224	1	225	224	1	224	96	1.5e-103	990
gene0057	Chromosome	WP_062735725.1	226	ABC transporter permease subunit	224	1	225	226	1	226	93.4	4.6e-100	960
gene0057	Chromosome	WP_047805050.1	226	MULTISPECIES: ABC transporter permease subunit	224	1	225	226	1	226	91.6	4.3e-98	943
gene0058	Chromosome	WP_144835626.1	223	ABC transporter permease subunit	223	1	224	223	1	223	100	4.1e-109	1038
gene0058	Chromosome	WP_095650011.1	223	MULTISPECIES: ABC transporter permease subunit	223	1	224	223	1	223	99.6	1.2e-108	1034
gene0058	Chromosome	WP_109243546.1	223	ABC transporter permease subunit	223	1	224	223	1	223	99.1	1e-107	1026
gene0058	Chromosome	WP_115163270.1	223	ABC transporter permease subunit	223	1	224	223	1	223	99.1	1e-107	1026
gene0058	Chromosome	EYT55543.1	223	ABC transporter permease	223	1	224	223	1	223	98.7	3e-107	1022
gene0059	Chromosome	WP_035924285.1	311	MULTISPECIES: ABC transporter substrate-binding protein	311	1	312	311	1	311	100	9.7e-165	1519
gene0059	Chromosome	WP_017831739.1	311	MULTISPECIES: ABC transporter substrate-binding protein	311	1	312	311	1	311	99.7	2.8e-164	1515
gene0059	Chromosome	WP_133409583.1	311	ABC transporter substrate-binding protein	311	1	312	311	1	311	99.7	2.8e-164	1515
gene0059	Chromosome	WP_126349586.1	311	ABC transporter substrate-binding protein	311	1	312	311	1	311	99.7	4.8e-164	1513
gene0059	Chromosome	WP_095650010.1	311	ABC transporter substrate-binding protein	311	1	312	311	1	311	99.4	8.2e-164	1511
gene0060	Chromosome	TQN38875.1	651	amylosucrase	651	1	652	651	1	651	100	0	3534
gene0060	Chromosome	STX07257.1	651	Amylosucrase	651	1	652	651	1	651	99.8	0	3530
gene0060	Chromosome	VEI51510.1	651	Amylosucrase	651	1	652	651	1	651	99.8	0	3525
gene0060	Chromosome	EYT55545.1	643	amylosucrase	651	9	652	643	1	643	99.8	0	3488
gene0060	Chromosome	WP_109243592.1	640	MULTISPECIES: amylosucrase	651	12	652	640	1	640	99.8	0	3472
gene0061	Chromosome	STX03748.1	98	Quaternary ammonium compound-resistance protein sugE	98	1	99	98	1	98	100	3.6e-41	449
gene0061	Chromosome	WP_126349585.1	105	QacE family quaternary ammonium compound efflux SMR transporter	98	1	99	98	8	105	99	1e-40	445
gene0061	Chromosome	WP_017831741.1	105	MULTISPECIES: hypothetical protein	98	1	99	98	8	105	99	1e-40	445
gene0061	Chromosome	WP_095650008.1	105	MULTISPECIES: ligand-binding protein SH3	98	1	99	98	8	105	96.9	1.2e-39	436
gene0061	Chromosome	WP_133409582.1	105	QacE family quaternary ammonium compound efflux SMR transporter	98	1	99	98	8	105	95.9	2.6e-39	433
gene0062	Chromosome	WP_109268877.1	128	multidrug efflux SMR transporter	128	1	129	128	1	128	100	7e-61	620
gene0062	Chromosome	WP_133409581.1	128	multidrug efflux SMR transporter	128	1	129	128	1	128	99.2	2e-60	616
gene0062	Chromosome	WP_126349584.1	128	multidrug efflux SMR transporter	128	1	129	128	1	128	99.2	2.7e-60	615
gene0062	Chromosome	WP_052132765.1	128	multidrug efflux SMR transporter	128	1	128	127	1	127	100	2.7e-60	615
gene0062	Chromosome	WP_095650007.1	128	multidrug efflux SMR transporter	128	1	129	128	1	128	98.4	1.3e-59	609
gene0063	Chromosome	WP_144835625.1	413	MFS transporter	413	1	414	413	1	413	100	1.5e-213	1941
gene0063	Chromosome	WP_017831743.1	413	MULTISPECIES: MFS transporter	413	1	414	413	1	413	99.8	1.3e-212	1933
gene0063	Chromosome	WP_109221601.1	413	MFS transporter	413	1	414	413	1	413	99.5	3.7e-212	1929
gene0063	Chromosome	WP_109268876.1	413	MFS transporter	413	1	414	413	1	413	99.5	4.8e-212	1928
gene0063	Chromosome	WP_109243547.1	413	MFS transporter	413	1	414	413	1	413	99	1.4e-211	1924
gene0064	Chromosome	WP_017831744.1	176	MULTISPECIES: SRPBCC family protein	176	1	177	176	1	176	100	1.4e-96	929
gene0064	Chromosome	WP_109243548.1	176	SRPBCC family protein	176	1	177	176	1	176	99.4	4.1e-96	925
gene0064	Chromosome	WP_126349582.1	176	SRPBCC family protein	176	1	177	176	1	176	99.4	4.1e-96	925
gene0064	Chromosome	WP_109268875.1	176	SRPBCC family protein	176	1	177	176	1	176	99.4	1.2e-95	921
gene0064	Chromosome	WP_095650005.1	176	SRPBCC family protein	176	1	177	176	1	176	98.9	1.2e-95	921
gene0065	Chromosome	WP_017831745.1	206	MULTISPECIES: superoxide dismutase	206	1	207	206	1	206	100	1.6e-115	1093
gene0065	Chromosome	WP_126349581.1	206	superoxide dismutase	206	1	207	206	1	206	99.5	1e-114	1086
gene0065	Chromosome	WP_109268874.1	206	superoxide dismutase	206	1	207	206	1	206	99.5	1e-114	1086
gene0065	Chromosome	WP_133409578.1	206	superoxide dismutase	206	1	207	206	1	206	99	1.4e-114	1085
gene0065	Chromosome	WP_058873344.1	206	superoxide dismutase	206	1	207	206	1	206	99	1.4e-114	1085
gene0066	Chromosome	WP_144835624.1	393	NADP-dependent malic enzyme	393	1	394	393	1	393	100	9.9e-207	1882
gene0066	Chromosome	WP_109221602.1	393	NADP-dependent malic enzyme	393	1	394	393	1	393	99.5	8.4e-206	1874
gene0066	Chromosome	WP_109243549.1	393	NADP-dependent malic enzyme	393	1	394	393	1	393	99.5	1.4e-205	1872
gene0066	Chromosome	WP_017831746.1	393	NADP-dependent malic enzyme	393	1	394	393	1	393	98.7	3.5e-204	1860
gene0066	Chromosome	WP_115163269.1	393	NADP-dependent malic enzyme	393	1	394	393	1	393	98.5	6e-204	1858
gene0067	Chromosome	WP_017831747.1	158	MULTISPECIES: MaoC family dehydratase	158	1	159	158	1	158	100	1.9e-84	824
gene0067	Chromosome	WP_133409576.1	158	MaoC family dehydratase	158	1	159	158	1	158	98.7	1.2e-83	817
gene0067	Chromosome	WP_095650003.1	158	MaoC family dehydratase	158	1	159	158	1	158	98.7	1.2e-83	817
gene0067	Chromosome	WP_058873346.1	158	MaoC family dehydratase	158	1	159	158	1	158	96.8	6.8e-82	802
gene0067	Chromosome	WP_058857529.1	158	MULTISPECIES: MaoC family dehydratase	158	1	159	158	1	158	91.8	5.9e-78	768
gene0068	Chromosome	WP_109268872.1	396	acyl-CoA dehydrogenase family protein	396	1	397	396	1	396	99.7	1.9e-226	2052
gene0068	Chromosome	WP_017831748.1	396	MULTISPECIES: acyl-CoA dehydrogenase family protein	396	1	397	396	1	396	99.2	9.6e-226	2046
gene0068	Chromosome	WP_115163268.1	396	acyl-CoA dehydrogenase family protein	396	1	397	396	1	396	98.7	4.7e-225	2040
gene0068	Chromosome	WP_144835623.1	396	acyl-CoA dehydrogenase family protein	396	1	397	396	1	396	99	6.2e-225	2039
gene0068	Chromosome	WP_035924277.1	396	MULTISPECIES: acyl-CoA dehydrogenase family protein	396	1	397	396	1	396	99	8.1e-225	2038
gene0069	Chromosome	WP_095650001.1	297	amidohydrolase	297	1	298	297	1	297	97.6	1.2e-167	1544
gene0069	Chromosome	WP_144835622.1	297	amidohydrolase family protein	297	1	298	297	1	297	97.3	2e-167	1542
gene0069	Chromosome	WP_133409574.1	297	amidohydrolase	297	1	298	297	1	297	97.3	3.4e-167	1540
gene0069	Chromosome	WP_035924274.1	297	MULTISPECIES: amidohydrolase	297	1	298	297	1	297	97.3	4.4e-167	1539
gene0069	Chromosome	WP_017831749.1	297	MULTISPECIES: 4-hydroxyphenyl-beta-ketoacyl-CoA hydrolase	297	1	298	297	1	297	96.3	1.1e-165	1527
gene0070	Chromosome	WP_017831750.1	323	MULTISPECIES: SDR family oxidoreductase	323	1	324	323	1	323	99.7	7.7e-173	1589
gene0070	Chromosome	WP_144835621.1	323	SDR family oxidoreductase	323	1	324	323	1	323	99.4	2.9e-172	1584
gene0070	Chromosome	WP_109221603.1	323	SDR family oxidoreductase	323	1	324	323	1	323	99.1	8.5e-172	1580
gene0070	Chromosome	WP_133409573.1	323	SDR family oxidoreductase	323	1	324	323	1	323	98.5	3.6e-170	1566
gene0070	Chromosome	WP_058873349.1	323	SDR family oxidoreductase	323	1	324	323	1	323	93.5	1e-161	1493
gene0071	Chromosome	WP_017831751.1	152	MULTISPECIES: MarR family transcriptional regulator	152	1	153	152	1	152	100	6.1e-72	716
gene0071	Chromosome	WP_133409572.1	152	MarR family transcriptional regulator	152	1	153	152	1	152	98.7	1.2e-70	705
gene0071	Chromosome	WP_058873350.1	152	MarR family transcriptional regulator	152	1	153	152	1	152	95.4	3.1e-68	684
gene0071	Chromosome	GEO92413.1	172	hypothetical protein	152	6	153	147	26	172	69.4	1e-42	464
gene0071	Chromosome	WP_047804934.1	153	MarR family transcriptional regulator	152	1	153	153	1	153	67.3	3.9e-42	459
gene0072	Chromosome	WP_035924272.1	445	MHS family MFS transporter	445	1	446	445	1	445	99.8	1.5e-235	2131
gene0072	Chromosome	WP_095650000.1	445	MULTISPECIES: MHS family MFS transporter	445	1	446	445	1	445	99.6	4.4e-235	2127
gene0072	Chromosome	WP_109268871.1	445	MHS family MFS transporter	445	1	446	445	1	445	99.3	7.4e-235	2125
gene0072	Chromosome	WP_144835620.1	445	MFS transporter	445	1	446	445	1	445	99.6	7.4e-235	2125
gene0072	Chromosome	WP_115163267.1	445	MHS family MFS transporter	445	1	446	445	1	445	99.3	2.2e-234	2121
gene0073	Chromosome	WP_109268870.1	510	long-chain fatty acid--CoA ligase	510	1	511	510	1	510	99	1.6e-289	2597
gene0073	Chromosome	WP_017831753.1	515	MULTISPECIES: long-chain fatty acid--CoA ligase	510	1	511	515	1	515	98.3	6e-289	2592
gene0073	Chromosome	WP_109221605.1	510	o-succinylbenzoate--CoA ligase	510	1	511	510	1	510	98.8	1.3e-288	2589
gene0073	Chromosome	WP_109243551.1	520	long-chain fatty acid--CoA ligase	510	1	511	520	1	520	97.3	2.3e-288	2587
gene0073	Chromosome	WP_095649999.1	515	long-chain fatty acid--CoA ligase	510	1	511	515	1	515	97.9	2.5e-287	2578
gene0074	Chromosome	WP_126346754.1	188	hypothetical protein	188	1	189	188	1	188	98.9	2.5e-91	884
gene0074	Chromosome	WP_141246763.1	188	hypothetical protein	188	1	189	188	1	188	97.9	2.1e-90	876
gene0074	Chromosome	WP_133409570.1	188	hypothetical protein	188	1	189	188	1	188	95.7	9.9e-88	853
gene0074	Chromosome	PWF84575.1	180	hypothetical protein	188	9	189	180	1	180	98.3	4.1e-86	839
gene0074	Chromosome	PAU92084.1	180	hypothetical protein	188	9	189	180	1	180	97.2	3.5e-85	831
gene0075	Chromosome	TQN38890.1	191	hypothetical protein	191	1	192	191	1	191	99	5.7e-99	950
gene0075	Chromosome	WP_095649997.1	181	hypothetical protein	191	11	192	181	1	181	99.4	2.7e-93	901
gene0075	Chromosome	WP_017831755.1	181	MULTISPECIES: hypothetical protein	191	11	192	181	1	181	98.9	2.3e-92	893
gene0075	Chromosome	WP_133409569.1	181	hypothetical protein	191	11	192	181	1	181	98.3	2.3e-92	893
gene0075	Chromosome	WP_136341341.1	181	hypothetical protein	191	11	192	181	1	181	98.3	8.7e-92	888
gene0076	Chromosome	WP_167590872.1	391	aminotransferase class V-fold PLP-dependent enzyme	391	1	392	391	1	391	99.2	1.9e-210	1914
gene0076	Chromosome	WP_035924646.1	389	cysteine desulfurase	391	3	392	389	1	389	99	6.2e-209	1901
gene0076	Chromosome	WP_170122805.1	391	cysteine desulfurase	391	1	392	391	1	391	98	2.6e-207	1887
gene0076	Chromosome	STX03733.1	391	Cysteine desulfurase	391	1	392	391	1	391	97.4	6.4e-206	1875
gene0076	Chromosome	WP_109221662.1	389	cysteine desulfurase	391	3	392	389	1	389	97.7	8.3e-206	1874
gene0077	Chromosome	WP_035924268.1	307	MULTISPECIES: carboxylating nicotinate-nucleotide diphosphorylase	307	1	308	307	1	307	100	1.2e-159	1475
gene0077	Chromosome	WP_017831757.1	307	MULTISPECIES: carboxylating nicotinate-nucleotide diphosphorylase	307	1	308	307	1	307	99.7	1.6e-159	1474
gene0077	Chromosome	WP_115163266.1	307	carboxylating nicotinate-nucleotide diphosphorylase	307	1	308	307	1	307	99.3	3.5e-159	1471
gene0077	Chromosome	WP_133409568.1	307	carboxylating nicotinate-nucleotide diphosphorylase	307	1	308	307	1	307	99.7	3.5e-159	1471
gene0077	Chromosome	WP_109243552.1	313	carboxylating nicotinate-nucleotide diphosphorylase	307	1	308	311	1	311	98.7	6.6e-158	1460
gene0078	Chromosome	WP_095649996.1	600	MULTISPECIES: FAD-dependent oxidoreductase	602	1	603	602	1	600	98.2	0	2916
gene0078	Chromosome	WP_126349579.1	600	FAD-dependent oxidoreductase	602	1	603	602	1	600	98	0	2907
gene0078	Chromosome	WP_133409567.1	630	FAD-dependent oxidoreductase	602	1	603	630	1	630	92.2	0	2822
gene0078	Chromosome	WP_109268868.1	616	FAD-dependent oxidoreductase	602	1	603	616	1	616	92.7	0	2793
gene0078	Chromosome	WP_035924267.1	616	FAD-dependent oxidoreductase	602	1	603	616	1	616	92.5	0	2789
gene0079	Chromosome	WP_133409566.1	431	quinolinate synthase NadA	431	1	432	431	1	431	98.4	7.4e-248	2237
gene0079	Chromosome	WP_109221607.1	431	quinolinate synthase NadA	431	1	432	431	1	431	97.7	1.8e-246	2225
gene0079	Chromosome	WP_126349578.1	431	quinolinate synthase NadA	431	1	432	431	1	431	97.4	3.1e-246	2223
gene0079	Chromosome	WP_035924264.1	431	quinolinate synthase NadA	431	1	432	431	1	431	97.4	3.1e-246	2223
gene0079	Chromosome	WP_109268867.1	431	quinolinate synthase NadA	431	1	432	431	1	431	97.2	1.2e-245	2218
gene0080	Chromosome	WP_095649995.1	234	NUDIX domain-containing protein	234	1	235	234	1	234	98.7	7.6e-130	1217
gene0080	Chromosome	WP_109221608.1	234	NUDIX domain-containing protein	234	1	235	234	1	234	98.7	1.7e-129	1214
gene0080	Chromosome	WP_133409565.1	234	NUDIX domain-containing protein	234	1	235	234	1	234	98.7	2.2e-129	1213
gene0080	Chromosome	WP_115163263.1	234	NUDIX domain-containing protein	234	1	235	234	1	234	98.7	6.4e-129	1209
gene0080	Chromosome	WP_017831760.1	234	NUDIX domain-containing protein	234	1	235	234	1	234	98.3	1.1e-128	1207
gene0081	Chromosome	STX07236.1	254	Uncharacterised protein	254	1	255	254	1	254	99.2	1.1e-139	1302
gene0081	Chromosome	WP_147284806.1	215	hypothetical protein	254	40	255	215	1	215	99.5	1.2e-115	1095
gene0081	Chromosome	WP_146202074.1	216	hypothetical protein	254	40	255	216	1	216	98.1	7e-113	1071
gene0081	Chromosome	STX03728.1	255	Uncharacterised protein	254	1	254	253	1	253	78.7	7.8e-104	993
gene0081	Chromosome	WP_144835618.1	218	hypothetical protein	254	40	254	214	1	214	72	3.2e-81	798
gene0082	Chromosome	STX07235.1	332	PKD domain	292	1	293	292	41	332	99	3.2e-170	1566
gene0082	Chromosome	WP_109268908.1	353	PKD domain-containing protein	292	3	293	291	63	353	93.5	1.4e-157	1457
gene0082	Chromosome	WP_115163637.1	271	PKD domain-containing protein	292	22	293	271	1	271	98.9	1.8e-157	1456
gene0082	Chromosome	TQN38897.1	275	PKD domain-containing protein	292	21	293	272	4	275	98.5	3.1e-157	1454
gene0082	Chromosome	WP_109243555.1	274	PKD domain-containing protein	292	21	293	272	3	274	98.5	3.1e-157	1454
gene0083	Chromosome	WP_017831762.1	139	MULTISPECIES: hypothetical protein	165	27	166	139	1	139	95.7	1.3e-70	705
gene0083	Chromosome	WP_133409562.1	139	hypothetical protein	165	27	166	139	1	139	95	8.1e-70	698
gene0083	Chromosome	WP_144835617.1	139	hypothetical protein	165	27	166	139	1	139	94.2	1.4e-69	696
gene0083	Chromosome	WP_109221609.1	139	hypothetical protein	165	27	166	139	1	139	93.5	4e-69	692
gene0083	Chromosome	WP_058873360.1	129	hypothetical protein	165	27	166	139	1	129	80.6	4.6e-57	588
gene0084	Chromosome	WP_035924256.1	458	M4 family metallopeptidase	458	1	459	458	1	458	99.1	5.8e-267	2402
gene0084	Chromosome	WP_133409561.1	458	M4 family metallopeptidase	458	1	459	458	1	458	98.9	1.3e-266	2399
gene0084	Chromosome	WP_109243556.1	458	M4 family metallopeptidase	458	1	459	458	1	458	98.7	1.7e-266	2398
gene0084	Chromosome	WP_115163262.1	458	M4 family metallopeptidase	458	1	459	458	1	458	98.5	2.9e-266	2396
gene0084	Chromosome	WP_095649993.1	460	M4 family metallopeptidase	458	1	459	460	1	460	98.9	4.9e-266	2394
gene0085	Chromosome	EYT55735.1	113	hypothetical protein	113	1	114	113	1	113	100	5.1e-55	569
gene0085	Chromosome	STX07232.1	113	Uncharacterised protein	113	1	114	113	1	113	99.1	1.1e-54	566
gene0085	Chromosome	KHD98300.1	113	hypothetical protein	113	1	114	113	1	113	99.1	1.5e-54	565
gene0085	Chromosome	PAU92075.1	113	hypothetical protein	113	1	114	113	1	113	99.1	3.3e-54	562
gene0085	Chromosome	PWF87678.1	113	hypothetical protein	113	1	114	113	1	113	98.2	1.2e-53	557
gene0086	Chromosome	WP_115163260.1	607	aryl-sulfate sulfotransferase	569	1	570	569	39	607	97.7	0	2872
gene0086	Chromosome	STX07231.1	569	Arylsulfotransferase (ASST)	569	1	570	569	1	569	97.7	0	2872
gene0086	Chromosome	WP_052132764.1	574	aryl-sulfate sulfotransferase	569	1	570	574	1	574	96.2	0	2836
gene0086	Chromosome	WP_109243558.1	574	aryl-sulfate sulfotransferase	569	1	570	574	1	574	96.2	0	2834
gene0086	Chromosome	WP_167508842.1	574	aryl-sulfate sulfotransferase	569	1	570	574	1	574	95.1	0	2802
gene0087	Chromosome	WP_017831766.1	174	MULTISPECIES: VOC family protein	174	1	175	174	1	174	100	4.2e-93	899
gene0087	Chromosome	WP_126349573.1	174	VOC family protein	174	1	175	174	1	174	99.4	9.4e-93	896
gene0087	Chromosome	WP_109268863.1	174	VOC family protein	174	1	175	174	1	174	99.4	2.7e-92	892
gene0087	Chromosome	WP_115163259.1	174	VOC family protein	174	1	175	174	1	174	99.4	2.7e-92	892
gene0087	Chromosome	WP_109221612.1	174	VOC family protein	174	1	175	174	1	174	99.4	6.1e-92	889
gene0088	Chromosome	WP_109268862.1	306	AraC family transcriptional regulator	306	1	307	306	1	306	97.1	2.5e-157	1455
gene0088	Chromosome	WP_133409557.1	306	AraC family transcriptional regulator	306	1	307	306	1	306	97.4	5.6e-157	1452
gene0088	Chromosome	WP_017831767.1	306	MULTISPECIES: AraC family transcriptional regulator	306	1	307	306	1	306	96.1	4.4e-154	1427
gene0088	Chromosome	WP_126346757.1	306	AraC family transcriptional regulator	306	1	307	306	1	306	95.4	2.9e-153	1420
gene0088	Chromosome	WP_109243559.1	306	AraC family transcriptional regulator	306	1	307	306	1	306	94.8	2.7e-151	1403
gene0089	Chromosome	WP_115163258.1	120	rhodanese-like domain-containing protein	120	1	121	120	1	120	100	1.2e-57	592
gene0089	Chromosome	WP_126346758.1	120	rhodanese-like domain-containing protein	120	1	121	120	1	120	98.3	5.7e-57	586
gene0089	Chromosome	WP_017831768.1	120	MULTISPECIES: rhodanese-like domain-containing protein	120	1	121	120	1	120	96.7	3.7e-56	579
gene0089	Chromosome	WP_095649989.1	120	rhodanese-like domain-containing protein	120	1	121	120	1	120	95.8	8.3e-56	576
gene0089	Chromosome	WP_035924252.1	120	MULTISPECIES: rhodanese-like domain-containing protein	120	1	121	120	1	120	95.8	1.1e-55	575
gene0090	Chromosome	WP_115163257.1	366	alkene reductase	366	1	367	366	1	366	100	1e-210	1916
gene0090	Chromosome	WP_035924250.1	366	MULTISPECIES: alkene reductase	366	1	367	366	1	366	99.2	3.4e-209	1903
gene0090	Chromosome	WP_109268860.1	366	alkene reductase	366	1	367	366	1	366	99.2	5.8e-209	1901
gene0090	Chromosome	TQN38905.1	373	2,4-dienoyl-CoA reductase-like NADH-dependent reductase (Old Yellow Enzyme family)	366	1	367	366	8	373	99.2	5.8e-209	1901
gene0090	Chromosome	WP_126349571.1	366	alkene reductase	366	1	367	366	1	366	98.9	1.7e-208	1897
gene0091	Chromosome	WP_115163256.1	573	HNH endonuclease	573	1	574	573	1	573	100	0	2932
gene0091	Chromosome	WP_052132763.1	544	MULTISPECIES: HNH endonuclease	573	1	574	573	1	544	92.7	4.4e-296	2654
gene0091	Chromosome	WP_109268859.1	544	HNH endonuclease	573	1	574	573	1	544	92	2.4e-294	2639
gene0091	Chromosome	WP_109221614.1	544	HNH endonuclease	573	1	574	573	1	544	91.6	5.3e-294	2636
gene0091	Chromosome	WP_126346759.1	544	HNH endonuclease	573	1	574	573	1	544	91.4	7e-294	2635
gene0092	Chromosome	WP_115163255.1	83	DUF3253 domain-containing protein	83	1	84	83	1	83	100	4.6e-37	413
gene0092	Chromosome	EYT55570.1	83	hypothetical protein	83	1	84	83	1	83	97.6	8.6e-36	402
gene0092	Chromosome	WP_133409554.1	83	DUF3253 domain-containing protein	83	1	84	83	1	83	96.4	1.9e-35	399
gene0092	Chromosome	WP_144835611.1	83	DUF3253 domain-containing protein	83	1	84	83	1	83	96.4	1.9e-35	399
gene0092	Chromosome	WP_109243560.1	122	MULTISPECIES: DUF3253 domain-containing protein	83	1	84	83	40	122	96.4	2.5e-35	398
gene0093	Chromosome	STX07224.1	242	Uncharacterised protein	242	1	243	242	1	242	100	5.2e-142	1322
gene0093	Chromosome	WP_126346761.1	242	hypothetical protein	242	1	243	242	1	242	98.3	1.9e-139	1300
gene0093	Chromosome	KHD98294.1	242	hypothetical protein	242	1	243	242	1	242	98.3	3.2e-139	1298
gene0093	Chromosome	WP_017831772.1	242	MULTISPECIES: hypothetical protein	242	1	243	242	1	242	97.9	1.6e-138	1292
gene0093	Chromosome	WP_126349568.1	242	hypothetical protein	242	1	243	242	1	242	97.9	1.6e-138	1292
gene0094	Chromosome	WP_109221616.1	171	methylated-DNA--[protein]-cysteine S-methyltransferase	171	1	172	171	1	171	100	6.2e-89	863
gene0094	Chromosome	WP_052132762.1	171	methylated-DNA--[protein]-cysteine S-methyltransferase	171	1	172	171	1	171	99.4	8.1e-89	862
gene0094	Chromosome	WP_126346762.1	171	methylated-DNA--[protein]-cysteine S-methyltransferase	171	1	172	171	1	171	99.4	1.4e-88	860
gene0094	Chromosome	WP_017831773.1	171	methylated-DNA--[protein]-cysteine S-methyltransferase	171	1	172	171	1	171	99.4	1.4e-88	860
gene0094	Chromosome	WP_133409552.1	171	methylated-DNA--[protein]-cysteine S-methyltransferase	171	1	172	171	1	171	99.4	2.4e-88	858
gene0095	Chromosome	WP_017831774.1	116	MULTISPECIES: hypothetical protein	116	1	117	116	1	116	100	4.4e-54	561
gene0095	Chromosome	WP_035924242.1	116	MULTISPECIES: hypothetical protein	116	1	117	116	1	116	99.1	9.8e-54	558
gene0095	Chromosome	WP_058873370.1	116	hypothetical protein	116	1	117	116	1	116	98.3	6.3e-53	551
gene0095	Chromosome	WP_047802335.1	116	MULTISPECIES: hypothetical protein	116	1	117	116	1	116	87.1	1.8e-47	504
gene0095	Chromosome	WP_062735700.1	116	hypothetical protein	116	1	117	116	1	116	87.1	3.1e-47	502
gene0096	Chromosome	WP_017831775.1	349	MULTISPECIES: spore photoproduct lyase family protein	349	1	350	349	1	349	99.7	9.7e-206	1873
gene0096	Chromosome	WP_031282142.1	355	spore photoproduct lyase family protein	349	1	350	349	7	355	99.7	9.7e-206	1873
gene0096	Chromosome	WP_095649986.1	349	MULTISPECIES: spore photoproduct lyase family protein	349	1	350	349	1	349	99.4	2.8e-205	1869
gene0096	Chromosome	WP_133409551.1	349	spore photoproduct lyase family protein	349	1	350	349	1	349	99.4	4.8e-205	1867
gene0096	Chromosome	WP_082696987.1	349	spore photoproduct lyase family protein	349	1	350	349	1	349	97.7	1.9e-201	1836
gene0097	Chromosome	WP_115163254.1	499	FAD-dependent oxidoreductase	499	1	500	499	1	499	99.8	9.1e-290	2599
gene0097	Chromosome	WP_095649985.1	499	FAD-dependent oxidoreductase	499	1	500	499	1	499	99.4	4.5e-289	2593
gene0097	Chromosome	WP_035924238.1	499	MULTISPECIES: FAD-dependent oxidoreductase	499	1	500	499	1	499	99.2	3.8e-288	2585
gene0097	Chromosome	WP_109221617.1	499	FAD-dependent oxidoreductase	499	1	500	499	1	499	99	8.5e-288	2582
gene0097	Chromosome	WP_133409550.1	499	FAD-dependent oxidoreductase	499	1	500	499	1	499	99	8.5e-288	2582
gene0098	Chromosome	WP_017831777.1	73	MULTISPECIES: hypothetical protein	73	1	74	73	1	73	100	2.3e-32	372
gene0098	Chromosome	WP_058873373.1	73	hypothetical protein	73	1	74	73	1	73	98.6	3e-32	371
gene0098	Chromosome	WP_109221618.1	73	hypothetical protein	73	1	74	73	1	73	98.6	6.6e-32	368
gene0098	Chromosome	WP_047802332.1	73	MULTISPECIES: hypothetical protein	73	1	74	73	1	73	97.3	8.7e-32	367
gene0098	Chromosome	WP_101851319.1	73	hypothetical protein	73	1	74	73	1	73	79.5	2.7e-25	311
gene0099	Chromosome	WP_017831778.1	302	MULTISPECIES: PIG-L family deacetylase	302	1	303	302	1	302	100	6.3e-161	1486
gene0099	Chromosome	WP_109243561.1	302	PIG-L family deacetylase	302	1	303	302	1	302	99.7	4.1e-160	1479
gene0099	Chromosome	WP_083665032.1	302	PIG-L family deacetylase	302	1	303	302	1	302	92.4	1.7e-150	1396
gene0099	Chromosome	WP_156268732.1	302	PIG-L family deacetylase	302	1	303	302	1	302	92.1	3.8e-150	1393
gene0099	Chromosome	WP_062735697.1	302	PIG-L family deacetylase	302	1	303	302	1	302	91.4	4.2e-149	1384
gene0100	Chromosome	WP_017831779.1	451	MULTISPECIES: glucose-6-phosphate dehydrogenase	451	1	452	451	1	451	100	1e-255	2305
gene0100	Chromosome	WP_115163253.1	451	glucose-6-phosphate dehydrogenase	451	1	452	451	1	451	99.8	3.8e-255	2300
gene0100	Chromosome	WP_144835608.1	451	glucose-6-phosphate dehydrogenase	451	1	452	451	1	451	99.8	8.6e-255	2297
gene0100	Chromosome	WP_109221619.1	451	glucose-6-phosphate dehydrogenase	451	1	452	451	1	451	99.6	1.1e-254	2296
gene0100	Chromosome	WP_126349567.1	451	glucose-6-phosphate dehydrogenase	451	1	452	451	1	451	99.6	3.3e-254	2292
gene0101	Chromosome	STX03708.1	669	Trehalase	650	1	649	648	19	666	98.5	0	3441
gene0101	Chromosome	WP_109243562.1	651	glycoside hydrolase family 15 protein	650	1	649	648	1	648	98.5	0	3441
gene0101	Chromosome	WP_095649984.1	651	glycoside hydrolase family 15 protein	650	1	649	648	1	648	98.3	0	3440
gene0101	Chromosome	WP_126349566.1	651	glycoside hydrolase family 15 protein	650	1	649	648	1	648	98.3	0	3437
gene0101	Chromosome	TQN38916.1	669	GH15 family glucan-1,4-alpha-glucosidase	650	1	649	648	19	666	98.3	0	3437
gene0102	Chromosome	WP_109221621.1	297	fructosamine kinase family protein	297	1	298	297	1	297	96.3	9.9e-167	1536
gene0102	Chromosome	WP_133409546.1	297	fructosamine kinase family protein	297	1	298	297	1	297	96.3	1.7e-166	1534
gene0102	Chromosome	WP_035924234.1	297	MULTISPECIES: fructosamine kinase family protein	297	1	298	297	1	297	96	2.9e-166	1532
gene0102	Chromosome	WP_017831781.1	297	fructosamine kinase family protein	297	1	298	297	1	297	95.6	8.3e-166	1528
gene0102	Chromosome	WP_115163251.1	297	fructosamine kinase family protein	297	1	298	297	1	297	95.3	4.1e-165	1522
gene0103	Chromosome	WP_133409545.1	323	tryptophan-rich sensory protein	326	1	324	328	1	315	91.5	1.1e-145	1355
gene0103	Chromosome	WP_109243564.1	307	hypothetical protein	326	1	324	328	1	299	87.2	6.6e-140	1305
gene0103	Chromosome	EYT55581.1	302	membrane protein	326	1	324	323	1	294	87.3	1.5e-139	1302
gene0103	Chromosome	WP_095649982.1	307	hypothetical protein	326	1	326	326	1	301	87.7	1.9e-139	1301
gene0103	Chromosome	STX03706.1	329	Uncharacterised protein	326	1	324	328	23	321	86.9	1.9e-139	1301
gene0104	Chromosome	WP_109243565.1	427	saccharopine dehydrogenase NADP-binding domain-containing protein	427	1	428	427	1	427	99.3	2e-229	2078
gene0104	Chromosome	WP_115163249.1	427	saccharopine dehydrogenase NADP-binding domain-containing protein	427	1	428	427	1	427	98.8	1.7e-228	2070
gene0104	Chromosome	WP_017831783.1	427	MULTISPECIES: saccharopine dehydrogenase NADP-binding domain-containing protein	427	1	428	427	1	427	99.1	1.7e-228	2070
gene0104	Chromosome	WP_095649981.1	427	saccharopine dehydrogenase NADP-binding domain-containing protein	427	1	428	427	1	427	98.8	1.9e-227	2061
gene0104	Chromosome	WP_144835607.1	427	saccharopine dehydrogenase NADP-binding domain-containing protein	427	1	428	427	1	427	98.6	3.2e-227	2059
gene0105	Chromosome	WP_017831784.1	391	MULTISPECIES: glutathione-dependent formaldehyde dehydrogenase	391	1	392	391	1	391	100	8.5e-227	2055
gene0105	Chromosome	WP_109268856.1	391	glutathione-dependent formaldehyde dehydrogenase	391	1	392	391	1	391	99.7	1.9e-226	2052
gene0105	Chromosome	WP_126349562.1	391	glutathione-dependent formaldehyde dehydrogenase	391	1	392	391	1	391	98.7	3e-224	2033
gene0105	Chromosome	WP_058875064.1	391	glutathione-dependent formaldehyde dehydrogenase	391	1	392	391	1	391	98	1.3e-222	2019
gene0105	Chromosome	WP_133409543.1	391	glutathione-dependent formaldehyde dehydrogenase	391	1	392	391	1	391	98.2	1.3e-222	2019
gene0106	Chromosome	WP_109221623.1	243	hypothetical protein	243	1	244	243	1	243	99.6	5.8e-125	1175
gene0106	Chromosome	WP_109268855.1	243	hypothetical protein	243	1	244	243	1	243	99.2	1.7e-124	1171
gene0106	Chromosome	WP_109243566.1	243	hypothetical protein	243	1	244	243	1	243	99.2	3.8e-124	1168
gene0106	Chromosome	WP_115163248.1	243	hypothetical protein	243	1	244	243	1	243	98.4	2.5e-123	1161
gene0106	Chromosome	WP_052132761.1	243	MULTISPECIES: hypothetical protein	243	1	244	243	1	243	98.4	2.5e-123	1161
gene0107	Chromosome	WP_095649980.1	137	hypothetical protein	137	1	138	137	1	137	99.3	1.6e-63	643
gene0107	Chromosome	WP_136341614.1	162	hypothetical protein	137	1	138	137	26	162	98.5	2.3e-62	633
gene0107	Chromosome	WP_017831786.1	137	MULTISPECIES: hypothetical protein	137	1	138	137	1	137	98.5	2.3e-62	633
gene0107	Chromosome	WP_109268854.1	137	hypothetical protein	137	1	138	137	1	137	97.8	6.8e-62	629
gene0107	Chromosome	WP_115163247.1	137	hypothetical protein	137	1	138	137	1	137	97.8	8.8e-62	628
gene0108	Chromosome	STX03701.1	227	HTH-type transcriptional repressor KstR2	227	1	228	227	1	227	100	8.7e-123	1156
gene0108	Chromosome	TQN38923.1	227	TetR family transcriptional regulator	227	1	228	227	1	227	99.1	1.6e-121	1145
gene0108	Chromosome	VEH41363.1	224	HTH-type transcriptional repressor KstR2	227	4	228	224	1	224	99.1	5.3e-120	1132
gene0108	Chromosome	EYT55584.1	220	TetR family transcriptional regulator	227	8	228	220	1	220	99.5	1.7e-118	1119
gene0108	Chromosome	WP_095650144.1	217	MULTISPECIES: helix-turn-helix transcriptional regulator	227	11	228	217	1	217	99.5	7.2e-117	1105
gene0109	Chromosome	WP_109268853.1	852	MMPL family transporter	852	1	853	852	1	852	99.3	0	3945
gene0109	Chromosome	WP_095649979.1	852	MMPL family transporter	852	1	853	852	1	852	99.1	0	3937
gene0109	Chromosome	WP_109221624.1	852	MMPL family transporter	852	1	853	852	1	852	98.8	0	3933
gene0109	Chromosome	WP_017831788.1	852	MMPL family transporter	852	1	853	852	1	852	98.9	0	3932
gene0109	Chromosome	WP_133409541.1	852	MMPL family transporter	852	1	853	852	1	852	99.1	0	3932
gene0110	Chromosome	WP_035924228.1	594	MULTISPECIES: N-acetylglutaminylglutamine amidotransferase	594	1	595	594	1	594	100	0	3122
gene0110	Chromosome	WP_109243568.1	594	N-acetylglutaminylglutamine amidotransferase	594	1	595	594	1	594	99.8	0	3119
gene0110	Chromosome	WP_095649978.1	594	N-acetylglutaminylglutamine amidotransferase	594	1	595	594	1	594	99.8	0	3118
gene0110	Chromosome	WP_017831789.1	594	MULTISPECIES: N-acetylglutaminylglutamine amidotransferase	594	1	595	594	1	594	99.8	0	3117
gene0110	Chromosome	WP_133409540.1	594	N-acetylglutaminylglutamine amidotransferase	594	1	595	594	1	594	99.7	0	3115
gene0111	Chromosome	STX07206.1	504	Glutamyl-tRNA(Gln) amidotransferase subunit A	504	1	505	504	1	504	99.8	3.2e-282	2534
gene0111	Chromosome	VEI51561.1	504	Glutamyl-tRNA(Gln) amidotransferase subunit A	504	1	505	504	1	504	99.2	2.3e-280	2518
gene0111	Chromosome	WP_017831790.1	483	MULTISPECIES: hypothetical protein	504	22	505	483	1	483	100	8.1e-270	2427
gene0111	Chromosome	WP_115163245.1	483	amidase	504	22	505	483	1	483	99.8	5.2e-269	2420
gene0111	Chromosome	WP_035924226.1	483	amidase	504	22	505	483	1	483	99.6	2e-268	2415
gene0112	Chromosome	WP_017831791.1	209	MULTISPECIES: methylated-DNA--[protein]-cysteine S-methyltransferase	209	1	210	209	1	209	99	1.7e-109	1041
gene0112	Chromosome	WP_126349559.1	209	methylated-DNA--[protein]-cysteine S-methyltransferase	209	1	210	209	1	209	99	1.7e-109	1041
gene0112	Chromosome	WP_095649976.1	209	methylated-DNA--[protein]-cysteine S-methyltransferase	209	1	210	209	1	209	99	1.7e-109	1041
gene0112	Chromosome	WP_109268851.1	209	methylated-DNA--[protein]-cysteine S-methyltransferase	209	1	210	209	1	209	98.6	5.1e-109	1037
gene0112	Chromosome	WP_126346764.1	209	methylated-DNA--[protein]-cysteine S-methyltransferase	209	1	210	209	1	209	98.1	1.5e-108	1033
gene0113	Chromosome	WP_035924224.1	198	sigma-70 family RNA polymerase sigma factor	198	1	199	198	1	198	99	7.2e-105	1001
gene0113	Chromosome	WP_109268850.1	198	sigma-70 family RNA polymerase sigma factor	198	1	199	198	1	198	99	1.6e-104	998
gene0113	Chromosome	WP_115163635.1	198	sigma-70 family RNA polymerase sigma factor	198	1	199	198	1	198	98	1e-103	991
gene0113	Chromosome	WP_126346765.1	198	sigma-70 family RNA polymerase sigma factor	198	1	199	198	1	198	98.5	1e-103	991
gene0113	Chromosome	WP_017831792.1	198	MULTISPECIES: sigma-70 family RNA polymerase sigma factor	198	1	199	198	1	198	97.5	5.1e-103	985
gene0114	Chromosome	WP_017831793.1	341	MULTISPECIES: LacI family DNA-binding transcriptional regulator	341	1	342	341	1	341	99.7	6.4e-194	1771
gene0114	Chromosome	WP_109268849.1	341	LacI family DNA-binding transcriptional regulator	341	1	342	341	1	341	99.7	1.1e-193	1769
gene0114	Chromosome	WP_109221627.1	341	LacI family DNA-binding transcriptional regulator	341	1	342	341	1	341	99.4	3.2e-193	1765
gene0114	Chromosome	WP_078029775.1	341	LacI family DNA-binding transcriptional regulator	341	1	342	341	1	341	65.7	8.2e-125	1175
gene0114	Chromosome	WP_026534291.1	341	LacI family DNA-binding transcriptional regulator	341	1	341	340	1	340	66.5	5.9e-123	1159
gene0115	Chromosome	WP_126346766.1	397	phytanoyl-CoA dioxygenase family protein	397	1	398	397	1	397	99.7	1.6e-225	2044
gene0115	Chromosome	WP_095649974.1	397	phytanoyl-CoA dioxygenase family protein	397	1	398	397	1	397	99.2	1.4e-224	2036
gene0115	Chromosome	WP_109221628.1	397	phytanoyl-CoA dioxygenase family protein	397	1	398	397	1	397	99.2	4e-224	2032
gene0115	Chromosome	WP_017831794.1	397	phytanoyl-CoA dioxygenase family protein	397	1	398	397	1	397	99	3.4e-223	2024
gene0115	Chromosome	WP_091377115.1	395	phytanoyl-CoA dioxygenase family protein	397	5	394	389	4	392	71.2	2.7e-151	1404
gene0116	Chromosome	WP_172604899.1	360	Gfo/Idh/MocA family oxidoreductase	360	1	361	360	1	360	98.9	1e-194	1778
gene0116	Chromosome	WP_043738247.1	360	Gfo/Idh/MocA family oxidoreductase	360	1	361	360	1	360	98.1	2.6e-193	1766
gene0116	Chromosome	WP_172604301.1	360	Gfo/Idh/MocA family oxidoreductase	360	1	361	360	1	360	98.3	2.6e-193	1766
gene0116	Chromosome	WP_095650143.1	350	Gfo/Idh/MocA family oxidoreductase	360	11	361	350	1	350	98.9	1.7e-189	1733
gene0116	Chromosome	WP_126347050.1	350	Gfo/Idh/MocA family oxidoreductase	360	11	361	350	1	350	98.6	1.1e-188	1726
gene0117	Chromosome	WP_109222131.1	260	SDR family oxidoreductase	260	1	261	260	1	260	100	9e-140	1303
gene0117	Chromosome	WP_095649973.1	260	SDR family oxidoreductase	260	1	261	260	1	260	99.6	1.2e-139	1302
gene0117	Chromosome	WP_126346767.1	260	SDR family oxidoreductase	260	1	261	260	1	260	99.6	2.6e-139	1299
gene0117	Chromosome	WP_144836630.1	260	SDR family oxidoreductase	260	1	261	260	1	260	99.6	1.3e-138	1293
gene0117	Chromosome	WP_017831796.1	260	SDR family oxidoreductase	260	1	261	260	1	260	98.8	2.9e-138	1290
gene0118	Chromosome	WP_109243571.1	501	tripartite tricarboxylate transporter permease	501	1	502	501	1	501	100	2.8e-267	2405
gene0118	Chromosome	WP_031282151.1	501	MULTISPECIES: tripartite tricarboxylate transporter permease	501	1	502	501	1	501	99.8	3.7e-267	2404
gene0118	Chromosome	WP_133409527.1	501	tripartite tricarboxylate transporter permease	501	1	502	501	1	501	99.6	8.3e-267	2401
gene0118	Chromosome	WP_058875073.1	501	tripartite tricarboxylate transporter permease	501	1	502	501	1	501	96.8	1.7e-259	2338
gene0118	Chromosome	WP_156268775.1	501	tripartite tricarboxylate transporter permease	501	1	502	501	1	501	96.4	4.9e-259	2334
gene0119	Chromosome	TQN38933.1	191	putative tricarboxylic transport membrane protein	191	1	192	191	1	191	100	3.5e-101	969
gene0119	Chromosome	WP_017831798.1	191	MULTISPECIES: tripartite tricarboxylate transporter TctB family protein	191	1	192	191	1	191	99	3.9e-100	960
gene0119	Chromosome	WP_172604900.1	191	tripartite tricarboxylate transporter TctB family protein	191	1	192	191	1	191	98.4	1.9e-99	954
gene0119	Chromosome	WP_109222185.1	176	tripartite tricarboxylate transporter TctB family protein	191	16	192	176	1	176	99.4	3.9e-92	891
gene0119	Chromosome	WP_058875074.1	190	tripartite tricarboxylate transporter TctB family protein	191	1	192	191	1	190	91.6	3.3e-91	883
gene0120	Chromosome	WP_109222132.1	318	tripartite tricarboxylate transporter substrate binding protein	318	1	319	318	1	318	99.7	4.1e-171	1574
gene0120	Chromosome	EYT55595.1	337	tricarboxylic transport membrane protein	318	1	319	318	20	337	99.4	5.4e-171	1573
gene0120	Chromosome	WP_017831799.1	318	MULTISPECIES: tripartite tricarboxylate transporter substrate binding protein	318	1	319	318	1	318	99.4	5.4e-171	1573
gene0120	Chromosome	WP_109269038.1	318	tripartite tricarboxylate transporter substrate binding protein	318	1	319	318	1	318	99.4	1.2e-170	1570
gene0120	Chromosome	WP_133409925.1	318	tripartite tricarboxylate transporter substrate binding protein	318	1	319	318	1	318	98.4	1e-169	1562
gene0121	Chromosome	WP_017831800.1	119	MULTISPECIES: universal stress protein	119	1	120	119	1	119	100	1.2e-54	566
gene0121	Chromosome	WP_058875076.1	119	universal stress protein	119	1	120	119	1	119	95	1.6e-51	539
gene0121	Chromosome	WP_156268779.1	119	universal stress protein	119	1	120	119	1	119	92.4	3e-50	528
gene0121	Chromosome	WP_047802296.1	119	MULTISPECIES: universal stress protein	119	1	119	118	1	118	93.2	5.2e-50	526
gene0121	Chromosome	WP_075871871.1	119	universal stress protein	119	1	119	118	1	118	92.4	2e-49	521
gene0122	Chromosome	WP_109269037.1	421	MFS transporter	421	1	422	421	1	421	99.3	1.1e-216	1968
gene0122	Chromosome	WP_109222133.1	421	MFS transporter	421	1	422	421	1	421	99.3	1.5e-216	1967
gene0122	Chromosome	WP_109243572.1	421	MFS transporter	421	1	422	421	1	421	99.3	1.9e-216	1966
gene0122	Chromosome	WP_095649970.1	421	MFS transporter	421	1	422	421	1	421	99.3	3.3e-216	1964
gene0122	Chromosome	WP_126346768.1	421	MFS transporter	421	1	422	421	1	421	99.3	3.3e-216	1964
gene0123	Chromosome	WP_017831802.1	414	DUF1624 domain-containing protein	414	1	415	414	1	414	99.5	1.1e-224	2037
gene0123	Chromosome	WP_035924214.1	414	DUF1624 domain-containing protein	414	1	415	414	1	414	99	3.6e-223	2024
gene0123	Chromosome	WP_109243573.1	414	DUF1624 domain-containing protein	414	1	415	414	1	414	98.3	5.1e-222	2014
gene0123	Chromosome	WP_109269036.1	414	DUF1624 domain-containing protein	414	1	415	414	1	414	98.3	6.7e-222	2013
gene0123	Chromosome	WP_144836628.1	414	DUF1624 domain-containing protein	414	1	415	414	1	414	98.3	6.7e-222	2013
gene0124	Chromosome	WP_172604901.1	407	DUF2029 domain-containing protein	407	1	408	407	1	407	99.8	6.2e-228	2065
gene0124	Chromosome	STX07194.1	407	Predicted integral membrane protein	407	1	408	407	1	407	99.5	1.8e-227	2061
gene0124	Chromosome	WP_109222135.1	420	DUF2029 domain-containing protein	407	1	408	407	14	420	99.5	1.8e-227	2061
gene0124	Chromosome	WP_115163242.1	420	DUF2029 domain-containing protein	407	1	408	407	14	420	99.3	5.2e-227	2057
gene0124	Chromosome	WP_144836627.1	420	DUF2029 domain-containing protein	407	1	408	407	14	420	99.3	1.2e-226	2054
gene0125	Chromosome	WP_095649967.1	446	MULTISPECIES: DUF2029 domain-containing protein	446	1	447	446	1	446	100	1.2e-245	2218
gene0125	Chromosome	WP_144836626.1	446	DUF2029 domain-containing protein	446	1	447	446	1	446	99.8	2.7e-245	2215
gene0125	Chromosome	WP_115163241.1	446	DUF2029 domain-containing protein	446	1	447	446	1	446	99.8	4.7e-245	2213
gene0125	Chromosome	WP_017831804.1	446	DUF2029 domain-containing protein	446	1	447	446	1	446	99.8	6.1e-245	2212
gene0125	Chromosome	WP_109269035.1	446	DUF2029 domain-containing protein	446	1	447	446	1	446	99.8	6.1e-245	2212
gene0126	Chromosome	WP_109243574.1	528	polyprenol phosphomannose-dependent alpha 1,6 mannosyltransferase MptB	528	1	529	528	1	528	99.8	5.4e-301	2696
gene0126	Chromosome	WP_035924208.1	528	polyprenol phosphomannose-dependent alpha 1,6 mannosyltransferase MptB	528	1	529	528	1	528	99.8	1.2e-300	2693
gene0126	Chromosome	WP_109269034.1	528	polyprenol phosphomannose-dependent alpha 1,6 mannosyltransferase MptB	528	1	529	528	1	528	99.6	1.6e-300	2692
gene0126	Chromosome	WP_095649966.1	528	MULTISPECIES: polyprenol phosphomannose-dependent alpha 1,6 mannosyltransferase MptB	528	1	529	528	1	528	99.6	3.5e-300	2689
gene0126	Chromosome	WP_144836625.1	528	polyprenol phosphomannose-dependent alpha 1,6 mannosyltransferase MptB	528	1	529	528	1	528	99.4	1e-299	2685
gene0127	Chromosome	WP_109243575.1	513	HAMP domain-containing histidine kinase	513	1	514	513	1	513	99.4	1.8e-272	2450
gene0127	Chromosome	WP_017831806.1	513	HAMP domain-containing histidine kinase	513	1	514	513	1	513	99.2	6.7e-272	2445
gene0127	Chromosome	WP_052132759.1	513	MULTISPECIES: HAMP domain-containing histidine kinase	513	1	514	513	1	513	99.2	6.7e-272	2445
gene0127	Chromosome	WP_126346770.1	513	HAMP domain-containing histidine kinase	513	1	514	513	1	513	99	9.7e-271	2435
gene0127	Chromosome	WP_095649965.1	513	HAMP domain-containing histidine kinase	513	1	514	513	1	513	98.8	2.2e-270	2432
gene0128	Chromosome	WP_126346771.1	249	response regulator transcription factor	249	1	250	249	1	249	100	2.6e-136	1273
gene0128	Chromosome	WP_017831807.1	249	MULTISPECIES: response regulator transcription factor	249	1	250	249	1	249	99.6	5.8e-136	1270
gene0128	Chromosome	WP_035924206.1	249	MULTISPECIES: response regulator transcription factor	249	1	250	249	1	249	99.6	9.9e-136	1268
gene0128	Chromosome	WP_133409513.1	249	response regulator transcription factor	249	1	250	249	1	249	99.2	1.7e-135	1266
gene0128	Chromosome	WP_144836624.1	249	winged helix-turn-helix domain-containing protein	249	1	250	249	1	249	99.2	2.2e-135	1265
gene0129	Chromosome	WP_017831808.1	141	MULTISPECIES: hypothetical protein	141	1	142	141	1	141	99.3	1.5e-64	652
gene0129	Chromosome	WP_126346772.1	141	hypothetical protein	141	1	142	141	1	141	99.3	2.6e-64	650
gene0129	Chromosome	WP_109243576.1	141	hypothetical protein	141	1	142	141	1	141	99.3	3.3e-64	649
gene0129	Chromosome	WP_126349555.1	140	hypothetical protein	141	1	142	141	1	140	98.6	1.4e-62	635
gene0129	Chromosome	WP_144836623.1	142	hypothetical protein	141	1	142	143	1	142	96.5	6.5e-60	612
gene0130	Chromosome	VEH41340.1	450	Predicted membrane protein	450	1	451	450	1	450	99.3	1.3e-242	2192
gene0130	Chromosome	VEI51580.1	450	Predicted membrane protein	450	1	451	450	1	450	99.3	6.3e-242	2186
gene0130	Chromosome	WP_150110234.1	454	DUF1624 domain-containing protein	450	1	451	454	1	454	98.5	9.2e-241	2176
gene0130	Chromosome	STX03682.1	450	Predicted membrane protein	450	1	451	450	1	450	98.7	4.5e-240	2170
gene0130	Chromosome	TQN38944.1	450	uncharacterized protein DUF1624	450	1	451	450	1	450	97.3	2.3e-236	2138
gene0131	Chromosome	WP_095650651.1	405	MULTISPECIES: MFS transporter	405	1	406	405	1	405	99.8	4.9e-209	1902
gene0131	Chromosome	WP_126349554.1	405	MFS transporter	405	1	406	405	1	405	99.5	1.1e-208	1899
gene0131	Chromosome	WP_109269031.1	405	MFS transporter	405	1	406	405	1	405	99.5	3.2e-208	1895
gene0131	Chromosome	WP_109243578.1	405	MFS transporter	405	1	406	405	1	405	99.5	5.4e-208	1893
gene0131	Chromosome	WP_035924202.1	405	MFS transporter	405	1	406	405	1	405	99.3	1.2e-207	1890
gene0132	Chromosome	WP_017831811.1	392	MULTISPECIES: acyl-CoA dehydrogenase family protein	392	1	393	392	1	392	100	1.7e-222	2018
gene0132	Chromosome	WP_109243579.1	392	acyl-CoA dehydrogenase family protein	392	1	393	392	1	392	99.7	2.2e-222	2017
gene0132	Chromosome	WP_144836621.1	392	acyl-CoA dehydrogenase family protein	392	1	393	392	1	392	99.7	1.1e-221	2011
gene0132	Chromosome	WP_035924201.1	392	MULTISPECIES: acyl-CoA dehydrogenase family protein	392	1	393	392	1	392	99.5	4.1e-221	2006
gene0132	Chromosome	WP_126349553.1	392	acyl-CoA dehydrogenase family protein	392	1	393	392	1	392	99.2	5.4e-221	2005
gene0133	Chromosome	WP_095650652.1	267	MULTISPECIES: enoyl-CoA hydratase/isomerase family protein	267	1	268	267	1	267	100	2.5e-137	1282
gene0133	Chromosome	WP_126349552.1	267	enoyl-CoA hydratase/isomerase family protein	267	1	268	267	1	267	99.6	5.6e-137	1279
gene0133	Chromosome	WP_017831812.1	267	enoyl-CoA hydratase/isomerase family protein	267	1	268	267	1	267	99.6	5.6e-137	1279
gene0133	Chromosome	WP_144836620.1	267	enoyl-CoA hydratase/isomerase family protein	267	1	268	267	1	267	99.3	4.7e-136	1271
gene0133	Chromosome	WP_115163237.1	267	enoyl-CoA hydratase/isomerase family protein	267	1	268	267	1	267	98.1	1.8e-135	1266
gene0134	Chromosome	WP_095650653.1	385	TAXI family TRAP transporter solute-binding subunit	385	1	386	385	1	385	99.7	1.6e-222	2018
gene0134	Chromosome	WP_115163236.1	385	TAXI family TRAP transporter solute-binding subunit	385	1	386	385	1	385	99.7	2.8e-222	2016
gene0134	Chromosome	WP_031282157.1	385	MULTISPECIES: TAXI family TRAP transporter solute-binding subunit	385	1	386	385	1	385	99.7	6.2e-222	2013
gene0134	Chromosome	WP_133409508.1	385	TAXI family TRAP transporter solute-binding subunit	385	1	386	385	1	385	99.5	1.8e-221	2009
gene0134	Chromosome	WP_035924199.1	385	TAXI family TRAP transporter solute-binding subunit	385	1	386	385	1	385	99	5.3e-221	2005
gene0135	Chromosome	TQN38949.1	670	TRAP transporter 4TM/12TM fusion protein	670	1	671	670	1	670	99.9	0	3178
gene0135	Chromosome	STX07183.1	670	Neu5Ac permease	670	1	671	670	1	670	99.9	0	3175
gene0135	Chromosome	VEI51585.1	672	Neu5Ac permease	670	1	670	669	1	669	100	0	3175
gene0135	Chromosome	STX03677.1	669	Neu5Ac permease	670	1	671	670	1	669	99.9	0	3161
gene0135	Chromosome	WP_081615665.1	669	TRAP transporter permease	670	1	671	670	1	669	99.7	0	3153
gene0136	Chromosome	VEI51586.1	298	Probable enoyl-CoA hydratase echA8	298	1	299	298	1	298	99	1.4e-149	1388
gene0136	Chromosome	WP_133409507.1	280	enoyl-CoA hydratase/isomerase family protein	298	1	299	298	1	280	91.9	1e-134	1260
gene0136	Chromosome	WP_109222140.1	280	enoyl-CoA hydratase/isomerase family protein	298	1	299	298	1	280	91.9	1e-134	1260
gene0136	Chromosome	WP_017831815.1	284	MULTISPECIES: enoyl-CoA hydratase/isomerase family protein	298	1	299	298	1	284	92.3	1.3e-134	1259
gene0136	Chromosome	WP_126349551.1	284	enoyl-CoA hydratase/isomerase family protein	298	1	299	298	1	284	91.9	3.8e-134	1255
gene0137	Chromosome	WP_109222141.1	293	3-hydroxyacyl-CoA dehydrogenase family protein	293	1	294	293	1	293	100	3.4e-159	1471
gene0137	Chromosome	WP_052132755.1	293	3-hydroxyacyl-CoA dehydrogenase family protein	293	1	294	293	1	293	99.3	6.3e-158	1460
gene0137	Chromosome	WP_133409506.1	293	3-hydroxyacyl-CoA dehydrogenase family protein	293	1	294	293	1	293	99	3.1e-157	1454
gene0137	Chromosome	WP_109243581.1	293	3-hydroxyacyl-CoA dehydrogenase family protein	293	1	294	293	1	293	98.6	7e-157	1451
gene0137	Chromosome	WP_095650654.1	293	3-hydroxyacyl-CoA dehydrogenase family protein	293	1	294	293	1	293	98.6	9.1e-157	1450
gene0138	Chromosome	WP_035924196.1	404	CoA transferase	404	1	405	404	1	404	99.8	7e-232	2099
gene0138	Chromosome	TQN38952.1	404	crotonobetainyl-CoA:carnitine CoA-transferase CaiB-like acyl-CoA transferase	404	1	405	404	1	404	99.3	1e-230	2089
gene0138	Chromosome	WP_109222142.1	404	CoA transferase	404	1	405	404	1	404	99.3	2.2e-230	2086
gene0138	Chromosome	VEH41332.1	404	Formyl-coenzyme A transferase	404	1	405	404	1	404	99	5e-230	2083
gene0138	Chromosome	WP_144836619.1	404	CoA transferase	404	1	405	404	1	404	99	8.5e-230	2081
gene0139	Chromosome	WP_126346775.1	146	acyl-CoA thioesterase	146	1	147	146	1	146	99.3	1.7e-74	738
gene0139	Chromosome	WP_035924194.1	146	MULTISPECIES: acyl-CoA thioesterase	146	1	147	146	1	146	99.3	2.2e-74	737
gene0139	Chromosome	WP_133409504.1	146	acyl-CoA thioesterase	146	1	147	146	1	146	99.3	6.3e-74	733
gene0139	Chromosome	WP_126350498.1	487	acyl-CoA thioesterase	146	1	147	146	342	487	98.6	6.3e-74	733
gene0139	Chromosome	WP_017831818.1	146	acyl-CoA thioesterase	146	1	147	146	1	146	98.6	8.2e-74	732
gene0140	Chromosome	WP_095650657.1	485	MULTISPECIES: MFS transporter	485	1	486	485	1	485	99.8	1.5e-249	2252
gene0140	Chromosome	WP_144836618.1	485	MFS transporter	485	1	486	485	1	485	99.6	3.4e-249	2249
gene0140	Chromosome	WP_017831819.1	485	MULTISPECIES: MFS transporter	485	1	486	485	1	485	99.6	9.9e-249	2245
gene0140	Chromosome	WP_109222144.1	485	MFS transporter	485	1	486	485	1	485	99.4	1.7e-248	2243
gene0140	Chromosome	WP_126346776.1	485	MFS transporter	485	1	486	485	1	485	99.4	2.2e-248	2242
gene0141	Chromosome	VEH41329.1	411	Acyl-CoA dehydrogenase, short-chain specific	411	1	412	411	1	411	100	2.1e-231	2095
gene0141	Chromosome	KHD98261.1	411	acyl-CoA dehydrogenase	411	1	412	411	1	411	99.5	1.3e-230	2088
gene0141	Chromosome	WP_017831820.1	411	acyl-CoA dehydrogenase family protein	411	1	412	411	1	411	99.8	1.7e-230	2087
gene0141	Chromosome	TQN38955.1	411	glutaryl-CoA dehydrogenase	411	1	412	411	1	411	99.5	2.3e-230	2086
gene0141	Chromosome	WP_095650731.1	408	MULTISPECIES: acyl-CoA dehydrogenase family protein	411	4	412	408	1	408	99.8	1.5e-229	2079
gene0142	Chromosome	WP_109243582.1	309	LysR family transcriptional regulator	309	1	310	309	1	309	99.7	1.9e-165	1525
gene0142	Chromosome	WP_017831821.1	309	MULTISPECIES: LysR family transcriptional regulator	309	1	310	309	1	309	99.7	2.5e-165	1524
gene0142	Chromosome	WP_115163232.1	309	LysR family transcriptional regulator	309	1	310	309	1	309	99.4	1.3e-164	1518
gene0142	Chromosome	WP_109222145.1	309	LysR family transcriptional regulator	309	1	310	309	1	309	99	8.1e-164	1511
gene0142	Chromosome	WP_035924191.1	309	LysR family transcriptional regulator	309	1	310	309	1	309	98.7	1.8e-163	1508
gene0143	Chromosome	WP_017831822.1	287	hypothetical protein	287	1	288	287	1	287	100	4e-157	1453
gene0143	Chromosome	WP_109243583.1	287	hypothetical protein	287	1	288	287	1	287	98.3	4.2e-154	1427
gene0143	Chromosome	WP_052132754.1	287	hypothetical protein	287	1	288	287	1	287	97.6	1.3e-152	1414
gene0143	Chromosome	WP_126346778.1	287	hypothetical protein	287	1	288	287	1	287	97.6	1.3e-152	1414
gene0143	Chromosome	WP_109222146.1	287	hypothetical protein	287	1	288	287	1	287	96.9	7.3e-151	1399
gene0144	Chromosome	WP_109243584.1	456	acetamidase/formamidase family protein	456	1	457	456	1	456	99.8	5.6e-262	2359
gene0144	Chromosome	WP_126346779.1	456	acetamidase/formamidase family protein	456	1	457	456	1	456	99.6	1.6e-261	2355
gene0144	Chromosome	WP_017831823.1	456	MULTISPECIES: acetamidase/formamidase family protein	456	1	457	456	1	456	99.6	1.6e-261	2355
gene0144	Chromosome	WP_109222147.1	456	acetamidase/formamidase family protein	456	1	457	456	1	456	99.6	1.6e-261	2355
gene0144	Chromosome	WP_144836617.1	456	acetamidase/formamidase family protein	456	1	457	456	1	456	99.6	1.6e-261	2355
gene0145	Chromosome	WP_109222148.1	152	hypothetical protein	152	1	153	152	1	152	100	2e-75	746
gene0145	Chromosome	WP_017831824.1	152	MULTISPECIES: hypothetical protein	152	1	153	152	1	152	99.3	1.7e-74	738
gene0145	Chromosome	WP_144836616.1	152	hypothetical protein	152	1	153	152	1	152	99.3	1.7e-74	738
gene0145	Chromosome	WP_109243585.1	152	hypothetical protein	152	1	153	152	1	152	98.7	5e-74	734
gene0145	Chromosome	WP_109269027.1	152	hypothetical protein	152	1	153	152	1	152	98	2.5e-73	728
gene0146	Chromosome	WP_017831825.1	64	MULTISPECIES: hypothetical protein	64	1	65	64	1	64	100	3.8e-23	292
gene0146	Chromosome	WP_058875094.1	64	hypothetical protein	64	1	65	64	1	64	90.6	3.9e-20	266
gene0146	Chromosome	WP_047802282.1	60	MULTISPECIES: hypothetical protein	64	1	59	58	1	58	84.5	8.4e-15	220
gene0146	Chromosome	WP_156268811.1	60	hypothetical protein	64	1	59	58	1	58	82.8	1.1e-14	219
gene0146	Chromosome	WP_058857475.1	60	MULTISPECIES: hypothetical protein	64	1	55	54	1	54	70.4	2e-08	165
gene0147	Chromosome	WP_017831826.1	229	MULTISPECIES: hypothetical protein	229	1	230	229	1	229	99.1	4.4e-122	1150
gene0147	Chromosome	WP_109244489.1	229	hypothetical protein	229	1	230	229	1	229	98.7	2.2e-121	1144
gene0147	Chromosome	WP_126346780.1	232	hypothetical protein	229	1	230	232	1	232	97.8	1.8e-120	1136
gene0147	Chromosome	WP_035924186.1	229	MULTISPECIES: hypothetical protein	229	1	230	229	1	229	97.4	2e-119	1127
gene0147	Chromosome	WP_115163231.1	232	hypothetical protein	229	1	230	232	1	232	96.1	3.8e-118	1116
gene0148	Chromosome	WP_109269026.1	183	MarR family transcriptional regulator	183	1	184	183	1	183	100	3.1e-94	909
gene0148	Chromosome	WP_017831827.1	183	MULTISPECIES: MarR family transcriptional regulator	183	1	184	183	1	183	99.5	1.5e-93	903
gene0148	Chromosome	WP_109222149.1	183	MarR family transcriptional regulator	183	1	184	183	1	183	98.9	5.8e-93	898
gene0148	Chromosome	WP_095650660.1	183	MarR family transcriptional regulator	183	1	184	183	1	183	98.9	7.6e-93	897
gene0148	Chromosome	WP_115163230.1	183	MarR family transcriptional regulator	183	1	184	183	1	183	98.4	1.3e-92	895
gene0149	Chromosome	TQN38963.1	519	methylmalonate-semialdehyde dehydrogenase	519	1	520	519	1	519	99.6	2.8e-294	2638
gene0149	Chromosome	STX07169.1	519	Methylmalonate-semialdehyde dehydrogenase	519	1	520	519	1	519	99.4	6.3e-294	2635
gene0149	Chromosome	VEI51599.1	519	Methylmalonate-semialdehyde dehydrogenase	519	1	520	519	1	519	99.4	6.3e-294	2635
gene0149	Chromosome	STX03659.1	519	Methylmalonate-semialdehyde dehydrogenase	519	1	520	519	1	519	99.4	1.8e-293	2631
gene0149	Chromosome	WP_017831829.1	519	CoA-acylating methylmalonate-semialdehyde dehydrogenase	519	1	520	519	1	519	99	3.1e-293	2629
gene0150	Chromosome	WP_017831830.1	306	MULTISPECIES: 3-hydroxyisobutyrate dehydrogenase	306	1	307	306	1	306	100	4.1e-168	1548
gene0150	Chromosome	WP_095650661.1	306	3-hydroxyisobutyrate dehydrogenase	306	1	307	306	1	306	99.7	9.2e-168	1545
gene0150	Chromosome	WP_109222150.1	306	3-hydroxyisobutyrate dehydrogenase	306	1	307	306	1	306	99.3	7.8e-167	1537
gene0150	Chromosome	WP_144836615.1	306	3-hydroxyisobutyrate dehydrogenase	306	1	307	306	1	306	99.3	1e-166	1536
gene0150	Chromosome	WP_115163229.1	306	3-hydroxyisobutyrate dehydrogenase	306	1	307	306	1	306	99	3e-166	1532
gene0151	Chromosome	WP_017831831.1	465	MULTISPECIES: MHS family MFS transporter	465	1	466	465	1	465	99.1	1.1e-257	2322
gene0151	Chromosome	WP_109269025.1	465	MHS family MFS transporter	465	1	466	465	1	465	98.9	2.5e-257	2319
gene0151	Chromosome	WP_058875100.1	465	MHS family MFS transporter	465	1	466	465	1	465	98.1	3e-255	2301
gene0151	Chromosome	WP_133409495.1	465	MHS family MFS transporter	465	1	466	465	1	465	97	2.4e-252	2276
gene0151	Chromosome	WP_062735648.1	465	MHS family MFS transporter	465	1	466	465	1	465	96.6	3.5e-251	2266
gene0152	Chromosome	WP_126346781.1	309	LysR family transcriptional regulator	309	1	310	309	1	309	98.4	1.4e-163	1509
gene0152	Chromosome	WP_133409494.1	304	LysR family transcriptional regulator	309	1	302	301	1	301	99.3	2.2e-161	1490
gene0152	Chromosome	WP_109222151.1	304	LysR family transcriptional regulator	309	1	302	301	1	301	99.3	3.8e-161	1488
gene0152	Chromosome	WP_115156048.1	304	LysR family transcriptional regulator	309	1	302	301	1	301	98.7	2.4e-160	1481
gene0152	Chromosome	EYT55623.1	304	hypothetical protein	309	1	302	301	1	301	99	2.4e-160	1481
gene0153	Chromosome	WP_133409493.1	293	NAD(P)-dependent oxidoreductase	293	1	294	293	1	293	98.3	2.6e-151	1403
gene0153	Chromosome	WP_109269024.1	293	NAD(P)-dependent oxidoreductase	293	1	294	293	1	293	98.3	4.4e-151	1401
gene0153	Chromosome	WP_017831833.1	293	NAD(P)-dependent oxidoreductase	293	1	294	293	1	293	97.6	1.3e-150	1397
gene0153	Chromosome	WP_115163228.1	293	NAD(P)-dependent oxidoreductase	293	1	294	293	1	293	97.3	1.7e-150	1396
gene0153	Chromosome	WP_126349548.1	293	NAD(P)-dependent oxidoreductase	293	1	294	293	1	293	98	1.7e-150	1396
gene0154	Chromosome	WP_017831834.1	462	hypothetical protein	462	1	463	462	1	462	98.7	1.5e-254	2295
gene0154	Chromosome	WP_035924179.1	462	hypothetical protein	462	1	463	462	1	462	98.1	8.2e-253	2280
gene0154	Chromosome	WP_109269023.1	462	hypothetical protein	462	1	463	462	1	462	97.8	1.1e-252	2279
gene0154	Chromosome	WP_126349547.1	462	hypothetical protein	462	1	463	462	1	462	98.3	1.1e-252	2279
gene0154	Chromosome	WP_144836613.1	462	hypothetical protein	462	1	463	462	1	462	98.1	1.4e-252	2278
gene0155	Chromosome	WP_035924178.1	239	FadR family transcriptional regulator	239	1	240	239	1	239	99.6	2.3e-121	1144
gene0155	Chromosome	WP_109269022.1	239	FadR family transcriptional regulator	239	1	240	239	1	239	95.8	3.4e-117	1108
gene0155	Chromosome	WP_017831835.1	239	MULTISPECIES: FadR family transcriptional regulator	239	1	240	239	1	239	95.8	5.8e-117	1106
gene0155	Chromosome	WP_136340884.1	239	FadR family transcriptional regulator	239	1	240	239	1	239	95.8	9.8e-117	1104
gene0155	Chromosome	WP_133409491.1	239	FadR family transcriptional regulator	239	1	240	239	1	239	95.4	2.9e-116	1100
gene0156	Chromosome	WP_035924177.1	286	class II fructose-bisphosphate aldolase	286	1	287	286	1	286	98.3	2e-148	1378
gene0156	Chromosome	WP_109222155.1	286	class II fructose-bisphosphate aldolase	286	1	287	286	1	286	96.5	1e-144	1346
gene0156	Chromosome	WP_136340883.1	286	class II fructose-bisphosphate aldolase	286	1	287	286	1	286	96.2	3e-144	1342
gene0156	Chromosome	WP_109269021.1	286	class II fructose-bisphosphate aldolase	286	1	287	286	1	286	96.2	3e-144	1342
gene0156	Chromosome	WP_133409490.1	286	class II fructose-bisphosphate aldolase	286	1	287	286	1	286	96.2	3.9e-144	1341
gene0157	Chromosome	WP_115163633.1	334	CPBP family intramembrane metalloprotease	334	1	335	336	1	334	94.9	5.1e-164	1513
gene0157	Chromosome	WP_109244505.1	334	CPBP family intramembrane metalloprotease	334	1	335	334	1	334	94.6	6.7e-164	1512
gene0157	Chromosome	VEI51608.1	356	CAAX amino terminal protease self- immunity	334	1	335	336	23	356	94.3	1.5e-163	1509
gene0157	Chromosome	WP_126346787.1	334	CPBP family intramembrane metalloprotease	334	1	335	336	1	334	94.3	1.5e-163	1509
gene0157	Chromosome	WP_017831838.1	334	CPBP family intramembrane metalloprotease	334	1	335	334	1	334	94.6	2.6e-163	1507
gene0158	Chromosome	WP_109222157.1	99	hypothetical protein	99	1	100	99	1	99	96	9.3e-45	480
gene0158	Chromosome	WP_133409485.1	99	hypothetical protein	99	1	100	99	1	99	91.9	5.1e-43	465
gene0158	Chromosome	WP_031282168.1	98	hypothetical protein	99	2	100	98	1	98	93.9	1.1e-42	462
gene0158	Chromosome	WP_165979670.1	98	hypothetical protein	99	2	100	98	1	98	91.8	1.9e-42	460
gene0158	Chromosome	WP_109244500.1	99	hypothetical protein	99	1	100	99	1	99	91.9	3.3e-42	458
gene0159	Chromosome	WP_035924172.1	518	sulfatase-like hydrolase/transferase	518	1	518	517	1	517	96.7	6.5e-291	2609
gene0159	Chromosome	WP_172604902.1	518	sulfatase-like hydrolase/transferase	518	1	518	517	1	517	96.5	9.4e-290	2599
gene0159	Chromosome	WP_165440201.1	518	sulfatase-like hydrolase/transferase	518	1	518	517	1	517	96.3	1.2e-289	2598
gene0159	Chromosome	STX03645.1	518	phosphoglycerol transferase I	518	1	518	517	1	517	96.5	4.7e-289	2593
gene0159	Chromosome	WP_172604300.1	518	LTA synthase family protein	518	1	518	517	1	517	96.1	1.8e-288	2588
gene0160	Chromosome	STX07153.1	368	Aryl-alcohol dehydrogenase	368	1	369	368	1	368	98.4	2.5e-196	1792
gene0160	Chromosome	VEH41303.1	371	Aryl-alcohol dehydrogenase	368	1	369	368	1	368	98.1	1.6e-195	1785
gene0160	Chromosome	STX03644.1	368	Aryl-alcohol dehydrogenase	368	1	369	368	1	368	97.8	2.1e-195	1784
gene0160	Chromosome	EYT55635.1	368	alcohol dehydrogenase	368	1	369	368	1	368	97.6	1.1e-194	1778
gene0160	Chromosome	KHD98244.1	368	alcohol dehydrogenase	368	1	369	368	1	368	97.6	1.4e-194	1777
gene0161	Chromosome	WP_056096618.1	436	DNA (cytosine-5-)-methyltransferase	437	11	438	432	5	436	66	3.7e-162	1498
gene0161	Chromosome	WP_029337252.1	421	DNA (cytosine-5-)-methyltransferase	437	22	438	417	5	421	66.2	1.7e-159	1475
gene0161	Chromosome	WP_091219816.1	438	DNA (cytosine-5-)-methyltransferase	437	20	438	419	20	438	66.6	2.2e-159	1474
gene0161	Chromosome	SNS54650.1	418	DNA (cytosine-5)-methyltransferase 1	437	22	438	418	1	418	65.1	1.8e-156	1449
gene0161	Chromosome	PZP18535.1	352	DNA (cytosine-5-)-methyltransferase	437	86	438	352	1	352	75.3	4.4e-155	1437
gene0162	Chromosome	TDW65635.1	379	uncharacterized protein DUF3883	354	34	348	330	59	379	47	7.6e-65	658
gene0162	Chromosome	WP_134106976.1	373	DUF3578 domain-containing protein	354	34	348	330	53	373	47	7.6e-65	658
gene0162	Chromosome	WP_063746701.1	480	DUF3578 domain-containing protein	354	1	346	357	125	474	44	9.9e-65	657
gene0162	Chromosome	WP_088963742.1	429	DUF3578 domain-containing protein	354	1	346	356	69	422	43.3	8.7e-61	623
gene0162	Chromosome	SCF41433.1	406	protein of unknown function	354	1	346	356	46	399	43.3	8.7e-61	623
gene0163	Chromosome	WP_010596873.1	618	MULTISPECIES: hypothetical protein	644	34	643	617	7	616	41	7e-109	1040
gene0163	Chromosome	WP_039782469.1	620	hypothetical protein	644	30	643	624	3	618	39.6	9.8e-103	987
gene0163	Chromosome	WP_157852291.1	601	hypothetical protein	644	52	643	607	1	599	39.9	4.9e-102	981
gene0163	Chromosome	WP_043467803.1	610	hypothetical protein	644	37	627	616	6	597	30	2.1e-52	553
gene0163	Chromosome	WP_132153309.1	592	hypothetical protein	644	36	456	439	7	440	33.5	2.3e-43	475
gene0164	Chromosome	WP_010596874.1	538	MULTISPECIES: DNA phosphorothioation-dependent restriction protein DptG	535	7	532	538	5	534	49.4	1.2e-127	1201
gene0164	Chromosome	WP_039782468.1	537	hypothetical protein	535	3	532	545	1	533	50.5	2.3e-126	1190
gene0164	Chromosome	WP_031039473.1	534	hypothetical protein	535	43	536	495	52	534	51.1	2.9e-124	1172
gene0164	Chromosome	WP_132153307.1	558	DNA phosphorothioation-dependent restriction protein DptG	535	34	532	537	27	545	32.8	6.3e-55	574
gene0164	Chromosome	WP_075024256.1	561	hypothetical protein	535	48	535	519	55	551	35.1	2.4e-54	569
gene0165	Chromosome	ATQ31583.1	1758	DNA translocase FtsK	1731	1	1729	1756	55	1755	45.8	0	3573
gene0165	Chromosome	WP_157180048.1	1704	MULTISPECIES: hypothetical protein	1731	1	1729	1756	1	1701	45.8	0	3573
gene0165	Chromosome	WP_051043557.1	1735	DNA translocase FtsK	1731	6	1727	1771	5	1730	45.8	0	3564
gene0165	Chromosome	WP_078892383.1	1734	hypothetical protein	1731	1	1727	1763	7	1732	44.2	0	3440
gene0165	Chromosome	WP_169752381.1	1712	hypothetical protein	1731	17	1727	1747	1	1710	44.2	0	3417
gene0166	Chromosome	WP_109244517.1	426	MFS transporter	426	1	427	426	1	426	99.8	2.2e-236	2138
gene0166	Chromosome	WP_035924167.1	426	MFS transporter	426	1	427	426	1	426	99.8	3.8e-236	2136
gene0166	Chromosome	WP_095650673.1	426	MFS transporter	426	1	427	426	1	426	99.5	1.1e-235	2132
gene0166	Chromosome	WP_126346789.1	426	MFS transporter	426	1	427	426	1	426	99.3	1.9e-235	2130
gene0166	Chromosome	WP_109269015.1	426	MFS transporter	426	1	427	426	1	426	99.1	5.4e-235	2126
gene0167	Chromosome	WP_152609226.1	371	alcohol dehydrogenase catalytic domain-containing protein	371	1	372	371	1	371	100	2.1e-206	1879
gene0167	Chromosome	WP_095650674.1	371	NAD(P)-dependent alcohol dehydrogenase	371	1	372	371	1	371	99.7	1e-205	1873
gene0167	Chromosome	WP_136340878.1	371	NAD(P)-dependent alcohol dehydrogenase	371	1	372	371	1	371	99.7	1.3e-205	1872
gene0167	Chromosome	WP_109244516.1	371	NAD(P)-dependent alcohol dehydrogenase	371	1	372	371	1	371	99.5	2.3e-205	1870
gene0167	Chromosome	WP_115163212.1	371	NAD(P)-dependent alcohol dehydrogenase	371	1	372	371	1	371	99.2	1.9e-204	1862
gene0168	Chromosome	WP_109269013.1	300	AraC family transcriptional regulator	300	1	301	300	1	300	99.7	1.8e-168	1551
gene0168	Chromosome	STX07145.1	300	DNA-binding transcriptional regulator MelR	300	1	301	300	1	300	98.7	1.3e-166	1535
gene0168	Chromosome	WP_115163631.1	302	AraC family transcriptional regulator	300	3	301	298	5	302	99	1.7e-166	1534
gene0168	Chromosome	WP_126346791.1	300	AraC family transcriptional regulator	300	1	301	300	1	300	98.3	2.9e-166	1532
gene0168	Chromosome	WP_035924166.1	300	AraC family transcriptional regulator	300	1	301	300	1	300	98	4.9e-166	1530
gene0169	Chromosome	WP_109244514.1	237	sulfite exporter TauE/SafE family protein	237	1	238	237	1	237	98.7	4e-110	1047
gene0169	Chromosome	TQN38983.1	432	putative membrane protein YfcA	237	1	238	237	196	432	98.7	4e-110	1047
gene0169	Chromosome	WP_126346792.1	237	sulfite exporter TauE/SafE family protein	237	1	238	237	1	237	98.3	1.2e-109	1043
gene0169	Chromosome	STX07144.1	456	Sulfite exporter TauE/SafE	237	1	238	237	220	456	98.3	1.2e-109	1043
gene0169	Chromosome	WP_115163211.1	237	sulfite exporter TauE/SafE family protein	237	1	238	237	1	237	98.3	1.2e-109	1043
gene0170	Chromosome	WP_017831851.1	128	hypothetical protein	128	1	129	128	1	128	99.2	2.3e-51	538
gene0170	Chromosome	WP_136340875.1	128	BatC protein	128	1	129	128	1	128	98.4	8.6e-51	533
gene0170	Chromosome	WP_081994190.1	132	BatC protein	128	1	129	132	1	132	96.2	1.2e-49	523
gene0170	Chromosome	WP_109269012.1	132	BatC protein	128	1	129	132	1	132	95.5	4.7e-49	518
gene0170	Chromosome	WP_126346793.1	132	BatC protein	128	1	129	132	1	132	94.7	2.3e-48	512
gene0171	Chromosome	WP_035924163.1	401	cupin-like domain-containing protein	401	1	402	401	1	401	96.3	1.8e-224	2035
gene0171	Chromosome	WP_017831852.1	401	cupin-like domain-containing protein	401	1	401	400	1	400	96.5	1.8e-224	2035
gene0171	Chromosome	WP_115163209.1	401	cupin-like domain-containing protein	401	1	401	400	1	400	96.5	1.2e-223	2028
gene0171	Chromosome	WP_109269011.1	401	cupin-like domain-containing protein	401	1	402	401	1	401	96.3	2e-223	2026
gene0171	Chromosome	WP_126346794.1	401	cupin-like domain-containing protein	401	1	402	401	1	401	95.5	1.7e-222	2018
gene0172	Chromosome	WP_081994187.1	279	sucrase ferredoxin	279	1	280	279	1	279	98.6	1.3e-163	1509
gene0172	Chromosome	KHD98470.1	298	sucrase ferredoxin	279	1	280	279	20	298	98.6	1.3e-163	1509
gene0172	Chromosome	WP_126350494.1	279	sucrase ferredoxin	279	1	280	279	1	279	98.2	3.6e-163	1505
gene0172	Chromosome	VEI51622.1	308	Uncharacterized protein conserved in bacteria containing thioredoxin-like domain	279	1	280	279	30	308	98.2	6.2e-163	1503
gene0172	Chromosome	WP_126347058.1	279	sucrase ferredoxin	279	1	280	279	1	279	98.2	6.2e-163	1503
gene0173	Chromosome	WP_035924162.1	178	MULTISPECIES: ferritin	178	1	179	178	1	178	100	2.8e-92	892
gene0173	Chromosome	WP_017831854.1	178	MULTISPECIES: ferritin	178	1	179	178	1	178	99.4	1.1e-91	887
gene0173	Chromosome	WP_109222166.1	178	ferritin	178	1	178	177	1	177	97.7	4.5e-90	873
gene0173	Chromosome	WP_133409478.1	179	ferritin	178	1	177	177	1	177	98.9	1.3e-89	869
gene0173	Chromosome	WP_058875119.1	178	ferritin	178	1	178	177	1	177	95.5	5.5e-88	855
gene0174	Chromosome	TQN38987.1	500	lysine:proton symporter (AAT family)	500	1	501	500	1	500	99.8	9.7e-276	2478
gene0174	Chromosome	STX03634.1	500	Lysine-specific permease	500	1	501	500	1	500	99.2	1.4e-274	2468
gene0174	Chromosome	VEI51624.1	500	Lysine-specific permease	500	1	501	500	1	500	99.2	3.1e-274	2465
gene0174	Chromosome	VEH41281.1	500	Lysine-specific permease	500	1	501	500	1	500	98.8	4.1e-274	2464
gene0174	Chromosome	STX07140.1	500	Lysine-specific permease	500	1	501	500	1	500	98.8	5.3e-274	2463
gene0175	Chromosome	WP_126346795.1	473	NAD-dependent succinate-semialdehyde dehydrogenase	473	1	474	473	1	473	92.2	1.9e-241	2182
gene0175	Chromosome	WP_109269009.1	473	NAD-dependent succinate-semialdehyde dehydrogenase	473	1	474	473	1	473	92	4.3e-241	2179
gene0175	Chromosome	WP_126349520.1	473	NAD-dependent succinate-semialdehyde dehydrogenase	473	1	474	473	1	473	91.1	5.8e-238	2152
gene0175	Chromosome	WP_017831856.1	586	NAD-dependent succinate-semialdehyde dehydrogenase	473	1	470	469	1	469	91.9	1e-237	2150
gene0175	Chromosome	WP_109244510.1	473	NAD-dependent succinate-semialdehyde dehydrogenase	473	1	474	473	1	473	90.3	4.9e-237	2144
gene0176	Chromosome	WP_017831857.1	357	low specificity L-threonine aldolase	361	5	362	357	1	357	99.7	1.1e-201	1838
gene0176	Chromosome	VEI51626.1	361	Low specificity L-threonine aldolase	361	1	361	360	1	360	98.3	1.1e-201	1838
gene0176	Chromosome	STX07138.1	361	Low specificity L-threonine aldolase	361	1	362	361	1	361	97.8	1.5e-201	1837
gene0176	Chromosome	WP_095650681.1	357	low specificity L-threonine aldolase	361	5	362	357	1	357	99.4	4.4e-201	1833
gene0176	Chromosome	STX03632.1	361	Low specificity L-threonine aldolase	361	1	362	361	1	361	97.2	9.7e-201	1830
gene0177	Chromosome	WP_017831858.1	223	MULTISPECIES: SDR family oxidoreductase	223	1	224	223	1	223	100	1.6e-113	1076
gene0177	Chromosome	WP_109244508.1	223	SDR family oxidoreductase	223	1	224	223	1	223	99.6	4.7e-113	1072
gene0177	Chromosome	WP_126346797.1	223	SDR family oxidoreductase	223	1	224	223	1	223	99.6	6.2e-113	1071
gene0177	Chromosome	WP_115163205.1	223	SDR family oxidoreductase	223	1	224	223	1	223	98.7	6.8e-112	1062
gene0177	Chromosome	WP_136341268.1	227	SDR family oxidoreductase	223	1	224	223	1	223	96.4	1.9e-109	1041
gene0178	Chromosome	STX03630.1	497	Uncharacterised protein	497	1	498	497	1	497	100	7.2e-287	2574
gene0178	Chromosome	TQN38991.1	499	hypothetical protein	497	1	498	497	3	499	100	7.2e-287	2574
gene0178	Chromosome	STX07136.1	497	Uncharacterised protein	497	1	498	497	1	497	99.6	7.9e-286	2565
gene0178	Chromosome	VEH41277.1	497	Uncharacterised protein	497	1	498	497	1	497	99	7.4e-284	2548
gene0178	Chromosome	WP_017831859.1	476	MULTISPECIES: hypothetical protein	497	22	498	476	1	476	100	3.7e-275	2473
gene0179	Chromosome	WP_031282182.1	151	MULTISPECIES: Lrp/AsnC family transcriptional regulator	147	1	148	147	5	151	100	1.3e-71	713
gene0179	Chromosome	TQN38992.1	147	AsnC family transcriptional regulator	147	1	148	147	1	147	100	1.3e-71	713
gene0179	Chromosome	WP_136341266.1	151	Lrp/AsnC family transcriptional regulator	147	1	148	147	5	151	99.3	3.8e-71	709
gene0179	Chromosome	WP_109222170.1	151	Lrp/AsnC family transcriptional regulator	147	1	148	147	5	151	98.6	1.1e-70	705
gene0179	Chromosome	WP_133409474.1	151	Lrp/AsnC family transcriptional regulator	147	1	148	147	5	151	98.6	1.1e-70	705
gene0180	Chromosome	EYT55650.1	238	hypothetical protein	238	1	239	238	1	238	100	4.1e-131	1228
gene0180	Chromosome	WP_052132751.1	238	HNH endonuclease	238	1	239	238	1	238	98.7	5.9e-130	1218
gene0180	Chromosome	WP_115163203.1	238	HNH endonuclease	238	1	239	238	1	238	98.3	2.2e-129	1213
gene0180	Chromosome	WP_126349518.1	238	HNH endonuclease	238	1	239	238	1	238	97.9	3.2e-128	1203
gene0180	Chromosome	WP_136341265.1	238	HNH endonuclease	238	1	239	238	1	238	97.5	4.2e-128	1202
gene0181	Chromosome	TQN38994.1	299	NAD(P)-dependent dehydrogenase (short-subunit alcohol dehydrogenase family)	299	1	300	299	1	299	100	4e-160	1479
gene0181	Chromosome	WP_126346798.1	299	SDR family oxidoreductase	299	1	300	299	1	299	99.7	9e-160	1476
gene0181	Chromosome	WP_115163202.1	299	SDR family oxidoreductase	299	1	300	299	1	299	99.3	9.9e-159	1467
gene0181	Chromosome	EYT55651.1	289	short-chain dehydrogenase	299	11	300	289	1	289	99.7	8.2e-153	1416
gene0181	Chromosome	WP_035924582.1	253	MULTISPECIES: SDR family oxidoreductase	299	47	300	253	1	253	100	2.3e-131	1231
gene0182	Chromosome	TQN38995.1	238	putative membrane protein YczE	238	1	239	238	1	238	100	3.3e-120	1134
gene0182	Chromosome	STX07132.1	238	Uncharacterized BCR, YitT family COG1284	238	1	239	238	1	238	99.6	7.2e-120	1131
gene0182	Chromosome	VEH41271.1	225	Uncharacterized BCR, YitT family COG1284	238	14	239	225	1	225	98.2	1.4e-110	1051
gene0182	Chromosome	EYT55652.1	215	membrane protein	238	24	239	215	1	215	100	5.4e-107	1020
gene0182	Chromosome	WP_172604397.1	215	hypothetical protein	238	24	239	215	1	215	99.5	7e-107	1019
gene0183	Chromosome	STX03625.1	174	transcriptional regulator BetI	174	1	175	174	1	174	100	1.4e-88	860
gene0183	Chromosome	WP_017831864.1	193	MULTISPECIES: TetR/AcrR family transcriptional regulator	174	1	175	174	20	193	99.4	4.1e-88	856
gene0183	Chromosome	STX07131.1	174	transcriptional regulator BetI	174	1	175	174	1	174	99.4	9.1e-88	853
gene0183	Chromosome	WP_136341264.1	193	TetR/AcrR family transcriptional regulator	174	1	175	174	20	193	98.9	1.2e-87	852
gene0183	Chromosome	WP_115163201.1	193	TetR/AcrR family transcriptional regulator	174	1	175	174	20	193	98.9	2.7e-87	849
gene0184	Chromosome	KHD98232.1	393	hypothetical protein	393	1	394	393	1	393	99.5	5.3e-192	1755
gene0184	Chromosome	STX07130.1	393	Arabinose efflux permease	393	1	394	393	1	393	98.5	6.4e-190	1737
gene0184	Chromosome	WP_081994184.1	389	MULTISPECIES: MFS transporter	393	5	394	389	1	389	99.2	1.1e-189	1735
gene0184	Chromosome	WP_095650682.1	389	MFS transporter	393	5	394	389	1	389	99	2.4e-189	1732
gene0184	Chromosome	WP_136341271.1	389	MFS transporter	393	5	394	389	1	389	98.7	4.2e-189	1730
gene0185	Chromosome	STX03623.1	470	putative adenylate-forming enzyme	470	1	471	470	1	470	97.4	3.3e-257	2318
gene0185	Chromosome	VEH41268.1	470	putative adenylate-forming enzyme	470	1	471	470	1	470	97.2	4.3e-257	2317
gene0185	Chromosome	VEI51635.1	470	putative adenylate-forming enzyme	470	1	471	470	1	470	97	5.2e-255	2299
gene0185	Chromosome	WP_150110238.1	470	phenylacetate--CoA ligase family protein	470	1	471	470	1	470	96.8	6.8e-255	2298
gene0185	Chromosome	STX07129.1	470	putative adenylate-forming enzyme	470	1	471	470	1	470	96.6	5.8e-254	2290
gene0186	Chromosome	WP_172604904.1	233	response regulator transcription factor	233	1	234	233	1	233	100	6e-127	1192
gene0186	Chromosome	WP_126346799.1	261	response regulator transcription factor	233	1	234	233	29	261	100	6e-127	1192
gene0186	Chromosome	WP_115163200.1	261	response regulator transcription factor	233	1	234	233	29	261	99.6	1.3e-126	1189
gene0186	Chromosome	WP_095650684.1	261	response regulator transcription factor	233	1	234	233	29	261	99.6	1.3e-126	1189
gene0186	Chromosome	WP_081994182.1	261	response regulator transcription factor	233	1	234	233	29	261	99.6	1.3e-126	1189
gene0187	Chromosome	WP_035924156.1	381	MULTISPECIES: HAMP domain-containing protein	381	1	382	381	1	381	100	1.8e-205	1871
gene0187	Chromosome	WP_109244627.1	381	HAMP domain-containing protein	381	1	382	381	1	381	99.7	5.3e-205	1867
gene0187	Chromosome	WP_017831868.1	381	HAMP domain-containing protein	381	1	382	381	1	381	99.5	2.6e-204	1861
gene0187	Chromosome	WP_115163199.1	381	HAMP domain-containing protein	381	1	382	381	1	381	99.2	3.4e-204	1860
gene0187	Chromosome	WP_109222175.1	381	HAMP domain-containing protein	381	1	382	381	1	381	99.2	4.4e-204	1859
gene0188	Chromosome	WP_126349514.1	737	copper-translocating P-type ATPase	737	1	738	737	1	737	100	0	3504
gene0188	Chromosome	WP_126346800.1	737	copper-translocating P-type ATPase	737	1	738	737	1	737	99.7	0	3495
gene0188	Chromosome	WP_017831869.1	737	copper-translocating P-type ATPase	737	1	738	737	1	737	99.5	0	3490
gene0188	Chromosome	WP_035924153.1	737	copper-translocating P-type ATPase	737	1	738	737	1	737	99.6	0	3488
gene0188	Chromosome	WP_115163198.1	737	copper-translocating P-type ATPase	737	1	738	737	1	737	99.1	0	3478
gene0189	Chromosome	WP_126346801.1	223	DUF305 domain-containing protein	223	1	224	223	1	223	100	2e-108	1032
gene0189	Chromosome	WP_017831870.1	223	MULTISPECIES: DUF305 domain-containing protein	223	1	224	223	1	223	99.6	3.5e-108	1030
gene0189	Chromosome	WP_115163197.1	223	DUF305 domain-containing protein	223	1	224	223	1	223	99.6	1.7e-107	1024
gene0189	Chromosome	WP_035924151.1	223	DUF305 domain-containing protein	223	1	224	223	1	223	97.8	2.5e-106	1014
gene0189	Chromosome	WP_109222971.1	223	DUF305 domain-containing protein	223	1	224	223	1	223	97.8	3.3e-106	1013
gene0190	Chromosome	WP_017831871.1	90	MULTISPECIES: SHOCT domain-containing protein	90	1	91	90	1	90	100	6.2e-40	438
gene0190	Chromosome	WP_109244625.1	90	SHOCT domain-containing protein	90	1	91	90	1	90	98.9	8.2e-40	437
gene0190	Chromosome	WP_126346802.1	91	SHOCT domain-containing protein	90	1	91	91	1	91	97.8	3.4e-38	423
gene0190	Chromosome	WP_095650687.1	91	SHOCT domain-containing protein	90	1	91	91	1	91	96.7	4.5e-38	422
gene0190	Chromosome	WP_109269001.1	91	SHOCT domain-containing protein	90	1	91	91	1	91	96.7	2.2e-37	416
gene0191	Chromosome	WP_126349513.1	500	multicopper oxidase family protein	496	1	497	500	1	500	99.2	1.3e-285	2563
gene0191	Chromosome	WP_115163196.1	498	multicopper oxidase family protein	496	1	497	498	1	498	98.2	4.1e-282	2533
gene0191	Chromosome	WP_144836601.1	502	multicopper oxidase domain-containing protein	496	1	497	502	1	502	97.2	1.2e-281	2529
gene0191	Chromosome	WP_035924150.1	496	multicopper oxidase family protein	496	1	497	498	1	496	98	5.9e-281	2523
gene0191	Chromosome	WP_095650688.1	500	multicopper oxidase family protein	496	1	497	500	1	500	97.2	3.2e-279	2508
gene0192	Chromosome	WP_017831873.1	135	MULTISPECIES: four-helix bundle copper-binding protein	135	1	136	135	1	135	100	2.1e-71	711
gene0192	Chromosome	WP_133409464.1	135	four-helix bundle copper-binding protein	135	1	136	135	1	135	98.5	1.8e-70	703
gene0192	Chromosome	WP_109244558.1	135	four-helix bundle copper-binding protein	135	1	136	135	1	135	97	1.9e-69	694
gene0192	Chromosome	WP_035924148.1	135	four-helix bundle copper-binding protein	135	1	136	135	1	135	97	1.9e-69	694
gene0192	Chromosome	WP_058874209.1	135	four-helix bundle copper-binding protein	135	1	136	135	1	135	87.4	5.1e-62	630
gene0193	Chromosome	WP_017831874.1	141	MULTISPECIES: hypothetical protein	141	1	142	141	1	141	100	4.6e-74	734
gene0193	Chromosome	WP_109222969.1	141	hypothetical protein	141	1	142	141	1	141	99.3	1.4e-73	730
gene0193	Chromosome	WP_133409463.1	141	hypothetical protein	141	1	142	141	1	141	94.3	9.1e-70	697
gene0193	Chromosome	WP_062735629.1	141	hypothetical protein	141	1	140	139	1	139	85.6	4.1e-62	631
gene0193	Chromosome	WP_156268855.1	141	hypothetical protein	141	1	140	139	1	139	85.6	7e-62	629
gene0194	Chromosome	WP_126349512.1	271	ABC transporter ATP-binding protein	271	1	272	271	1	271	100	2e-142	1326
gene0194	Chromosome	WP_133409462.1	271	ABC transporter ATP-binding protein	271	1	271	270	1	270	98.1	3e-138	1290
gene0194	Chromosome	WP_126346804.1	271	ABC transporter ATP-binding protein	271	1	271	270	1	270	97.4	1.5e-137	1284
gene0194	Chromosome	WP_144836600.1	271	ATP-binding cassette domain-containing protein	271	1	271	270	1	270	98.1	2e-137	1283
gene0194	Chromosome	WP_115163194.1	271	ABC transporter ATP-binding protein	271	1	271	270	1	270	97	9.7e-137	1277
gene0195	Chromosome	VEH41258.1	257	Glutathione import ATP-binding protein GsiA	257	1	258	257	1	257	100	6e-136	1270
gene0195	Chromosome	VEI51645.1	257	Glutathione import ATP-binding protein GsiA	257	1	258	257	1	257	94.6	1e-127	1199
gene0195	Chromosome	TQN39008.1	257	peptide/nickel transport system ATP-binding protein	257	1	258	257	1	257	94.6	2.3e-127	1196
gene0195	Chromosome	WP_150110239.1	257	ATP-binding cassette domain-containing protein	257	1	258	257	1	257	94.2	6.6e-127	1192
gene0195	Chromosome	KHD98465.1	248	ABC transporter permease	257	10	258	248	1	248	96	4.7e-125	1176
gene0196	Chromosome	WP_126349511.1	516	ABC transporter substrate-binding protein	516	1	517	516	1	516	98.6	5.3e-277	2489
gene0196	Chromosome	WP_136341029.1	516	ABC transporter substrate-binding protein	516	1	517	516	1	516	97.9	8.5e-275	2470
gene0196	Chromosome	WP_109222967.1	516	ABC transporter substrate-binding protein	516	1	517	516	1	516	97.7	5.5e-274	2463
gene0196	Chromosome	WP_144836599.1	514	ABC transporter substrate-binding protein	516	1	517	516	1	514	98.1	2.1e-273	2458
gene0196	Chromosome	WP_017831877.1	514	MULTISPECIES: hypothetical protein	516	1	517	516	1	514	97.7	8e-273	2453
gene0197	Chromosome	WP_144836598.1	619	ABC transporter permease subunit	623	5	624	619	1	619	99.8	0	2931
gene0197	Chromosome	WP_126349510.1	619	ABC transporter permease subunit	623	5	624	619	1	619	98.5	0	2898
gene0197	Chromosome	WP_095650735.1	619	ABC transporter permease subunit	623	5	624	619	1	619	98.1	0	2884
gene0197	Chromosome	STX07116.1	623	Nickel transport system permease protein nikB	623	1	624	623	1	623	97.4	0	2883
gene0197	Chromosome	WP_126346806.1	619	ABC transporter permease subunit	623	5	624	619	1	619	98.1	0	2880
gene0198	Chromosome	WP_144836597.1	273	ATP-binding cassette domain-containing protein	273	1	274	273	1	273	100	8.8e-146	1355
gene0198	Chromosome	WP_017831879.1	273	MULTISPECIES: metal ABC transporter ATP-binding protein	273	1	274	273	1	273	99.6	7.5e-145	1347
gene0198	Chromosome	WP_052132750.1	273	MULTISPECIES: metal ABC transporter ATP-binding protein	273	1	274	273	1	273	99.6	7.5e-145	1347
gene0198	Chromosome	WP_115163193.1	273	metal ABC transporter ATP-binding protein	273	1	274	273	1	273	99.3	1.7e-144	1344
gene0198	Chromosome	WP_133409458.1	273	ATP-binding cassette domain-containing protein	273	1	274	273	1	273	98.9	1.1e-143	1337
gene0199	Chromosome	WP_035924571.1	303	MULTISPECIES: metal ABC transporter permease	303	1	304	303	1	303	100	1.3e-150	1397
gene0199	Chromosome	EYT55668.1	305	ABC transporter	303	1	304	303	3	305	100	1.3e-150	1397
gene0199	Chromosome	THE19059.1	305	metal ABC transporter permease	303	1	304	303	3	305	99.3	5e-150	1392
gene0199	Chromosome	WP_165440210.1	303	metal ABC transporter permease	303	1	304	303	1	303	99.3	5e-150	1392
gene0199	Chromosome	WP_170122836.1	303	metal ABC transporter permease	303	1	304	303	1	303	99.3	6.5e-150	1391
gene0200	Chromosome	WP_109222976.1	129	MULTISPECIES: transcriptional repressor	129	1	130	129	1	129	100	6.2e-65	655
gene0200	Chromosome	EYT55669.1	131	Fur family transcriptional regulator	129	1	130	129	3	131	99.2	1.8e-64	651
gene0200	Chromosome	KHD98220.1	129	Fur family transcriptional regulator	129	1	130	129	1	129	99.2	1.8e-64	651
gene0200	Chromosome	WP_081994175.1	131	transcriptional repressor	129	1	130	129	3	131	98.4	5.2e-64	647
gene0200	Chromosome	WP_136341026.1	131	transcriptional repressor	129	1	129	128	3	130	96.9	2.2e-62	633
gene0201	Chromosome	WP_017831882.1	336	MULTISPECIES: zinc ABC transporter substrate-binding protein	336	1	337	336	1	336	100	4.5e-176	1617
gene0201	Chromosome	WP_109222963.1	336	zinc ABC transporter substrate-binding protein	336	1	337	336	1	336	99.4	6.5e-175	1607
gene0201	Chromosome	WP_136341025.1	336	zinc ABC transporter substrate-binding protein	336	1	337	336	1	336	95.8	2.7e-168	1550
gene0201	Chromosome	WP_035924144.1	330	zinc ABC transporter substrate-binding protein	336	1	337	336	1	330	94.3	9.8e-163	1502
gene0201	Chromosome	WP_126346807.1	334	zinc ABC transporter substrate-binding protein	336	1	337	336	1	334	93.5	6.3e-162	1495
gene0202	Chromosome	WP_031282190.1	237	MULTISPECIES: response regulator transcription factor	237	1	238	237	1	237	100	1.5e-128	1206
gene0202	Chromosome	WP_115163192.1	237	response regulator transcription factor	237	1	238	237	1	237	99.6	3.2e-128	1203
gene0202	Chromosome	WP_126346808.1	237	response regulator transcription factor	237	1	238	237	1	237	99.6	5.5e-128	1201
gene0202	Chromosome	WP_035924143.1	237	MULTISPECIES: response regulator transcription factor	237	1	238	237	1	237	99.2	3.6e-127	1194
gene0202	Chromosome	WP_133409454.1	239	response regulator transcription factor	237	1	238	239	1	239	90	1.3e-116	1103
gene0203	Chromosome	STX07110.1	362	Signal transduction histidine-protein kinase BaeS	362	1	363	362	1	362	100	2e-193	1767
gene0203	Chromosome	WP_017831884.1	359	MULTISPECIES: HAMP domain-containing histidine kinase	362	4	363	359	1	359	100	3.7e-192	1756
gene0203	Chromosome	VEI51653.1	362	Signal transduction histidine-protein kinase BaeS	362	1	363	362	1	362	98.1	5e-189	1729
gene0203	Chromosome	WP_126346809.1	359	HAMP domain-containing histidine kinase	362	4	363	359	1	359	98.1	9.5e-188	1718
gene0203	Chromosome	TQN39016.1	362	signal transduction histidine kinase	362	1	363	362	1	362	96.4	1e-186	1709
gene0204	Chromosome	WP_109222962.1	348	HlyC/CorC family transporter	348	1	349	348	1	348	100	5.7e-182	1668
gene0204	Chromosome	WP_126349509.1	348	HlyC/CorC family transporter	348	1	349	348	1	348	98.9	2.8e-181	1662
gene0204	Chromosome	WP_109268997.1	348	HlyC/CorC family transporter	348	1	349	348	1	348	98.9	4.8e-181	1660
gene0204	Chromosome	WP_136341023.1	348	HlyC/CorC family transporter	348	1	349	348	1	348	99.4	1.1e-180	1657
gene0204	Chromosome	WP_035930367.1	348	HlyC/CorC family transporter	348	1	349	348	1	348	98	1.2e-179	1648
gene0205	Chromosome	WP_165440209.1	467	DUF21 domain-containing protein	467	1	468	467	1	467	100	2.9e-250	2258
gene0205	Chromosome	WP_136341022.1	470	HlyC/CorC family transporter	467	1	468	467	4	470	100	2.9e-250	2258
gene0205	Chromosome	WP_109222975.1	470	HlyC/CorC family transporter	467	1	468	467	4	470	98.9	1.8e-247	2234
gene0205	Chromosome	WP_081994596.1	470	MULTISPECIES: HlyC/CorC family transporter	467	1	468	467	4	470	98.5	6.8e-247	2229
gene0205	Chromosome	KHD96293.1	467	membrane protein	467	1	468	467	1	467	98.5	6.8e-247	2229
gene0206	Chromosome	WP_017831887.1	124	MULTISPECIES: hypothetical protein	124	1	125	124	1	124	100	2e-65	659
gene0206	Chromosome	WP_126349508.1	124	hypothetical protein	124	1	123	122	1	122	100	5e-64	647
gene0206	Chromosome	WP_095650698.1	124	hypothetical protein	124	1	123	122	1	122	94.3	4.4e-60	613
gene0206	Chromosome	WP_109268996.1	124	hypothetical protein	124	1	124	123	1	123	95.1	9.8e-60	610
gene0206	Chromosome	WP_133409451.1	124	hypothetical protein	124	1	125	124	1	124	92.7	1.3e-59	609
gene0207	Chromosome	WP_017831888.1	472	MULTISPECIES: HlyC/CorC family transporter	472	1	473	472	1	472	100	1.1e-252	2279
gene0207	Chromosome	WP_035930364.1	472	HlyC/CorC family transporter	472	1	473	472	1	472	99.8	2.4e-252	2276
gene0207	Chromosome	WP_133409450.1	482	HlyC/CorC family transporter	472	1	473	482	1	482	94.8	8.7e-242	2185
gene0207	Chromosome	WP_047803761.1	468	HlyC/CorC family transporter	472	1	473	472	1	468	88.1	1e-221	2012
gene0207	Chromosome	WP_156269359.1	469	DUF21 domain-containing protein	472	1	473	472	1	469	88.1	3.8e-221	2007
gene0208	Chromosome	WP_136341021.1	344	DUF21 domain-containing protein	344	1	345	344	1	344	100	3.3e-182	1670
gene0208	Chromosome	WP_017831889.1	344	MULTISPECIES: DUF21 domain-containing protein	344	1	345	344	1	344	99.7	9.6e-182	1666
gene0208	Chromosome	WP_133409449.1	344	HlyC/CorC family transporter	344	1	345	344	1	344	96.5	9.3e-177	1623
gene0208	Chromosome	WP_047804797.1	344	HlyC/CorC family transporter	344	1	343	343	1	343	88.6	1.6e-160	1483
gene0208	Chromosome	WP_047803762.1	343	HlyC/CorC family transporter	344	1	342	342	1	342	86.8	4.1e-156	1445
gene0209	Chromosome	WP_017831890.1	179	MULTISPECIES: hypothetical protein	179	1	180	179	1	179	100	3.8e-97	934
gene0209	Chromosome	WP_109222960.1	179	hypothetical protein	179	1	180	179	1	179	99.4	8.5e-97	931
gene0209	Chromosome	WP_095650699.1	179	MULTISPECIES: hypothetical protein	179	1	180	179	1	179	99.4	1.1e-96	930
gene0209	Chromosome	WP_058874220.1	179	hypothetical protein	179	1	180	179	1	179	95	3.7e-92	891
gene0209	Chromosome	WP_156268869.1	179	hypothetical protein	179	1	180	179	1	179	86	1.3e-81	800
gene0210	Chromosome	WP_136341020.1	407	chorismate-binding protein	407	1	408	407	1	407	100	4e-227	2058
gene0210	Chromosome	WP_144836596.1	429	chorismate-binding protein	407	8	408	400	30	429	100	7.8e-223	2021
gene0210	Chromosome	WP_126346813.1	407	chorismate-binding protein	407	1	408	407	1	407	95.8	4.4e-218	1980
gene0210	Chromosome	WP_095650700.1	407	MULTISPECIES: chorismate-binding protein	407	1	408	407	1	407	95.8	4.4e-218	1980
gene0210	Chromosome	WP_126349507.1	407	chorismate-binding protein	407	1	408	407	1	407	95.6	1.3e-217	1976
gene0211	Chromosome	WP_136341019.1	404	MFS transporter	404	1	405	404	1	404	100	5.7e-210	1910
gene0211	Chromosome	WP_109268995.1	404	MFS transporter	404	1	405	404	1	404	99.5	4.9e-209	1902
gene0211	Chromosome	WP_126346814.1	404	MFS transporter	404	1	405	404	1	404	98.8	3.2e-208	1895
gene0211	Chromosome	WP_115163189.1	404	MFS transporter	404	1	405	404	1	404	98.5	1.6e-207	1889
gene0211	Chromosome	WP_126349506.1	404	MFS transporter	404	1	405	404	1	404	98.3	1.3e-206	1881
gene0212	Chromosome	TQN39025.1	277	PTS system IIA component (L-Asc family) /PTS system IIB component (L-Asc family)	277	1	278	277	1	277	99.6	9.6e-148	1372
gene0212	Chromosome	WP_136341018.1	274	PTS sugar transporter subunit IIA	277	4	278	274	1	274	100	2.4e-146	1360
gene0212	Chromosome	WP_109222957.1	274	PTS sugar transporter subunit IIA	277	4	278	274	1	274	99.6	5.2e-146	1357
gene0212	Chromosome	WP_017831893.1	274	MULTISPECIES: PTS sugar transporter subunit IIA	277	4	278	274	1	274	99.6	5.2e-146	1357
gene0212	Chromosome	WP_144836595.1	274	PTS sugar transporter subunit IIA	277	4	278	274	1	274	99.6	8.9e-146	1355
gene0213	Chromosome	WP_144836594.1	515	PTS ascorbate transporter subunit IIC	515	1	516	515	1	515	100	4.8e-270	2429
gene0213	Chromosome	WP_095650703.1	515	MULTISPECIES: PTS ascorbate transporter subunit IIC	515	1	516	515	1	515	99.8	6.3e-270	2428
gene0213	Chromosome	WP_126346815.1	515	PTS ascorbate transporter subunit IIC	515	1	515	514	1	514	99.4	2.6e-268	2414
gene0213	Chromosome	WP_035930352.1	515	PTS ascorbate transporter subunit IIC	515	1	515	514	1	514	99.4	2.6e-268	2414
gene0213	Chromosome	WP_109268994.1	515	PTS ascorbate transporter subunit IIC	515	1	516	515	1	515	98.8	5.9e-268	2411
gene0214	Chromosome	WP_115163188.1	366	alanine racemase	366	1	367	366	1	366	100	6.4e-200	1823
gene0214	Chromosome	WP_109222955.1	366	alanine racemase	366	1	367	366	1	366	99.7	8.3e-200	1822
gene0214	Chromosome	WP_109268993.1	366	alanine racemase	366	1	367	366	1	366	99.5	1.6e-198	1811
gene0214	Chromosome	WP_035930349.1	366	alanine racemase	366	1	367	366	1	366	99.2	3.5e-198	1808
gene0214	Chromosome	WP_095650704.1	366	alanine racemase	366	1	367	366	1	366	98.9	1.3e-197	1803
gene0215	Chromosome	WP_136341760.1	373	alanine dehydrogenase	373	1	374	373	1	373	100	1.6e-198	1811
gene0215	Chromosome	WP_095650705.1	373	MULTISPECIES: alanine dehydrogenase	373	1	374	373	1	373	99.7	3.6e-198	1808
gene0215	Chromosome	WP_109268992.1	373	alanine dehydrogenase	373	1	374	373	1	373	99.5	1e-197	1804
gene0215	Chromosome	WP_017831898.1	373	alanine dehydrogenase	373	1	374	373	1	373	99.5	1e-197	1804
gene0215	Chromosome	WP_109244360.1	373	alanine dehydrogenase	373	1	374	373	1	373	99.5	1e-197	1804
gene0216	Chromosome	WP_109222974.1	168	Lrp/AsnC family transcriptional regulator	168	1	169	168	1	168	100	1.8e-85	833
gene0216	Chromosome	STX07099.1	169	Leucine-responsive regulatory protein	168	1	169	168	2	169	100	1.8e-85	833
gene0216	Chromosome	WP_172604295.1	169	Lrp/AsnC family transcriptional regulator	168	1	169	168	2	169	99.4	7e-85	828
gene0216	Chromosome	WP_126346816.1	168	Lrp/AsnC family transcriptional regulator	168	1	169	168	1	168	99.4	7e-85	828
gene0216	Chromosome	WP_095650738.1	168	MULTISPECIES: Lrp/AsnC family transcriptional regulator	168	1	168	167	1	167	99.4	5.9e-84	820
gene0217	Chromosome	WP_136341761.1	323	NAD(P)/FAD-dependent oxidoreductase	323	1	324	323	1	323	100	1.1e-171	1579
gene0217	Chromosome	WP_109268991.1	323	NAD(P)/FAD-dependent oxidoreductase	323	1	324	323	1	323	99.7	4.2e-171	1574
gene0217	Chromosome	WP_115163186.1	323	NAD(P)/FAD-dependent oxidoreductase	323	1	324	323	1	323	99.7	7.2e-171	1572
gene0217	Chromosome	WP_035930341.1	323	NAD(P)/FAD-dependent oxidoreductase	323	1	324	323	1	323	97.8	2.6e-168	1550
gene0217	Chromosome	WP_109222954.1	323	NAD(P)/FAD-dependent oxidoreductase	323	1	324	323	1	323	97.2	3.7e-167	1540
gene0218	Chromosome	VEI51666.1	298	Trans-aconitate 2-methyltransferase	298	1	298	297	1	297	97.3	6.6e-163	1503
gene0218	Chromosome	WP_136341762.1	285	methyltransferase domain-containing protein	298	14	299	285	1	285	100	4.3e-162	1496
gene0218	Chromosome	WP_115163185.1	285	methyltransferase domain-containing protein	298	14	299	285	1	285	98.2	3.8e-158	1462
gene0218	Chromosome	WP_126349504.1	285	methyltransferase domain-containing protein	298	14	298	284	1	284	98.6	1.4e-157	1457
gene0218	Chromosome	WP_017831901.1	284	class I SAM-dependent methyltransferase	298	14	298	284	1	283	98.2	7.1e-157	1451
gene0219	Chromosome	WP_144836593.1	216	helix-turn-helix domain-containing protein	218	3	219	216	1	216	100	3.4e-116	1099
gene0219	Chromosome	WP_126346819.1	216	helix-turn-helix domain-containing protein	218	3	219	216	1	216	99.1	1.9e-114	1084
gene0219	Chromosome	STX07096.1	218	anaerobic benzoate catabolism transcriptional regulator	218	1	219	218	1	218	97.7	1.2e-113	1077
gene0219	Chromosome	WP_109222952.1	216	helix-turn-helix domain-containing protein	218	3	219	216	1	216	98.1	1.6e-113	1076
gene0219	Chromosome	WP_043738261.1	216	MULTISPECIES: helix-turn-helix domain-containing protein	218	3	219	216	1	216	97.2	6.7e-112	1062
gene0220	Chromosome	WP_144836592.1	459	MFS transporter	459	1	460	459	1	459	100	1.7e-250	2260
gene0220	Chromosome	WP_035930331.1	459	MFS transporter	459	1	460	459	1	459	99.6	1.4e-249	2252
gene0220	Chromosome	WP_115163184.1	459	MFS transporter	459	1	460	459	1	459	99.6	1.4e-249	2252
gene0220	Chromosome	WP_109244364.1	459	MFS transporter	459	1	460	459	1	459	99.6	1.9e-249	2251
gene0220	Chromosome	WP_017831903.1	459	MULTISPECIES: MFS transporter	459	1	460	459	1	459	99.6	2.5e-249	2250
gene0221	Chromosome	WP_136341968.1	286	ROK family protein	286	1	287	286	1	286	100	1.3e-155	1440
gene0221	Chromosome	WP_035930328.1	286	ROK family protein	286	1	287	286	1	286	99.7	4.9e-155	1435
gene0221	Chromosome	WP_017831904.1	286	MULTISPECIES: ROK family protein	286	1	286	285	1	285	99.6	3.2e-154	1428
gene0221	Chromosome	WP_109268989.1	286	ROK family protein	286	1	286	285	1	285	99.3	3.5e-153	1419
gene0221	Chromosome	WP_115163183.1	286	ROK family protein	286	1	286	285	1	285	98.9	6e-153	1417
gene0222	Chromosome	WP_035930325.1	63	MULTISPECIES: hypothetical protein	63	1	64	63	1	63	100	1.2e-26	322
gene0222	Chromosome	WP_126349501.1	63	hypothetical protein	63	1	64	63	1	63	96.8	1e-25	314
gene0222	Chromosome	WP_126346821.1	63	hypothetical protein	63	1	64	63	1	63	90.5	1.7e-23	295
gene0222	Chromosome	WP_109222949.1	63	hypothetical protein	63	1	64	63	1	63	88.9	1.4e-22	287
gene0222	Chromosome	WP_133411607.1	59	hypothetical protein	63	1	64	63	1	59	84.1	6.6e-20	264
gene0223	Chromosome	WP_136341969.1	115	hypothetical protein	115	1	116	115	1	115	100	3.4e-59	605
gene0223	Chromosome	WP_035930322.1	115	MULTISPECIES: hypothetical protein	115	1	115	114	1	114	100	1e-58	601
gene0223	Chromosome	WP_126349500.1	115	hypothetical protein	115	1	115	114	1	114	99.1	3.8e-58	596
gene0223	Chromosome	WP_017831906.1	115	MULTISPECIES: hypothetical protein	115	1	115	114	1	114	99.1	5e-58	595
gene0223	Chromosome	WP_109222948.1	115	hypothetical protein	115	1	115	114	1	114	97.4	7.2e-57	585
gene0224	Chromosome	WP_095650716.1	67	MULTISPECIES: DUF2945 domain-containing protein	67	1	68	67	1	67	100	6.3e-29	342
gene0224	Chromosome	WP_017831907.1	67	MULTISPECIES: DUF2945 domain-containing protein	67	1	68	67	1	67	98.5	8.2e-29	341
gene0224	Chromosome	WP_115163182.1	67	DUF2945 domain-containing protein	67	1	68	67	1	67	97	2.4e-28	337
gene0224	Chromosome	WP_109222947.1	67	DUF2945 domain-containing protein	67	1	68	67	1	67	95.5	7e-28	333
gene0224	Chromosome	WP_126346822.1	67	DUF2945 domain-containing protein	67	1	68	67	1	67	97	7e-28	333
gene0225	Chromosome	WP_115156055.1	331	IS481 family transposase	331	1	332	331	1	331	100	4e-193	1764
gene0225	Chromosome	WP_126349695.1	331	IS481 family transposase	331	1	332	331	1	331	99.7	8.9e-193	1761
gene0225	Chromosome	WP_109222098.1	331	IS481 family transposase	331	1	332	331	1	331	99.7	8.9e-193	1761
gene0225	Chromosome	WP_109244668.1	330	IS481 family transposase	331	1	331	330	1	330	100	1.2e-192	1760
gene0225	Chromosome	WP_109149395.1	331	IS481 family transposase	331	1	332	331	1	331	99.4	2.6e-192	1757
gene0226	Chromosome	WP_144836528.1	563	DHA2 family efflux MFS transporter permease subunit	563	1	564	563	1	563	100	8.1e-303	2712
gene0226	Chromosome	WP_109268988.1	563	MFS transporter	563	1	564	563	1	563	99.8	2.3e-302	2708
gene0226	Chromosome	WP_109222946.1	563	MFS transporter	563	1	564	563	1	563	99.6	6.8e-302	2704
gene0226	Chromosome	WP_109244365.1	563	MFS transporter	563	1	564	563	1	563	99.6	6.8e-302	2704
gene0226	Chromosome	WP_126349499.1	563	MFS transporter	563	1	564	563	1	563	99.5	2e-301	2700
gene0227	Chromosome	STX03572.1	219	mycofactocin system transcriptional regulator	210	1	211	210	10	219	98.6	1.9e-108	1032
gene0227	Chromosome	VEH41229.1	219	mycofactocin system transcriptional regulator	210	1	211	210	10	219	98.6	1.3e-107	1025
gene0227	Chromosome	STX07089.1	219	mycofactocin system transcriptional regulator	210	1	211	210	10	219	98.1	2.8e-107	1022
gene0227	Chromosome	VEI51674.1	219	mycofactocin system transcriptional regulator	210	1	211	210	10	219	98.1	3.6e-107	1021
gene0227	Chromosome	EYT55688.1	208	TetR family transcriptional regulator	210	3	211	208	1	208	98.6	3.1e-106	1013
gene0228	Chromosome	WP_109244366.1	109	DUF3140 domain-containing protein	109	1	110	109	1	109	100	6.8e-57	585
gene0228	Chromosome	WP_095650718.1	109	DUF3140 domain-containing protein	109	1	110	109	1	109	99.1	2e-56	581
gene0228	Chromosome	WP_115163180.1	109	DUF3140 domain-containing protein	109	1	110	109	1	109	99.1	3.4e-56	579
gene0228	Chromosome	WP_035929510.1	109	DUF3140 domain-containing protein	109	1	110	109	1	109	99.1	4.4e-56	578
gene0228	Chromosome	WP_017831909.1	109	DUF3140 domain-containing protein	109	1	110	109	1	109	98.2	5.8e-56	577
gene0229	Chromosome	WP_136341825.1	302	VOC family protein	302	1	303	302	1	302	100	2.8e-169	1558
gene0229	Chromosome	WP_095650719.1	302	MULTISPECIES: VOC family protein	302	1	303	302	1	302	99.3	3.1e-168	1549
gene0229	Chromosome	WP_017831910.1	302	VOC family protein	302	1	303	302	1	302	99	6.9e-168	1546
gene0229	Chromosome	WP_035929506.1	302	VOC family protein	302	1	303	302	1	302	99	1.5e-167	1543
gene0229	Chromosome	WP_109222944.1	302	VOC family protein	302	1	303	302	1	302	99	4.5e-167	1539
gene0230	Chromosome	WP_144836529.1	349	hypothetical protein	349	1	350	349	1	349	100	2.6e-190	1740
gene0230	Chromosome	WP_035929501.1	349	hypothetical protein	349	1	350	349	1	349	98.9	9.1e-188	1718
gene0230	Chromosome	WP_109268987.1	349	hypothetical protein	349	1	350	349	1	349	98.6	1.2e-187	1717
gene0230	Chromosome	WP_095650720.1	349	hypothetical protein	349	1	350	349	1	349	98.6	2.7e-187	1714
gene0230	Chromosome	WP_126349498.1	349	hypothetical protein	349	1	350	349	1	349	98.6	4.5e-187	1712
gene0231	Chromosome	WP_150110240.1	239	thiamine phosphate synthase	239	1	240	239	1	239	97.1	2e-125	1179
gene0231	Chromosome	TQN39043.1	239	thiamine-phosphate pyrophosphorylase	239	1	240	239	1	239	97.5	4.4e-125	1176
gene0231	Chromosome	STX07085.1	239	Thiamine-phosphate synthase	239	1	240	239	1	239	95.8	8.3e-124	1165
gene0231	Chromosome	WP_144836545.1	224	thiamine phosphate synthase	239	16	240	224	1	224	99.6	5.6e-120	1132
gene0231	Chromosome	WP_109222973.1	224	thiamine phosphate synthase	239	16	240	224	1	224	97.3	5.2e-118	1115
gene0232	Chromosome	WP_126349497.1	454	FAD-dependent oxidoreductase	454	1	455	454	1	454	100	1.1e-252	2279
gene0232	Chromosome	WP_115163178.1	454	FAD-dependent oxidoreductase	454	1	455	454	1	454	99.8	4e-252	2274
gene0232	Chromosome	WP_095650721.1	454	FAD-dependent oxidoreductase	454	1	455	454	1	454	99.1	3.2e-249	2249
gene0232	Chromosome	WP_133411601.1	454	FAD-dependent oxidoreductase	454	1	455	454	1	454	98	2.3e-247	2233
gene0232	Chromosome	WP_109222942.1	451	FAD-dependent oxidoreductase	454	1	455	454	1	451	98	7.3e-246	2220
gene0233	Chromosome	WP_017831913.1	79	MULTISPECIES: sulfur carrier protein ThiS	79	1	80	79	1	79	100	9.1e-35	393
gene0233	Chromosome	WP_109222941.1	79	sulfur carrier protein ThiS	79	1	80	79	1	79	98.7	4.5e-34	387
gene0233	Chromosome	WP_095650722.1	79	sulfur carrier protein ThiS	79	1	80	79	1	79	98.7	5.9e-34	386
gene0233	Chromosome	WP_109244369.1	79	sulfur carrier protein ThiS	79	1	80	79	1	79	98.7	7.7e-34	385
gene0233	Chromosome	WP_035929497.1	79	sulfur carrier protein ThiS	79	1	80	79	1	79	97.5	2.2e-33	381
gene0234	Chromosome	WP_109222940.1	290	thiazole synthase	290	1	291	290	1	290	100	3.9e-152	1410
gene0234	Chromosome	WP_035929494.1	290	thiazole synthase	290	1	291	290	1	290	99.3	7.4e-151	1399
gene0234	Chromosome	WP_133411600.1	294	thiazole synthase	290	1	291	294	1	294	97.3	7.7e-148	1373
gene0234	Chromosome	WP_017831914.1	294	thiazole synthase	290	1	291	294	1	294	96.6	7.2e-146	1356
gene0234	Chromosome	WP_109268985.1	286	thiazole synthase	290	1	291	290	1	286	97.2	1.6e-145	1353
gene0235	Chromosome	WP_136341413.1	399	molybdopterin-synthase adenylyltransferase MoeB	391	1	392	391	9	399	99.7	6.8e-216	1961
gene0235	Chromosome	TQN39047.1	391	adenylyltransferase/sulfurtransferase	391	1	392	391	1	391	98	1.2e-212	1933
gene0235	Chromosome	WP_109268984.1	399	molybdopterin-synthase adenylyltransferase MoeB	391	1	392	391	9	399	97.7	3.5e-212	1929
gene0235	Chromosome	WP_095650724.1	399	molybdopterin-synthase adenylyltransferase MoeB	391	1	392	391	9	399	97.7	1e-211	1925
gene0235	Chromosome	WP_035929570.1	399	molybdopterin-synthase adenylyltransferase MoeB	391	1	392	391	9	399	97.7	1.7e-211	1923
gene0236	Chromosome	WP_144836530.1	449	acyl-CoA dehydrogenase	449	1	450	449	1	449	100	2.4e-249	2250
gene0236	Chromosome	WP_136341412.1	449	acyl-CoA dehydrogenase	449	1	450	449	1	449	99.8	9.1e-249	2245
gene0236	Chromosome	WP_126346825.1	449	acyl-CoA dehydrogenase	449	1	450	449	1	449	99.3	1e-247	2236
gene0236	Chromosome	WP_126349495.1	449	acyl-CoA dehydrogenase	449	1	450	449	1	449	98.2	4.7e-245	2213
gene0236	Chromosome	WP_115163177.1	449	acyl-CoA dehydrogenase	449	1	450	449	1	449	98.4	8e-245	2211
gene0237	Chromosome	WP_035929488.1	471	MULTISPECIES: MHS family MFS transporter	471	1	472	471	1	471	100	8.1e-256	2306
gene0237	Chromosome	WP_109268982.1	471	MHS family MFS transporter	471	1	472	471	1	471	99.8	6.8e-255	2298
gene0237	Chromosome	EYT55697.1	471	MFS transporter	471	1	472	471	1	471	99.6	1.2e-254	2296
gene0237	Chromosome	WP_126349494.1	471	MHS family MFS transporter	471	1	472	471	1	471	99.6	2e-254	2294
gene0237	Chromosome	WP_095650726.1	471	MHS family MFS transporter	471	1	472	471	1	471	98.9	1.4e-252	2278
gene0238	Chromosome	WP_109244372.1	456	LLM class flavin-dependent oxidoreductase	456	1	457	456	1	456	100	2.7e-264	2379
gene0238	Chromosome	WP_109268981.1	456	LLM class flavin-dependent oxidoreductase	456	1	457	456	1	456	99.8	1e-263	2374
gene0238	Chromosome	WP_035929484.1	456	MULTISPECIES: LLM class flavin-dependent oxidoreductase	456	1	457	456	1	456	99.6	3e-263	2370
gene0238	Chromosome	WP_017831918.1	456	LLM class flavin-dependent oxidoreductase	456	1	457	456	1	456	99.1	2.5e-262	2362
gene0238	Chromosome	WP_095650727.1	456	MULTISPECIES: LLM class flavin-dependent oxidoreductase	456	1	457	456	1	456	99.3	3.3e-262	2361
gene0239	Chromosome	WP_144836531.1	404	FAD-dependent oxidoreductase	404	1	405	404	1	404	100	6.5e-238	2151
gene0239	Chromosome	WP_136341411.1	404	NAD(P)/FAD-dependent oxidoreductase	404	1	405	404	1	404	99.8	2.5e-237	2146
gene0239	Chromosome	WP_126346827.1	404	NAD(P)/FAD-dependent oxidoreductase	404	1	405	404	1	404	98.3	1.3e-233	2114
gene0239	Chromosome	WP_095650728.1	404	NAD(P)/FAD-dependent oxidoreductase	404	1	405	404	1	404	97.8	4.8e-233	2109
gene0239	Chromosome	WP_126349493.1	404	NAD(P)/FAD-dependent oxidoreductase	404	1	405	404	1	404	96	2.7e-228	2068
gene0240	Chromosome	WP_035929481.1	87	MULTISPECIES: hypothetical protein	87	1	88	87	1	87	100	4.9e-42	456
gene0240	Chromosome	WP_115163176.1	87	cyclase	87	1	88	87	1	87	98.9	4.2e-41	448
gene0240	Chromosome	WP_017831920.1	87	hypothetical protein	87	1	88	87	1	87	97.7	5.5e-41	447
gene0240	Chromosome	WP_095650729.1	78	cyclase	87	10	88	78	1	78	96.2	1.2e-35	401
gene0240	Chromosome	WP_136784768.1	87	cyclase	87	1	88	87	1	87	78.2	3.5e-32	371
gene0241	Chromosome	WP_017831921.1	210	MULTISPECIES: recombinase family protein	210	1	211	210	1	210	100	1.5e-108	1033
gene0241	Chromosome	WP_109267956.1	210	recombinase family protein	210	1	211	210	1	210	99.5	4.3e-108	1029
gene0241	Chromosome	WP_095651731.1	209	recombinase family protein	210	1	211	210	1	209	94.3	3e-101	970
gene0241	Chromosome	WP_062735596.1	210	recombinase family protein	210	1	211	210	1	210	92.4	2.1e-99	954
gene0241	Chromosome	WP_058857298.1	210	recombinase family protein	210	1	211	210	1	210	91.9	2.1e-99	954
gene0242	Chromosome	WP_017831922.1	139	MULTISPECIES: hypothetical protein	139	1	140	139	1	139	100	1.2e-74	739
gene0242	Chromosome	WP_035929477.1	139	hypothetical protein	139	1	140	139	1	139	99.3	6e-74	733
gene0242	Chromosome	WP_058858749.1	139	MULTISPECIES: hypothetical protein	139	1	136	135	1	135	71.9	4.8e-47	501
gene0242	Chromosome	WP_047801990.1	139	hypothetical protein	139	1	139	138	1	138	63.8	1.4e-43	471
gene0242	Chromosome	WP_047803059.1	143	hypothetical protein	139	1	136	135	1	135	60.7	1.4e-35	402
gene0243	Chromosome	WP_031282206.1	130	MULTISPECIES: large conductance mechanosensitive channel protein MscL	130	1	131	130	1	130	100	8.7e-59	602
gene0243	Chromosome	WP_136341078.1	130	large conductance mechanosensitive channel protein MscL	130	1	131	130	1	130	93.1	5.3e-56	578
gene0243	Chromosome	WP_109243898.1	130	large conductance mechanosensitive channel protein MscL	130	1	131	130	1	130	92.3	1.5e-55	574
gene0243	Chromosome	WP_058859962.1	131	MULTISPECIES: large conductance mechanosensitive channel protein MscL	130	1	131	130	1	130	92.3	2.6e-55	572
gene0243	Chromosome	WP_031283557.1	130	MULTISPECIES: large conductance mechanosensitive channel protein MscL	130	1	131	130	1	130	91.5	3.4e-55	571
gene0244	Chromosome	WP_017831924.1	66	MULTISPECIES: antitoxin	66	1	67	66	1	66	100	8.1e-29	341
gene0244	Chromosome	WP_126349422.1	66	antitoxin	66	1	66	65	1	65	92.3	5.4e-25	308
gene0244	Chromosome	WP_115155986.1	66	antitoxin	66	1	66	65	1	65	92.3	5.4e-25	308
gene0244	Chromosome	WP_017834502.1	66	MULTISPECIES: antitoxin	66	1	66	65	1	65	90.8	9.3e-25	306
gene0244	Chromosome	WP_109243899.1	66	antitoxin	66	1	66	65	1	65	90.8	9.3e-25	306
gene0245	Chromosome	WP_017831925.1	103	MULTISPECIES: transcriptional regulator	103	1	104	103	1	103	100	1.2e-47	505
gene0245	Chromosome	WP_101853321.1	103	transcriptional regulator	103	1	103	102	1	102	92.2	6.9e-43	464
gene0245	Chromosome	WP_058860075.1	103	transcriptional regulator	103	1	103	102	1	102	90.2	1.5e-42	461
gene0245	Chromosome	WP_101853402.1	103	MULTISPECIES: transcriptional regulator	103	1	103	102	1	102	91.2	1.5e-42	461
gene0245	Chromosome	WP_017833773.1	103	transcriptional regulator	103	1	104	103	1	103	90.3	2e-42	460
gene0246	Chromosome	WP_136341307.1	155	hypothetical protein	147	1	148	147	9	155	99.3	3.5e-72	718
gene0246	Chromosome	WP_109267955.1	147	MULTISPECIES: hypothetical protein	147	1	148	147	1	147	99.3	3.5e-72	718
gene0246	Chromosome	KHD96582.1	155	hypothetical protein	147	1	148	147	9	155	98.6	1e-71	714
gene0246	Chromosome	WP_101853320.1	147	hypothetical protein	147	1	148	147	1	147	76.9	3.1e-52	546
gene0246	Chromosome	WP_017833774.1	147	hypothetical protein	147	1	147	146	1	146	75.3	7.5e-51	534
gene0247	Chromosome	WP_136341306.1	196	recombinase family protein	143	1	144	143	54	196	99.3	3.5e-69	692
gene0247	Chromosome	SMF16622.1	143	Helix-turn-helix domain of resolvase	143	1	144	143	1	143	97.2	1.5e-67	678
gene0247	Chromosome	WP_085107324.1	196	recombinase family protein	143	1	144	143	54	196	96.5	4.3e-67	674
gene0247	Chromosome	GEO97608.1	176	multiple promoter invertase	143	1	144	143	34	176	94.4	3.1e-65	658
gene0247	Chromosome	WP_062736981.1	196	recombinase family protein	143	1	144	143	54	196	94.4	3.1e-65	658
gene0248	Chromosome	WP_136341305.1	403	DUF1624 domain-containing protein	391	1	392	391	13	403	99.7	5.2e-216	1962
gene0248	Chromosome	WP_101851190.1	403	DUF1624 domain-containing protein	391	1	392	391	13	403	99.5	6.8e-216	1961
gene0248	Chromosome	STX07066.1	391	Predicted membrane protein	391	1	392	391	1	391	99	2.9e-214	1947
gene0248	Chromosome	WP_062735593.1	403	DUF1624 domain-containing protein	391	1	392	391	13	403	99	2.9e-214	1947
gene0248	Chromosome	WP_047803063.1	403	MULTISPECIES: DUF1624 domain-containing protein	391	1	392	391	13	403	98.7	8.3e-214	1943
gene0249	Chromosome	GEO97218.1	382	two-component sensor histidine kinase	382	1	382	381	1	381	99	1.3e-203	1855
gene0249	Chromosome	SMF17059.1	362	Signal transduction histidine kinase	382	21	383	362	1	362	99.4	5.5e-194	1772
gene0249	Chromosome	WP_101852970.1	359	MULTISPECIES: HAMP domain-containing histidine kinase	382	24	383	359	1	359	100	2.1e-193	1767
gene0249	Chromosome	WP_085107402.1	359	HAMP domain-containing histidine kinase	382	24	383	359	1	359	99.7	6e-193	1763
gene0249	Chromosome	STX07065.1	382	Signal transduction histidine-protein kinase BaeS	382	1	383	382	1	382	93.5	1.9e-191	1750
gene0250	Chromosome	WP_136341304.1	240	response regulator transcription factor	240	1	241	240	1	240	100	4.1e-131	1228
gene0250	Chromosome	WP_101851189.1	240	response regulator transcription factor	240	1	241	240	1	240	99.6	1.6e-130	1223
gene0250	Chromosome	WP_062735591.1	240	response regulator transcription factor	240	1	241	240	1	240	97.1	6.2e-127	1192
gene0250	Chromosome	STX07064.1	239	Transcriptional regulatory protein YycF	240	1	241	241	1	239	89.6	4.6e-114	1081
gene0250	Chromosome	WP_062737217.1	240	response regulator transcription factor	240	1	241	240	1	240	88.3	4.6e-114	1081
gene0251	Chromosome	WP_101851187.1	233	MULTISPECIES: DUF305 domain-containing protein	233	1	234	233	1	233	100	1.9e-117	1110
gene0251	Chromosome	WP_136341303.1	236	DUF305 domain-containing protein	233	1	234	236	1	236	98.7	8.1e-116	1096
gene0251	Chromosome	WP_053004846.1	233	MULTISPECIES: DUF305 domain-containing protein	233	1	234	233	1	233	97.9	2.6e-114	1083
gene0251	Chromosome	WP_095651722.1	233	DUF305 domain-containing protein	233	1	234	233	1	233	97.4	7.6e-114	1079
gene0251	Chromosome	WP_062735590.1	233	DUF305 domain-containing protein	233	1	234	238	1	233	94.5	4.8e-108	1029
gene0252	Chromosome	WP_101851186.1	213	MULTISPECIES: C40 family peptidase	213	1	214	213	1	213	100	4.8e-107	1020
gene0252	Chromosome	WP_138976464.1	213	C40 family peptidase	213	1	214	213	1	213	99.5	1.4e-106	1016
gene0252	Chromosome	WP_062735589.1	213	C40 family peptidase	213	1	214	213	1	213	99.5	1.8e-106	1015
gene0252	Chromosome	WP_085107335.1	213	C40 family peptidase	213	1	214	213	1	213	99.1	3.1e-106	1013
gene0252	Chromosome	WP_109268478.1	216	C40 family peptidase	213	1	214	216	1	216	97.2	3.8e-104	995
gene0253	Chromosome	WP_101851185.1	312	MULTISPECIES: decarboxylating 6-phosphogluconate dehydrogenase	312	1	313	312	1	312	100	4.2e-176	1617
gene0253	Chromosome	WP_062735588.1	312	decarboxylating 6-phosphogluconate dehydrogenase	312	1	313	312	1	312	96.2	2.6e-170	1567
gene0253	Chromosome	WP_085107337.1	312	decarboxylating 6-phosphogluconate dehydrogenase	312	1	313	312	1	312	95.8	7.7e-170	1563
gene0253	Chromosome	WP_138976465.1	312	decarboxylating 6-phosphogluconate dehydrogenase	312	1	313	312	1	312	95.5	7.7e-170	1563
gene0253	Chromosome	WP_109267946.1	312	decarboxylating 6-phosphogluconate dehydrogenase	312	1	313	312	1	312	94.6	1.9e-168	1551
gene0254	Chromosome	WP_101851184.1	136	MULTISPECIES: four-helix bundle copper-binding protein	136	1	137	136	1	136	100	2.1e-71	711
gene0254	Chromosome	WP_138976466.1	136	four-helix bundle copper-binding protein	136	1	136	135	1	135	100	1e-70	705
gene0254	Chromosome	WP_109267945.1	136	four-helix bundle copper-binding protein	136	1	136	135	1	135	99.3	3.9e-70	700
gene0254	Chromosome	WP_062735587.1	136	four-helix bundle copper-binding protein	136	1	136	135	1	135	97	4.3e-69	691
gene0254	Chromosome	WP_109244528.1	136	four-helix bundle copper-binding protein	136	1	137	136	1	136	96.3	5.7e-69	690
gene0255	Chromosome	WP_101851183.1	208	MULTISPECIES: DUF305 domain-containing protein	208	1	209	208	1	208	100	1e-109	1043
gene0255	Chromosome	WP_109267944.1	208	DUF305 domain-containing protein	208	1	209	208	1	208	99.5	5e-109	1037
gene0255	Chromosome	WP_084271549.1	210	DUF305 domain-containing protein	208	1	209	208	3	210	99	6.6e-109	1036
gene0255	Chromosome	WP_109268475.1	208	DUF305 domain-containing protein	208	1	209	208	1	208	98.6	1.5e-108	1033
gene0255	Chromosome	WP_109244529.1	210	DUF305 domain-containing protein	208	1	209	208	3	210	98.1	2.1e-107	1023
gene0256	Chromosome	WP_101851182.1	229	MULTISPECIES: DUF305 domain-containing protein	229	1	230	229	1	229	100	1.3e-118	1120
gene0256	Chromosome	WP_062735585.1	229	DUF305 domain-containing protein	229	1	230	229	1	229	99.1	6.5e-118	1114
gene0256	Chromosome	WP_109268474.1	229	DUF305 domain-containing protein	229	1	230	229	1	229	98.7	4.2e-117	1107
gene0256	Chromosome	WP_109244530.1	229	DUF305 domain-containing protein	229	1	229	228	1	228	98.7	2.1e-116	1101
gene0256	Chromosome	WP_144943431.1	229	DUF305 domain-containing protein	229	1	230	229	1	229	97.4	8e-116	1096
gene0257	Chromosome	WP_136341302.1	114	NADH-quinone oxidoreductase subunit A	114	1	115	114	1	114	100	3.7e-53	553
gene0257	Chromosome	WP_101851181.1	114	MULTISPECIES: NADH-quinone oxidoreductase subunit A	114	1	115	114	1	114	99.1	1.1e-52	549
gene0257	Chromosome	WP_109244531.1	114	NADH-quinone oxidoreductase subunit A	114	1	115	114	1	114	98.2	4e-52	544
gene0257	Chromosome	WP_047691301.1	114	MULTISPECIES: NADH-quinone oxidoreductase subunit A	114	1	115	114	1	114	97.4	1.2e-51	540
gene0257	Chromosome	OLT27983.1	114	NADH-quinone oxidoreductase subunit I	114	1	114	113	1	113	96.5	7.6e-51	533
gene0258	Chromosome	VEH41189.1	522	PPE-repeat proteins	475	1	476	522	1	522	80.1	1.7e-216	1967
gene0258	Chromosome	VEI51709.1	545	PPE-repeat proteins	475	1	476	545	1	545	75.6	1.3e-208	1899
gene0258	Chromosome	SMF17171.1	441	hypothetical protein	475	1	476	475	1	441	79.8	2.5e-196	1793
gene0258	Chromosome	SDR06414.1	503	hypothetical protein	475	1	475	514	1	502	60.9	7.6e-137	1280
gene0258	Chromosome	GEO97209.1	394	hypothetical protein	475	200	476	277	122	394	89.9	1.7e-128	1208
gene0259	Chromosome	WP_136340799.1	311	NADH-quinone oxidoreductase subunit H	311	1	312	311	1	311	100	1.3e-166	1535
gene0259	Chromosome	OLT27984.1	311	NADH dehydrogenase	311	1	312	311	1	311	98.1	2.2e-164	1516
gene0259	Chromosome	WP_085107342.1	311	NADH-quinone oxidoreductase subunit H	311	1	312	311	1	311	97.4	2.8e-164	1515
gene0259	Chromosome	WP_101851180.1	311	NADH-quinone oxidoreductase subunit H	311	1	312	311	1	311	98.1	4.8e-164	1513
gene0259	Chromosome	WP_062735584.1	311	NADH-quinone oxidoreductase subunit H	311	1	312	311	1	311	97.7	6.3e-164	1512
gene0260	Chromosome	WP_136340798.1	187	NADH-quinone oxidoreductase subunit J	187	1	188	187	1	187	100	5.7e-88	855
gene0260	Chromosome	WP_101851179.1	187	NADH-quinone oxidoreductase subunit J	187	1	188	187	1	187	97.9	8.3e-87	845
gene0260	Chromosome	WP_109267942.1	187	NADH-quinone oxidoreductase subunit J	187	1	188	187	1	187	97.3	2.4e-86	841
gene0260	Chromosome	WP_058874206.1	187	NADH-quinone oxidoreductase subunit J	187	1	188	187	1	187	97.3	5.4e-86	838
gene0260	Chromosome	WP_126349467.1	187	NADH-quinone oxidoreductase subunit J	187	1	188	187	1	187	96.8	7e-86	837
gene0261	Chromosome	WP_019310381.1	100	MULTISPECIES: NADH-quinone oxidoreductase subunit K	100	1	101	100	1	100	100	1.3e-41	453
gene0261	Chromosome	WP_010534530.1	100	MULTISPECIES: NADH-quinone oxidoreductase subunit K	100	1	101	100	1	100	99	1.7e-41	452
gene0261	Chromosome	WP_138976438.1	100	NADH-quinone oxidoreductase subunit K	100	1	101	100	1	100	98	3.7e-41	449
gene0261	Chromosome	WP_058874205.1	100	NADH-quinone oxidoreductase subunit K	100	1	101	100	1	100	98	3.7e-41	449
gene0261	Chromosome	WP_126346833.1	100	NADH-quinone oxidoreductase subunit K	100	1	101	100	1	100	97	8.2e-41	446
gene0262	Chromosome	WP_136340797.1	641	NADH-quinone oxidoreductase subunit L	641	1	642	641	1	641	100	0	2894
gene0262	Chromosome	WP_101851177.1	641	hypothetical protein	641	1	642	641	1	641	96.9	0	2803
gene0262	Chromosome	WP_062735582.1	636	NADH dehydrogenase	641	1	642	641	1	636	93.3	4.7e-299	2680
gene0262	Chromosome	GEO97205.1	630	hypothetical protein	641	7	642	635	1	630	93.2	4.9e-296	2654
gene0262	Chromosome	WP_058874204.1	636	NADH dehydrogenase	641	1	642	641	1	636	91.7	1.2e-294	2642
gene0263	Chromosome	WP_144836533.1	496	NADH-quinone oxidoreductase subunit M	498	3	499	496	1	496	100	4.2e-263	2369
gene0263	Chromosome	TQN33717.1	498	NADH dehydrogenase subunit M	498	1	499	498	1	498	99.6	7.2e-263	2367
gene0263	Chromosome	WP_136340803.1	496	NADH-quinone oxidoreductase subunit M	498	3	499	496	1	496	99.8	2.7e-262	2362
gene0263	Chromosome	WP_109269434.1	496	NADH-quinone oxidoreductase subunit M	498	3	499	496	1	496	99.6	6.1e-262	2359
gene0263	Chromosome	WP_062735581.1	496	NADH-quinone oxidoreductase subunit M	498	3	499	496	1	496	97.6	7.7e-257	2315
gene0264	Chromosome	WP_136340804.1	475	NADH-quinone oxidoreductase subunit N	477	3	478	475	1	475	100	2.2e-248	2242
gene0264	Chromosome	TQN33716.1	473	NADH-quinone oxidoreductase subunit N	477	1	478	477	1	473	96.6	1.7e-237	2148
gene0264	Chromosome	WP_138976502.1	471	NADH-quinone oxidoreductase subunit N	477	3	478	475	1	471	96.6	2.5e-236	2138
gene0264	Chromosome	WP_109269460.1	471	NADH-quinone oxidoreductase subunit N	477	3	478	475	1	471	96	8.8e-234	2116
gene0264	Chromosome	GEO97203.1	473	hypothetical protein	477	1	478	477	1	473	94.1	1.2e-230	2089
gene0265	Chromosome	TQN33715.1	69	hypothetical protein	69	1	70	69	1	69	100	1.9e-28	338
gene0265	Chromosome	WP_126346835.1	291	two pore domain potassium channel family protein	69	1	70	69	223	291	85.5	1e-21	280
gene0265	Chromosome	WP_058874202.1	291	two pore domain potassium channel family protein	69	1	69	68	223	290	82.4	2.9e-21	276
gene0265	Chromosome	WP_109244536.1	291	two pore domain potassium channel family protein	69	1	69	68	223	290	83.8	1.4e-20	270
gene0265	Chromosome	WP_109269514.1	291	two pore domain potassium channel family protein	69	1	70	69	223	291	81.2	1.9e-20	269
gene0266	Chromosome	WP_109269435.1	224	DUF305 domain-containing protein	224	1	225	224	1	224	100	1.1e-109	1043
gene0266	Chromosome	WP_129702194.1	220	DUF305 domain-containing protein	224	1	225	224	1	220	93.3	1.3e-99	956
gene0266	Chromosome	WP_058859543.1	225	DUF305 domain-containing protein	224	1	221	225	1	225	74.7	3e-75	746
gene0266	Chromosome	WP_047804184.1	223	MULTISPECIES: DUF305 domain-containing protein	224	1	225	227	1	223	72.2	5.3e-72	718
gene0266	Chromosome	WP_109222977.1	223	DUF305 domain-containing protein	224	1	225	227	1	223	71.8	2e-71	713
gene0267	Chromosome	TQN33713.1	73	copper chaperone CopZ	62	1	63	62	12	73	100	4.3e-24	300
gene0267	Chromosome	WP_109269436.1	111	heavy-metal-associated domain-containing protein	62	1	63	62	50	111	100	4.3e-24	300
gene0267	Chromosome	WP_129702196.1	111	heavy-metal-associated domain-containing protein	62	1	63	62	50	111	93.5	6.9e-22	281
gene0267	Chromosome	WP_062737210.1	108	heavy-metal-associated domain-containing protein	62	1	62	61	47	107	67.2	1.5e-13	209
gene0267	Chromosome	WP_058874192.1	110	MULTISPECIES: heavy-metal-associated domain-containing protein	62	1	63	62	49	110	64.5	2.6e-13	207
gene0268	Chromosome	WP_144836534.1	380	HAMP domain-containing protein	380	1	381	380	1	380	100	6.8e-205	1866
gene0268	Chromosome	WP_109269437.1	380	HAMP domain-containing protein	380	1	381	380	1	380	99.7	2e-204	1862
gene0268	Chromosome	WP_129702198.1	380	HAMP domain-containing protein	380	1	380	379	1	379	97.1	3.6e-198	1808
gene0268	Chromosome	WP_144997617.1	379	HAMP domain-containing protein	380	4	367	363	3	365	74.7	8.8e-144	1339
gene0268	Chromosome	WP_144933065.1	432	HAMP domain-containing protein	380	4	367	363	3	365	74.7	8.8e-144	1339
gene0269	Chromosome	WP_109269438.1	235	response regulator transcription factor	235	1	236	235	1	235	100	1.9e-128	1205
gene0269	Chromosome	WP_129702201.1	235	response regulator transcription factor	235	1	236	235	1	235	99.6	4.2e-128	1202
gene0269	Chromosome	WP_062737208.1	233	response regulator transcription factor	235	1	236	235	1	233	82.1	2.2e-105	1006
gene0269	Chromosome	GEO92283.1	256	two-component system, response regulator	235	3	236	233	24	256	82.4	1.6e-103	990
gene0269	Chromosome	WP_058859539.1	236	response regulator transcription factor	235	3	236	233	4	236	82.4	1.6e-103	990
gene0270	Chromosome	WP_136340796.1	507	multicopper oxidase family protein	507	1	508	507	1	507	100	5.6e-295	2644
gene0270	Chromosome	WP_109269439.1	507	multicopper oxidase family protein	507	1	508	507	1	507	99.6	6.2e-294	2635
gene0270	Chromosome	WP_129702203.1	510	multicopper oxidase family protein	507	1	508	510	1	510	95.7	7.8e-281	2522
gene0270	Chromosome	WP_058859538.1	508	multicopper oxidase family protein	507	1	508	511	1	508	84.3	1.6e-249	2252
gene0270	Chromosome	WP_035962937.1	508	multicopper oxidase family protein	507	1	508	511	1	508	84.3	3.5e-249	2249
gene0271	Chromosome	WP_109269440.1	287	MULTISPECIES: hypothetical protein	287	1	288	287	1	287	100	8.4e-155	1433
gene0271	Chromosome	WP_085107365.1	283	hypothetical protein	287	1	288	287	1	283	68.6	1.5e-100	965
gene0271	Chromosome	WP_019310368.1	283	MULTISPECIES: hypothetical protein	287	1	288	287	1	283	68.6	2e-100	964
gene0271	Chromosome	WP_058859537.1	283	hypothetical protein	287	1	288	287	1	283	68.3	3.5e-100	962
gene0271	Chromosome	WP_145008061.1	283	hypothetical protein	287	1	288	287	1	283	68.3	4.5e-100	961
gene0272	Chromosome	WP_136340795.1	410	DUF1624 domain-containing protein	410	1	411	410	1	410	100	1.1e-224	2037
gene0272	Chromosome	WP_109269441.1	410	MULTISPECIES: DUF1624 domain-containing protein	410	1	411	410	1	410	99.8	3.2e-224	2033
gene0272	Chromosome	WP_083529496.1	397	DUF1624 domain-containing protein	410	22	408	386	10	394	69.7	4.4e-141	1316
gene0272	Chromosome	GEO92280.1	420	hypothetical protein	410	3	408	406	13	417	67.5	2.2e-140	1310
gene0272	Chromosome	ALU40857.1	411	hypothetical protein	410	3	408	406	4	408	67.5	2.2e-140	1310
gene0273	Chromosome	WP_109269442.1	213	isoprenylcysteine carboxylmethyltransferase family protein	110	1	96	95	1	95	100	4e-49	518
gene0273	Chromosome	WP_129702205.1	213	isoprenylcysteine carboxylmethyltransferase family protein	110	1	96	95	1	95	100	4e-49	518
gene0273	Chromosome	WP_101851215.1	215	MULTISPECIES: isoprenylcysteine carboxylmethyltransferase family protein	110	1	96	95	1	95	87.4	3.3e-43	467
gene0273	Chromosome	TQN39090.1	232	protein-S-isoprenylcysteine O-methyltransferase Ste14	110	1	96	95	18	112	85.3	2.8e-42	459
gene0273	Chromosome	WP_109269505.1	215	isoprenylcysteine carboxylmethyltransferase family protein	110	1	96	95	1	95	85.3	2.8e-42	459
gene0274	Chromosome	WP_172604906.1	106	transposase	106	1	107	106	1	106	100	2.7e-50	528
gene0274	Chromosome	WP_115156039.1	109	transposase	106	1	107	106	4	109	100	2.7e-50	528
gene0274	Chromosome	WP_084118165.1	109	transposase	106	1	107	106	4	109	99.1	1.7e-49	521
gene0274	Chromosome	WP_035959360.1	106	transposase	106	1	107	106	1	106	99.1	1.7e-49	521
gene0274	Chromosome	WP_162230378.1	106	transposase	106	1	107	106	1	106	98.1	5.1e-49	517
gene0275	Chromosome	WP_095651815.1	304	MULTISPECIES: IS3 family transposase	304	1	305	304	1	304	100	3e-171	1575
gene0275	Chromosome	KHE75532.1	304	hypothetical protein	304	1	305	304	1	304	97	2.7e-167	1541
gene0275	Chromosome	WP_144999383.1	332	IS3 family transposase	304	1	305	304	29	332	96.1	6.5e-166	1529
gene0275	Chromosome	WP_109223266.1	279	IS3 family transposase	304	1	280	279	1	279	100	2.8e-156	1446
gene0275	Chromosome	WP_148575820.1	421	IS3 family transposase	304	3	305	307	115	421	81.1	1.1e-141	1320
gene0276	Chromosome	WP_109269442.1	213	isoprenylcysteine carboxylmethyltransferase family protein	107	1	108	107	107	213	99.1	1.1e-51	540
gene0276	Chromosome	WP_129702205.1	213	isoprenylcysteine carboxylmethyltransferase family protein	107	1	108	107	107	213	98.1	4.6e-50	526
gene0276	Chromosome	WP_126349459.1	215	isoprenylcysteine carboxylmethyltransferase family protein	107	1	108	107	107	213	91.6	3.7e-47	501
gene0276	Chromosome	TQN39090.1	232	protein-S-isoprenylcysteine O-methyltransferase Ste14	107	1	108	107	124	230	89.7	2.4e-46	494
gene0276	Chromosome	WP_109269505.1	215	isoprenylcysteine carboxylmethyltransferase family protein	107	1	108	107	107	213	89.7	2.4e-46	494
gene0277	Chromosome	WP_136340794.1	279	DMT family transporter	279	1	280	279	1	279	100	1.4e-143	1336
gene0277	Chromosome	WP_129702207.1	298	DMT family transporter	279	1	280	279	20	298	99.6	4.2e-143	1332
gene0277	Chromosome	WP_109269462.1	279	DMT family transporter	279	1	280	279	1	279	97.8	1.5e-140	1310
gene0277	Chromosome	WP_109244624.1	279	DMT family transporter	279	1	280	279	1	279	88.5	2.1e-126	1188
gene0277	Chromosome	WP_109269504.1	279	DMT family transporter	279	1	280	279	1	279	87.8	2.1e-126	1188
gene0278	Chromosome	WP_109269443.1	148	MULTISPECIES: universal stress protein	148	1	149	148	1	148	100	9.5e-78	766
gene0278	Chromosome	WP_101851213.1	148	MULTISPECIES: universal stress protein	148	1	149	148	1	148	85.1	1.2e-64	653
gene0278	Chromosome	WP_126349457.1	148	universal stress protein	148	1	149	148	1	148	83.1	1.5e-62	635
gene0278	Chromosome	WP_109269503.1	147	universal stress protein	148	1	149	148	1	147	84.5	1.2e-61	627
gene0278	Chromosome	WP_058859535.1	149	universal stress protein	148	1	149	149	1	149	77.9	6e-56	578
gene0279	Chromosome	WP_109269444.1	361	MULTISPECIES: type II glyceraldehyde-3-phosphate dehydrogenase	361	1	362	361	1	361	100	6.3e-200	1823
gene0279	Chromosome	WP_144836535.1	361	type II glyceraldehyde-3-phosphate dehydrogenase	361	1	362	361	1	361	99.7	3.1e-199	1817
gene0279	Chromosome	WP_126349456.1	361	type II glyceraldehyde-3-phosphate dehydrogenase	361	1	361	360	1	360	93.3	3e-186	1705
gene0279	Chromosome	WP_058859534.1	365	type II glyceraldehyde-3-phosphate dehydrogenase	361	1	360	359	1	359	89.1	3.7e-176	1618
gene0279	Chromosome	WP_101851212.1	361	MULTISPECIES: type II glyceraldehyde-3-phosphate dehydrogenase	361	1	362	361	1	361	86.1	5.4e-175	1608
gene0280	Chromosome	WP_109269445.1	554	MULTISPECIES: AarF/ABC1/UbiB kinase family protein	554	1	555	554	1	554	100	0	2779
gene0280	Chromosome	WP_126349455.1	554	AarF/ABC1/UbiB kinase family protein	554	1	555	554	1	554	91.3	1.2e-285	2564
gene0280	Chromosome	WP_101851211.1	554	MULTISPECIES: AarF/ABC1/UbiB kinase family protein	554	1	555	554	1	554	87.7	1.2e-274	2469
gene0280	Chromosome	WP_058859533.1	554	AarF/ABC1/UbiB kinase family protein	554	1	555	554	1	554	87	4.2e-272	2447
gene0280	Chromosome	WP_006243353.1	553	AarF/ABC1/UbiB kinase family protein	554	1	555	555	1	553	67.2	3.5e-210	1913
gene0281	Chromosome	WP_109269463.1	1096	MULTISPECIES: beta-phosphoglucomutase family hydrolase	1099	4	1100	1096	1	1096	100	0	5725
gene0281	Chromosome	WP_126349454.1	1088	beta-phosphoglucomutase family hydrolase	1099	4	1096	1092	1	1088	89.1	0	5054
gene0281	Chromosome	WP_109244560.1	1088	beta-phosphoglucomutase family hydrolase	1099	4	1096	1092	1	1088	87.5	0	4989
gene0281	Chromosome	WP_101852975.1	1088	beta-phosphoglucomutase family hydrolase	1099	4	1096	1092	1	1088	86	0	4922
gene0281	Chromosome	WP_058859532.1	1093	beta-phosphoglucomutase family hydrolase	1099	4	1092	1088	1	1086	85.2	0	4847
gene0282	Chromosome	WP_129702209.1	827	MULTISPECIES: phosphoketolase family protein	841	15	842	827	1	827	100	0	4473
gene0282	Chromosome	TQN33700.1	841	xylulose-5-phosphate/fructose-6-phosphate phosphoketolase	841	1	842	841	1	841	96.8	0	4416
gene0282	Chromosome	WP_109269464.1	827	phosphoketolase family protein	841	15	842	827	1	827	96.9	0	4343
gene0282	Chromosome	VEH41165.1	843	Xylulose-5-phosphate/fructose-6-phosphate phosphoketolase	841	1	842	843	1	843	94.4	0	4276
gene0282	Chromosome	WP_058859531.1	827	phosphoketolase family protein	841	15	839	824	1	824	94.7	0	4213
gene0283	Chromosome	WP_136340793.1	814	copper-translocating P-type ATPase	820	7	821	814	1	814	100	0	3970
gene0283	Chromosome	WP_109269446.1	814	copper-translocating P-type ATPase	820	7	821	814	1	814	99.9	0	3963
gene0283	Chromosome	WP_129702211.1	814	copper-translocating P-type ATPase	820	7	821	814	1	814	99.5	0	3942
gene0283	Chromosome	WP_126349452.1	814	copper-translocating P-type ATPase	820	7	821	814	1	814	98.8	0	3921
gene0283	Chromosome	WP_058859530.1	839	copper-translocating P-type ATPase	820	7	821	839	1	839	94.2	0	3808
gene0284	Chromosome	WP_109269447.1	92	metal-sensitive transcriptional regulator	92	1	93	92	1	92	100	9.9e-41	445
gene0284	Chromosome	WP_129702213.1	92	metal-sensitive transcriptional regulator	92	1	93	92	1	92	98.9	2.9e-40	441
gene0284	Chromosome	WP_126349451.1	92	metal-sensitive transcriptional regulator	92	1	93	92	1	92	97.8	1.4e-39	435
gene0284	Chromosome	WP_058859529.1	92	metal-sensitive transcriptional regulator	92	1	92	91	1	91	87.9	2e-33	382
gene0284	Chromosome	WP_106849108.1	92	metal-sensitive transcriptional regulator	92	13	92	79	13	91	81	2.2e-24	304
gene0285	Chromosome	TQN33697.1	1062	Cu+-exporting ATPase	1065	4	1066	1062	1	1062	99.9	0	5198
gene0285	Chromosome	GEO92270.1	1062	hypothetical protein	1065	4	1065	1061	1	1061	94.3	0	4897
gene0285	Chromosome	WP_109269465.1	895	heavy metal translocating P-type ATPase	1065	171	1066	895	1	895	100	0	4355
gene0285	Chromosome	WP_129702249.1	895	heavy metal translocating P-type ATPase	1065	171	1066	895	1	895	97.5	0	4254
gene0285	Chromosome	STX03549.1	1048	Copper-exporting P-type ATPase A	1065	4	1066	1070	1	1048	82.1	0	4227
gene0286	Chromosome	WP_136341288.1	415	IS256 family transposase	415	1	416	415	1	415	95.9	5.9e-226	2048
gene0286	Chromosome	WP_031282481.1	415	MULTISPECIES: IS256 family transposase	415	1	416	415	1	415	93.5	1.7e-220	2001
gene0286	Chromosome	WP_095651877.1	415	IS256 family transposase	415	1	416	415	1	415	93.5	2.8e-220	1999
gene0286	Chromosome	WP_075873114.1	415	IS256 family transposase	415	9	416	407	9	415	95.3	2.8e-220	1999
gene0286	Chromosome	WP_062735549.1	415	IS256 family transposase	415	9	416	407	9	415	95.3	3.7e-220	1998
gene0287	Chromosome	WP_136340802.1	375	hypothetical protein	375	1	376	375	1	375	100	1.7e-200	1828
gene0287	Chromosome	WP_109269466.1	375	hypothetical protein	375	1	376	375	1	375	98.4	1.4e-197	1803
gene0287	Chromosome	WP_129702225.1	375	hypothetical protein	375	1	376	375	1	375	97.9	3.4e-196	1791
gene0287	Chromosome	WP_052160589.1	375	hypothetical protein	375	1	376	375	1	375	96.8	5.7e-196	1789
gene0287	Chromosome	TQN33695.1	333	YVTN family beta-propeller protein	375	43	376	333	1	333	98.5	3.9e-176	1618
gene0288	Chromosome	WP_136340792.1	363	c-type cytochrome biogenesis protein CcsB	363	1	364	363	1	363	100	4.1e-199	1816
gene0288	Chromosome	WP_109269448.1	363	c-type cytochrome biogenesis protein CcsB	363	1	364	363	1	363	95.3	7.8e-190	1736
gene0288	Chromosome	WP_129702227.1	363	c-type cytochrome biogenesis protein CcsB	363	1	364	363	1	363	94.8	5e-189	1729
gene0288	Chromosome	WP_062737360.1	359	MULTISPECIES: c-type cytochrome biogenesis protein CcsB	363	1	364	365	1	359	82.7	1.3e-160	1484
gene0288	Chromosome	WP_095650756.1	359	c-type cytochrome biogenesis protein CcsB	363	1	364	365	1	359	82.7	2.2e-160	1482
gene0289	Chromosome	WP_136340791.1	571	cytochrome c biogenesis protein ResB	588	18	589	571	1	571	100	0	2974
gene0289	Chromosome	WP_109269449.1	579	cytochrome c biogenesis protein ResB	588	18	589	579	1	579	92.4	6.1e-310	2774
gene0289	Chromosome	WP_129702229.1	579	cytochrome c biogenesis protein ResB	588	19	589	570	10	579	93.3	9.1e-310	2772
gene0289	Chromosome	WP_144836179.1	612	cytochrome c biogenesis protein ResB	588	20	567	553	2	554	85.4	5.3e-273	2455
gene0289	Chromosome	WP_095651133.1	612	MULTISPECIES: cytochrome c biogenesis protein ResB	588	20	567	553	2	554	85.4	5.3e-273	2455
gene0290	Chromosome	WP_136340790.1	206	TlpA family protein disulfide reductase	206	1	207	206	1	206	100	5e-109	1037
gene0290	Chromosome	WP_133409261.1	206	TlpA family protein disulfide reductase	206	1	207	206	1	206	97.1	8.8e-106	1009
gene0290	Chromosome	WP_035925018.1	206	MULTISPECIES: TlpA family protein disulfide reductase	206	1	207	206	1	206	96.6	2e-105	1006
gene0290	Chromosome	WP_017832480.1	206	TlpA family protein disulfide reductase	206	1	207	206	1	206	96.1	9.7e-105	1000
gene0290	Chromosome	WP_109269450.1	206	TlpA family protein disulfide reductase	206	1	207	206	1	206	95.1	9.7e-105	1000
gene0291	Chromosome	WP_144836536.1	125	BlaI/MecI/CopY family transcriptional regulator	125	1	126	125	1	125	100	1.5e-63	643
gene0291	Chromosome	WP_136340789.1	125	BlaI/MecI/CopY family transcriptional regulator	125	1	126	125	1	125	99.2	1.2e-62	635
gene0291	Chromosome	WP_109269451.1	125	BlaI/MecI/CopY family transcriptional regulator	125	1	126	125	1	125	96.8	1.1e-61	627
gene0291	Chromosome	WP_129702234.1	125	BlaI/MecI/CopY family transcriptional regulator	125	1	125	124	1	124	97.6	3.1e-61	623
gene0291	Chromosome	WP_085107314.1	125	MULTISPECIES: BlaI/MecI/CopY family transcriptional regulator	125	1	124	123	1	123	87	1.2e-52	549
gene0293	Chromosome	STX02584.1	532	Transposase and inactivated derivatives	532	1	533	532	1	532	99.6	1.2e-300	2693
gene0293	Chromosome	WP_136340801.1	524	IS21 family transposase	532	9	533	524	1	524	100	1.3e-297	2667
gene0293	Chromosome	WP_109244643.1	524	IS21 family transposase	532	9	533	524	1	524	99.6	3.1e-296	2655
gene0293	Chromosome	TQN33675.1	532	transposase	532	1	533	532	1	532	94.9	2.6e-287	2578
gene0293	Chromosome	WP_109269539.1	524	IS21 family transposase	532	9	533	524	1	524	94.8	6.7e-283	2540
gene0294	Chromosome	WP_109244642.1	261	ATP-binding protein	261	1	262	261	1	261	100	8.4e-138	1286
gene0294	Chromosome	WP_119933820.1	261	MULTISPECIES: ATP-binding protein	261	1	262	261	1	261	99.2	7.2e-137	1278
gene0294	Chromosome	WP_109244638.1	261	ATP-binding protein	261	1	262	261	1	261	98.1	8.7e-135	1260
gene0294	Chromosome	WP_136341954.1	261	ATP-binding protein	261	1	262	261	1	261	97.7	2.5e-134	1256
gene0294	Chromosome	WP_109269538.1	261	ATP-binding protein	261	1	262	261	1	261	97.3	7.4e-134	1252
gene0296	Chromosome	WP_136340787.1	294	exo-alpha-sialidase	294	1	295	294	1	294	100	3e-160	1480
gene0296	Chromosome	WP_109269453.1	294	hypothetical protein	294	1	295	294	1	294	95.6	8e-153	1416
gene0296	Chromosome	WP_129702238.1	294	exo-alpha-sialidase	294	1	295	294	1	294	94.2	8.9e-152	1407
gene0296	Chromosome	WP_101851204.1	293	hypothetical protein	294	1	295	294	1	293	78.6	1.1e-125	1182
gene0296	Chromosome	WP_085107309.1	293	hypothetical protein	294	1	295	294	1	293	78.2	5.4e-125	1176
gene0297	Chromosome	WP_136340800.1	249	sulfite exporter TauE/SafE family protein	252	4	253	249	1	249	99.6	1.2e-133	1250
gene0297	Chromosome	TQN33688.1	252	cytochrome c-type biogenesis protein	252	1	253	252	1	252	94.4	1.2e-128	1207
gene0297	Chromosome	WP_109269467.1	249	sulfite exporter TauE/SafE family protein	252	4	253	249	1	249	94.4	1e-127	1199
gene0297	Chromosome	WP_129702251.1	249	sulfite exporter TauE/SafE family protein	252	4	253	249	1	249	93.6	2.9e-127	1195
gene0297	Chromosome	WP_085107306.1	249	MULTISPECIES: sulfite exporter TauE/SafE family protein	252	4	253	249	1	249	88.4	1.3e-119	1129
gene0298	Chromosome	WP_136340786.1	311	cysteine synthase A	311	1	312	311	1	311	100	3.1e-171	1575
gene0298	Chromosome	WP_109269454.1	311	cysteine synthase A	311	1	311	310	1	310	96.1	3e-166	1532
gene0298	Chromosome	WP_062737358.1	311	cysteine synthase A	311	1	311	310	1	310	96.8	1.1e-165	1527
gene0298	Chromosome	WP_095650754.1	311	cysteine synthase A	311	1	311	310	1	310	96.1	4.3e-165	1522
gene0298	Chromosome	WP_017833731.1	311	MULTISPECIES: cysteine synthase A	311	1	311	310	1	310	95.2	9.7e-165	1519
gene0299	Chromosome	WP_136340785.1	116	hypothetical protein	116	1	117	116	1	116	100	8.3e-53	550
gene0299	Chromosome	WP_062737287.1	361	hypothetical protein	116	19	117	98	264	361	90.8	1.9e-36	409
gene0299	Chromosome	WP_051427194.1	361	hypothetical protein	116	15	111	96	260	355	81.3	8.1e-32	369
gene0299	Chromosome	WP_051470290.1	360	hypothetical protein	116	19	109	91	263	353	79.1	1.7e-26	323
gene0299	Chromosome	WP_062735568.1	355	hypothetical protein	116	15	105	90	260	349	73.3	4.3e-25	311
gene0300	Chromosome	WP_144836537.1	88	SHOCT domain-containing protein	88	1	89	88	1	88	100	1.8e-36	408
gene0300	Chromosome	WP_062737288.1	88	hypothetical protein	88	1	89	88	1	88	87.5	2.8e-29	346
gene0300	Chromosome	WP_028280399.1	88	hypothetical protein	88	1	87	86	1	86	86	2.4e-28	338
gene0300	Chromosome	WP_026548630.1	88	hypothetical protein	88	1	87	86	1	86	83.7	7.7e-27	325
gene0300	Chromosome	WP_026533723.1	88	hypothetical protein	88	1	89	88	1	88	81.8	1.3e-26	323
gene0301	Chromosome	WP_144836538.1	507	multicopper oxidase domain-containing protein	507	1	508	507	1	507	100	7.3e-295	2643
gene0301	Chromosome	WP_136341549.1	500	multicopper oxidase family protein	507	13	508	495	6	500	100	3e-288	2586
gene0301	Chromosome	WP_062737289.1	504	multicopper oxidase family protein	507	1	508	507	1	504	91.3	1.5e-268	2416
gene0301	Chromosome	WP_129701454.1	497	MULTISPECIES: multicopper oxidase family protein	507	1	508	507	1	497	85	2.7e-249	2250
gene0301	Chromosome	WP_091971643.1	497	multicopper oxidase family protein	507	1	507	506	1	496	85	1e-248	2245
gene0302	Chromosome	WP_136341548.1	205	class I SAM-dependent methyltransferase	205	1	206	205	1	205	100	1e-114	1086
gene0302	Chromosome	WP_030197078.1	208	class I SAM-dependent methyltransferase	205	1	205	206	1	206	59.7	2.2e-64	652
gene0302	Chromosome	MVU82101.1	206	methyltransferase domain-containing protein	205	1	206	205	1	205	53.7	5.6e-60	614
gene0302	Chromosome	TMD98396.1	203	class I SAM-dependent methyltransferase	205	1	204	203	1	202	52.7	1.2e-59	611
gene0302	Chromosome	WP_142215545.1	220	methyltransferase domain-containing protein	205	1	194	195	1	195	59.5	1.6e-59	610
gene0303	Chromosome	WP_136341547.1	244	ZIP family zinc transporter	244	1	245	244	1	244	100	1.8e-121	1145
gene0303	Chromosome	WP_062737296.1	244	ZIP family metal transporter	244	1	245	244	1	244	88.1	4.7e-106	1012
gene0303	Chromosome	WP_137775268.1	244	MULTISPECIES: ZIP family metal transporter	244	1	244	243	1	243	84.4	1.7e-100	964
gene0303	Chromosome	WP_159555369.1	242	ZIP family metal transporter	244	1	242	241	1	241	85.1	5.5e-99	951
gene0303	Chromosome	WP_090588162.1	243	ZIP family metal transporter	244	1	244	243	1	243	80.2	1.5e-96	930
gene0304	Chromosome	WP_136341546.1	115	winged helix-turn-helix transcriptional regulator	102	1	103	102	14	115	99	3e-46	493
gene0304	Chromosome	WP_101851596.1	116	MULTISPECIES: winged helix-turn-helix transcriptional regulator	102	1	103	102	14	115	94.1	5.2e-43	465
gene0304	Chromosome	WP_156270564.1	121	metalloregulator ArsR/SmtB family transcription factor	102	1	103	102	14	115	90.2	1.7e-41	452
gene0304	Chromosome	WP_126349432.1	115	winged helix-turn-helix transcriptional regulator	102	1	103	102	14	115	89.2	2.9e-41	450
gene0304	Chromosome	WP_112254927.1	116	winged helix-turn-helix transcriptional regulator	102	1	103	102	14	115	89.2	8.4e-41	446
gene0305	Chromosome	WP_136341545.1	214	cation transporter	214	1	215	214	1	214	100	7.7e-105	1001
gene0305	Chromosome	WP_019311198.1	217	MULTISPECIES: cation transporter	214	1	215	214	1	214	91.1	5.9e-97	933
gene0305	Chromosome	WP_101851597.1	214	MULTISPECIES: cation transporter	214	1	212	211	1	211	89.6	1.2e-94	913
gene0305	Chromosome	WP_126349431.1	215	cation transporter	214	1	215	214	1	214	89.3	6.1e-94	907
gene0305	Chromosome	WP_112254916.1	217	MULTISPECIES: cation transporter	214	1	215	214	1	214	88.3	1e-93	905
gene0306	Chromosome	WP_136341544.1	534	mercury(II) reductase	480	1	481	480	1	480	100	3e-266	2396
gene0306	Chromosome	WP_144836539.1	480	mercury(II) reductase	480	1	481	480	1	480	100	3e-266	2396
gene0306	Chromosome	WP_058857606.1	481	MULTISPECIES: mercury(II) reductase	480	1	481	481	1	481	84.6	2.3e-229	2078
gene0306	Chromosome	WP_144943288.1	481	mercury(II) reductase	480	1	481	481	1	481	84.4	1.9e-228	2070
gene0306	Chromosome	WP_062737236.1	481	mercury(II) reductase	480	1	481	481	1	481	83.6	1e-226	2055
gene0307	Chromosome	WP_136341543.1	462	FAD-dependent oxidoreductase	462	1	463	462	1	462	100	5.1e-263	2368
gene0307	Chromosome	WP_047804807.1	462	FAD-dependent oxidoreductase	462	1	463	462	1	462	91.6	5.9e-243	2195
gene0307	Chromosome	WP_101853426.1	462	FAD-dependent oxidoreductase	462	1	463	462	1	462	90.5	6.5e-242	2186
gene0307	Chromosome	WP_136341204.1	462	FAD-dependent oxidoreductase	462	1	463	462	1	462	91.1	1.5e-241	2183
gene0307	Chromosome	WP_144836542.1	462	FAD-dependent oxidoreductase	462	1	463	462	1	462	90.9	1.9e-241	2182
gene0308	Chromosome	WP_144836546.1	406	IS21 family transposase	406	1	407	406	1	406	100	4e-235	2127
gene0308	Chromosome	WP_095651916.1	406	IS21 family transposase	406	1	407	406	1	406	99	3.1e-232	2102
gene0308	Chromosome	WP_109269349.1	406	IS21 family transposase	406	1	407	406	1	406	99	5.4e-232	2100
gene0308	Chromosome	WP_095797288.1	406	IS21 family transposase	406	1	407	406	1	406	93.8	2.1e-220	2000
gene0308	Chromosome	WP_115163544.1	402	IS21 family transposase	406	1	407	406	1	402	92.9	1.1e-216	1968
gene0309	Chromosome	WP_144836540.1	270	ATP-binding protein	270	1	271	270	1	270	100	2e-142	1326
gene0309	Chromosome	WP_095651917.1	270	ATP-binding protein	270	1	271	270	1	270	99.3	2.2e-141	1317
gene0309	Chromosome	WP_047801747.1	270	ATP-binding protein	270	1	271	270	1	270	99.3	5e-141	1314
gene0309	Chromosome	WP_109269308.1	270	ATP-binding protein	270	1	271	270	1	270	98.9	6.5e-141	1313
gene0309	Chromosome	WP_115162444.1	270	ATP-binding protein	270	1	271	270	1	270	98.5	1.1e-140	1311
gene0310	Chromosome	WP_136341574.1	129	heavy metal-responsive transcriptional regulator	129	1	130	129	1	129	100	2.3e-64	650
gene0310	Chromosome	WP_087005887.1	129	heavy metal-responsive transcriptional regulator	129	1	130	129	1	129	89.1	8.9e-56	576
gene0310	Chromosome	WP_095650746.1	129	MULTISPECIES: heavy metal-responsive transcriptional regulator	129	1	130	129	1	129	86	2.9e-54	563
gene0310	Chromosome	WP_109222883.1	129	MULTISPECIES: heavy metal-responsive transcriptional regulator	129	1	130	129	1	129	86	3.7e-54	562
gene0310	Chromosome	WP_083529209.1	129	MULTISPECIES: heavy metal-responsive transcriptional regulator	129	1	130	129	1	129	85.3	3.2e-53	554
gene0311	Chromosome	EYT53312.1	427	transposase	427	1	428	427	1	427	99.5	5.8e-245	2212
gene0311	Chromosome	WP_017832719.1	416	MULTISPECIES: IS256 family transposase	427	12	428	416	1	416	99.5	1.4e-238	2157
gene0311	Chromosome	STX02142.1	427	Transposase and inactivated derivatives	427	1	428	427	1	427	96	2.9e-236	2137
gene0311	Chromosome	WP_144836063.1	420	IS256 family transposase	427	9	428	419	2	420	97.1	5.5e-235	2126
gene0311	Chromosome	WP_144998427.1	420	IS256 family transposase	427	9	428	419	2	420	96.9	2.7e-234	2120
gene0312	Chromosome	WP_109222922.1	697	MULTISPECIES: acyltransferase	697	1	698	697	1	697	100	0	3607
gene0312	Chromosome	WP_115163751.1	697	acyltransferase	697	1	696	695	1	695	96.8	0	3505
gene0312	Chromosome	GEO93879.1	706	acyltransferase	697	2	695	694	6	699	81.6	0	2979
gene0312	Chromosome	WP_075872111.1	675	acyltransferase	697	27	695	668	1	668	82	0	2926
gene0312	Chromosome	WP_084271731.1	662	acyltransferase	697	40	695	655	1	655	83.2	0	2890
gene0313	Chromosome	WP_109223276.1	415	MULTISPECIES: IS256 family transposase	415	1	416	415	1	415	99.8	6.9e-235	2125
gene0313	Chromosome	WP_127435639.1	415	MULTISPECIES: IS256 family transposase	415	1	416	415	1	415	97.8	1.8e-230	2087
gene0313	Chromosome	WP_058857610.1	415	IS256 family transposase	415	1	416	415	1	415	95.7	2.6e-226	2051
gene0313	Chromosome	WP_101851090.1	415	IS256 family transposase	415	1	416	415	1	415	95.4	5.9e-226	2048
gene0313	Chromosome	WP_112254491.1	415	IS256 family transposase	415	1	416	415	1	415	95.4	1.3e-225	2045
gene0314	Chromosome	TQN39102.1	409	putative membrane protein YeiB	409	1	410	409	1	409	100	2.1e-223	2026
gene0314	Chromosome	WP_109222890.1	406	MULTISPECIES: DUF1624 domain-containing protein	409	4	410	406	1	406	100	6.6e-222	2013
gene0314	Chromosome	WP_095650808.1	406	DUF1624 domain-containing protein	409	4	410	406	1	406	96.8	2.1e-215	1957
gene0314	Chromosome	STX33413.1	409	Predicted membrane protein	409	1	410	409	1	409	96.1	1.7e-214	1949
gene0314	Chromosome	WP_115163757.1	406	DUF1624 domain-containing protein	409	4	410	406	1	406	96.1	5.6e-213	1936
gene0315	Chromosome	TQN39103.1	379	signal transduction histidine kinase	379	1	380	379	1	379	99.7	3.7e-203	1851
gene0315	Chromosome	WP_095650771.1	359	MULTISPECIES: HAMP domain-containing protein	379	21	380	359	1	359	99.7	1.9e-191	1750
gene0315	Chromosome	STX33414.1	380	Signal transduction histidine-protein kinase BaeS	379	1	380	380	1	380	92.4	1.9e-186	1707
gene0315	Chromosome	WP_115163776.1	359	HAMP domain-containing protein	379	21	380	359	1	359	93.6	3.8e-179	1644
gene0315	Chromosome	KLU08388.1	379	histidine kinase	379	1	380	379	1	379	87.3	4.9e-179	1643
gene0316	Chromosome	WP_095650770.1	239	MULTISPECIES: response regulator transcription factor	239	1	240	239	1	239	100	1.7e-129	1214
gene0316	Chromosome	WP_109149460.1	239	response regulator transcription factor	239	1	240	239	1	239	99.2	1.9e-128	1205
gene0316	Chromosome	WP_115163758.1	239	response regulator transcription factor	239	1	239	238	1	238	91.6	1.1e-118	1121
gene0316	Chromosome	WP_133409454.1	239	response regulator transcription factor	239	1	239	238	1	238	89.1	2.4e-115	1092
gene0316	Chromosome	WP_101851582.1	238	response regulator transcription factor	239	1	239	239	1	237	87.9	9.5e-112	1061
gene0317	Chromosome	WP_095650769.1	71	MULTISPECIES: hypothetical protein	71	1	72	71	1	71	100	3.2e-31	362
gene0317	Chromosome	WP_115163759.1	71	hypothetical protein	71	1	72	71	1	71	98.6	9.3e-31	358
gene0317	Chromosome	WP_101851583.1	71	hypothetical protein	71	1	72	71	1	71	91.5	7.4e-28	333
gene0317	Chromosome	WP_156270730.1	71	hypothetical protein	71	1	72	71	1	71	74.6	3e-21	276
gene0317	Chromosome	WP_112254947.1	71	hypothetical protein	71	1	72	71	1	71	69	8.2e-19	255
gene0318	Chromosome	WP_095650768.1	264	MULTISPECIES: cytochrome c oxidase assembly protein	264	1	265	264	1	264	98.5	2.7e-147	1368
gene0318	Chromosome	WP_115163760.1	264	cytochrome c oxidase assembly protein	264	1	265	264	1	264	97.3	6.1e-144	1339
gene0318	Chromosome	WP_101851584.1	264	cytochrome c oxidase assembly protein	264	1	265	264	1	264	94.3	3.5e-139	1298
gene0318	Chromosome	WP_112254946.1	264	cytochrome c oxidase assembly protein	264	1	257	256	1	256	81.3	1.2e-115	1095
gene0318	Chromosome	WP_156270729.1	246	cytochrome c oxidase assembly protein	264	19	265	246	1	246	78.9	2.7e-107	1023
gene0319	Chromosome	WP_095650767.1	552	MULTISPECIES: peptidoglycan DD-metalloendopeptidase family protein	552	1	553	552	1	552	100	1.1e-291	2616
gene0319	Chromosome	WP_109269497.1	562	peptidoglycan DD-metalloendopeptidase family protein	552	1	553	562	1	562	98.2	2.9e-289	2595
gene0319	Chromosome	WP_115163762.1	571	peptidoglycan DD-metalloendopeptidase family protein	552	1	553	552	25	571	97.1	8.5e-281	2522
gene0319	Chromosome	STX33418.1	547	Glycyl-glycine endopeptidase ALE-1 precursor	552	1	553	552	1	547	97.1	8.5e-281	2522
gene0319	Chromosome	WP_158279241.1	531	peptidoglycan DD-metalloendopeptidase family protein	552	22	553	531	1	531	99.8	2.7e-279	2509
gene0320	Chromosome	WP_062737393.1	316	MULTISPECIES: M56 family metallopeptidase	316	1	317	316	1	316	100	2e-170	1568
gene0320	Chromosome	WP_136341249.1	316	M56 family metallopeptidase	316	1	317	316	1	316	99.7	1e-169	1562
gene0320	Chromosome	WP_115163763.1	316	M56 family metallopeptidase	316	1	317	316	1	316	96.5	6.4e-164	1512
gene0320	Chromosome	WP_019311283.1	316	MULTISPECIES: M56 family metallopeptidase	316	1	317	316	1	316	94.6	6.6e-161	1486
gene0320	Chromosome	WP_121566923.1	316	M56 family metallopeptidase	316	1	317	316	1	316	94.3	1.9e-160	1482
gene0321	Chromosome	WP_062737392.1	109	MULTISPECIES: BlaI/MecI/CopY family transcriptional regulator	109	1	110	109	1	109	100	1.7e-52	547
gene0321	Chromosome	TQN39109.1	128	putative transcriptional regulator	109	1	110	109	20	128	100	1.7e-52	547
gene0321	Chromosome	WP_019311284.1	109	MULTISPECIES: BlaI/MecI/CopY family transcriptional regulator	109	1	110	109	1	109	98.2	9.5e-51	532
gene0321	Chromosome	WP_047804854.1	109	MULTISPECIES: BlaI/MecI/CopY family transcriptional regulator	109	1	110	109	1	109	94.5	3.4e-48	510
gene0321	Chromosome	WP_136341220.1	109	BlaI/MecI/CopY family transcriptional regulator	109	1	108	107	1	107	87.9	4.3e-43	466
gene0322	Chromosome	WP_062737391.1	527	MULTISPECIES: cytochrome ubiquinol oxidase subunit I	527	1	528	527	1	527	100	4.3e-306	2740
gene0322	Chromosome	WP_019311285.1	527	MULTISPECIES: cytochrome ubiquinol oxidase subunit I	527	1	528	527	1	527	98.7	5.8e-303	2713
gene0322	Chromosome	WP_047804855.1	527	cytochrome ubiquinol oxidase subunit I	527	1	528	527	1	527	98.1	4.1e-301	2697
gene0322	Chromosome	WP_115163764.1	527	cytochrome ubiquinol oxidase subunit I	527	1	528	527	1	527	98.1	9.2e-301	2694
gene0322	Chromosome	WP_136341210.1	527	cytochrome ubiquinol oxidase subunit I	527	1	528	527	1	527	90.9	1e-283	2547
gene0323	Chromosome	WP_062737390.1	364	MULTISPECIES: cytochrome d ubiquinol oxidase subunit II	364	1	365	364	1	364	100	4.2e-204	1859
gene0323	Chromosome	WP_115163765.1	364	cytochrome d ubiquinol oxidase subunit II	364	1	365	364	1	364	96.4	1.9e-196	1793
gene0323	Chromosome	WP_101851586.1	364	cytochrome d ubiquinol oxidase subunit II	364	1	365	364	1	364	95.9	4.3e-196	1790
gene0323	Chromosome	WP_019311286.1	364	MULTISPECIES: cytochrome d ubiquinol oxidase subunit II	364	1	365	364	1	364	95.6	6.1e-195	1780
gene0323	Chromosome	WP_035959399.1	364	cytochrome d ubiquinol oxidase subunit II	364	1	365	364	1	364	95.3	1.8e-194	1776
gene0324	Chromosome	WP_062737389.1	1142	MULTISPECIES: thiol reductant ABC exporter subunit CydD	1142	1	1143	1142	1	1142	100	0	5497
gene0324	Chromosome	WP_115163766.1	1142	thiol reductant ABC exporter subunit CydD	1142	1	1142	1141	1	1141	93.3	0	5114
gene0324	Chromosome	WP_101851587.1	1142	thiol reductant ABC exporter subunit CydD	1142	1	1142	1141	1	1141	93	0	5107
gene0324	Chromosome	WP_144943349.1	1148	thiol reductant ABC exporter subunit CydD	1142	1	1142	1147	1	1147	92.8	0	5085
gene0324	Chromosome	WP_019311287.1	1148	MULTISPECIES: thiol reductant ABC exporter subunit CydD	1142	1	1142	1147	1	1147	92.7	0	5081
gene0325	Chromosome	WP_084271836.1	304	MULTISPECIES: aquaporin	304	1	305	304	1	304	99.7	7.5e-154	1425
gene0325	Chromosome	WP_082157553.1	331	aquaporin	304	1	303	302	28	329	87.4	8.1e-132	1235
gene0325	Chromosome	WP_160310813.1	304	unnamed protein product	304	1	303	302	1	302	87.4	8.1e-132	1235
gene0325	Chromosome	WP_144943350.1	302	MULTISPECIES: aquaporin	304	1	303	302	1	300	86.1	2.7e-127	1196
gene0325	Chromosome	WP_115163669.1	302	aquaporin	304	1	303	302	1	300	85.8	6e-127	1193
gene0326	Chromosome	WP_136341248.1	411	DUF1624 domain-containing protein	363	11	364	353	59	411	100	1.4e-191	1751
gene0326	Chromosome	WP_062737387.1	411	MULTISPECIES: DUF1624 domain-containing protein	363	11	364	353	59	411	99.7	5.4e-191	1746
gene0326	Chromosome	WP_126346838.1	411	DUF1624 domain-containing protein	363	11	364	353	59	411	99.4	7e-191	1745
gene0326	Chromosome	WP_144943355.1	370	hypothetical protein	363	11	363	352	18	369	90.6	1.5e-172	1587
gene0326	Chromosome	WP_047804860.1	411	MULTISPECIES: DUF1624 domain-containing protein	363	11	364	353	59	411	89.5	2.5e-172	1585
gene0327	Chromosome	WP_136342081.1	418	IS3 family transposase	315	1	316	315	104	418	99.7	3.7e-180	1652
gene0327	Chromosome	WP_144832212.1	418	IS3 family transposase	315	1	316	315	104	418	99	5.3e-179	1642
gene0327	Chromosome	STX03460.1	315	Integrase core domain	315	1	316	315	1	315	97.5	5.5e-176	1616
gene0327	Chromosome	WP_109244590.1	418	IS3 family transposase	315	1	316	315	104	418	97.1	1.2e-175	1613
gene0327	Chromosome	PAU86874.1	315	IS3 family transposase	315	1	316	315	1	315	95.9	1.4e-174	1604
gene0328	Chromosome	WP_115156024.1	108	transposase	103	1	104	103	6	108	100	6.5e-49	516
gene0328	Chromosome	GEO97601.1	103	insertion element IS6110 uncharacterized 12.0 kDa protein	103	1	104	103	1	103	100	6.5e-49	516
gene0328	Chromosome	STX03461.1	103	Transposase	103	1	104	103	1	103	99	4.2e-48	509
gene0328	Chromosome	WP_095651878.1	104	transposase	103	1	96	95	6	100	100	1.1e-43	471
gene0328	Chromosome	WP_161976667.1	99	transposase	103	1	96	95	1	95	100	1.1e-43	471
gene0329	Chromosome	WP_062737387.1	411	MULTISPECIES: DUF1624 domain-containing protein	71	1	61	60	1	60	100	6.9e-26	316
gene0329	Chromosome	WP_126346838.1	411	DUF1624 domain-containing protein	71	1	61	60	1	60	100	6.9e-26	316
gene0329	Chromosome	WP_136341248.1	411	DUF1624 domain-containing protein	71	1	61	60	1	60	100	6.9e-26	316
gene0329	Chromosome	WP_047804860.1	411	MULTISPECIES: DUF1624 domain-containing protein	71	1	61	60	1	60	88.3	3.5e-22	284
gene0329	Chromosome	WP_115163670.1	412	DUF1624 domain-containing protein	71	1	61	60	1	60	88.3	1.3e-21	279
gene0330	Chromosome	TQN39115.1	326	putative membrane protein	326	1	327	326	1	326	100	2.4e-182	1671
gene0330	Chromosome	WP_062737404.1	321	MULTISPECIES: cytochrome c oxidase assembly protein	326	6	327	321	1	321	100	8.5e-180	1649
gene0330	Chromosome	WP_136341251.1	321	cytochrome c oxidase assembly protein	326	6	327	321	1	321	94.4	9.5e-171	1571
gene0330	Chromosome	WP_035964799.1	321	MULTISPECIES: cytochrome c oxidase assembly protein	326	6	327	321	1	321	92.5	2.2e-167	1542
gene0330	Chromosome	STX33300.1	326	Cytochrome c oxidase caa3 assembly factor (Caa3_CtaG)	326	1	327	326	1	326	89	1.2e-165	1527
gene0331	Chromosome	WP_062737386.1	227	MULTISPECIES: DUF305 domain-containing protein	227	1	228	227	1	227	100	1.7e-118	1119
gene0331	Chromosome	WP_126346839.1	227	DUF305 domain-containing protein	227	1	228	227	1	227	99.6	1.1e-117	1112
gene0331	Chromosome	WP_136341247.1	227	DUF305 domain-containing protein	227	1	228	227	1	227	95.6	1.4e-112	1068
gene0331	Chromosome	WP_115163671.1	227	DUF305 domain-containing protein	227	1	228	227	1	227	94.7	9e-112	1061
gene0331	Chromosome	WP_144943352.1	227	DUF305 domain-containing protein	227	1	228	227	1	227	92.1	2.3e-107	1023
gene0332	Chromosome	WP_062737385.1	215	MULTISPECIES: DUF3105 domain-containing protein	215	1	216	215	1	215	100	2.3e-117	1109
gene0332	Chromosome	WP_136341246.1	215	DUF3105 domain-containing protein	215	1	216	215	1	215	97.2	8.3e-115	1087
gene0332	Chromosome	WP_115163672.1	215	DUF3105 domain-containing protein	215	1	216	215	1	215	96.7	4.1e-114	1081
gene0332	Chromosome	WP_035964797.1	215	DUF3105 domain-containing protein	215	1	216	215	1	215	95.3	1e-112	1069
gene0332	Chromosome	WP_144943353.1	215	DUF3105 domain-containing protein	215	1	216	215	1	215	94.9	2.9e-112	1065
gene0333	Chromosome	WP_062737384.1	219	MULTISPECIES: C40 family peptidase	219	1	220	219	1	219	100	5.3e-109	1037
gene0333	Chromosome	WP_115163689.1	219	C40 family peptidase	219	1	220	219	1	219	99.1	5.9e-108	1028
gene0333	Chromosome	WP_019311264.1	219	MULTISPECIES: C40 family peptidase	219	1	220	219	1	219	95	1.3e-102	982
gene0333	Chromosome	WP_101851594.1	216	C40 family peptidase	219	1	220	219	1	216	92.2	2.5e-98	945
gene0333	Chromosome	WP_047804867.1	216	MULTISPECIES: C40 family peptidase	219	1	220	219	1	216	88.6	3.3e-95	918
gene0334	Chromosome	TQN39119.1	42	hypothetical protein	42	1	43	42	1	42	100	1.3e-16	234
gene0334	Chromosome	WP_047804879.1	340	MULTISPECIES: SURF1 family protein	42	1	43	42	1	42	73.8	9.5e-07	149
gene0335	Chromosome	WP_062737383.1	92	MULTISPECIES: hypothetical protein	92	1	93	92	1	92	100	1.8e-50	529
gene0335	Chromosome	WP_115163673.1	92	hypothetical protein	92	1	93	92	1	92	97.8	7.5e-49	515
gene0335	Chromosome	WP_082157557.1	92	MULTISPECIES: hypothetical protein	92	1	93	92	1	92	83.7	1.7e-40	443
gene0335	Chromosome	WP_109269498.1	83	hypothetical protein	92	22	93	71	13	83	98.6	3e-37	415
gene0335	Chromosome	TQN39120.1	69	hypothetical protein	92	24	93	69	1	69	98.6	3.3e-36	406
gene0336	Chromosome	WP_062737381.1	267	MULTISPECIES: WecB/TagA/CpsF family glycosyltransferase	267	1	268	267	1	267	100	7e-156	1442
gene0336	Chromosome	WP_115163674.1	267	WecB/TagA/CpsF family glycosyltransferase	267	1	268	267	1	267	99.3	1.6e-155	1439
gene0336	Chromosome	WP_172604285.1	267	WecB/TagA/CpsF family glycosyltransferase	267	1	268	267	1	267	94.8	7.8e-147	1364
gene0336	Chromosome	WP_126349446.1	285	WecB/TagA/CpsF family glycosyltransferase	267	1	268	267	19	285	94.8	7.8e-147	1364
gene0336	Chromosome	WP_035930560.1	271	WecB/TagA/CpsF family glycosyltransferase	267	1	257	256	1	256	89.1	2.9e-133	1247
gene0337	Chromosome	TQN39125.1	344	cytochrome oxidase assembly protein ShyY1	344	1	345	344	1	344	100	2.4e-196	1792
gene0337	Chromosome	WP_062737380.1	339	MULTISPECIES: SURF1 family protein	344	6	345	339	1	339	100	3.2e-193	1765
gene0337	Chromosome	WP_109149383.1	339	MULTISPECIES: SURF1 family protein	344	6	345	339	1	339	99.7	7.1e-193	1762
gene0337	Chromosome	WP_115163675.1	339	SURF1 family protein	344	6	345	339	1	339	95.9	5.5e-185	1694
gene0337	Chromosome	WP_109244225.1	328	SURF1 family protein	344	6	325	319	1	319	95.6	8.2e-173	1589
gene0338	Chromosome	PWF81539.1	417	hypothetical protein	203	1	204	203	215	417	100	7.1e-100	958
gene0338	Chromosome	WP_084271835.1	203	MULTISPECIES: copper resistance protein CopC	203	1	204	203	1	203	100	7.1e-100	958
gene0338	Chromosome	PWF79920.1	417	hypothetical protein	203	1	204	203	215	417	100	7.1e-100	958
gene0338	Chromosome	PWF82095.1	417	hypothetical protein	203	1	204	203	215	417	100	7.1e-100	958
gene0338	Chromosome	WP_158279242.1	200	copper resistance protein CopC	203	4	204	200	1	200	100	1.7e-98	946
gene0339	Chromosome	WP_062737378.1	215	MULTISPECIES: hypothetical protein	199	1	200	199	17	215	100	1.3e-98	947
gene0339	Chromosome	TQN39127.1	199	hypothetical protein	199	1	200	199	1	199	100	1.3e-98	947
gene0339	Chromosome	WP_126349444.1	215	hypothetical protein	199	1	200	199	17	215	93	2.7e-91	884
gene0339	Chromosome	VEH41151.1	199	Uncharacterised protein	199	1	200	199	1	199	93	2.7e-91	884
gene0339	Chromosome	STX33310.1	199	Uncharacterised protein	199	1	200	199	1	199	91	1.4e-87	852
gene0340	Chromosome	WP_062737377.1	719	MULTISPECIES: bifunctional copper resistance protein CopD/cytochrome c oxidase assembly protein	719	1	720	719	1	719	100	0	3545
gene0340	Chromosome	WP_095650764.1	719	bifunctional copper resistance protein CopD/cytochrome c oxidase assembly protein	719	1	720	719	1	719	97.4	0	3446
gene0340	Chromosome	WP_126349443.1	719	bifunctional copper resistance protein CopD/cytochrome c oxidase assembly protein	719	1	719	718	1	718	96.5	0	3415
gene0340	Chromosome	WP_115163678.1	719	bifunctional copper resistance protein CopD/cytochrome c oxidase assembly protein	719	1	719	718	1	718	96.1	0	3405
gene0340	Chromosome	WP_047804881.1	717	MULTISPECIES: bifunctional copper resistance protein CopD/cytochrome c oxidase assembly protein	719	4	720	716	2	717	93.9	0	3300
gene0341	Chromosome	WP_154676743.1	49	MULTISPECIES: hypothetical protein	49	1	50	49	1	49	100	1.9e-19	259
gene0342	Chromosome	WP_109222870.1	183	hypothetical protein	183	1	184	183	1	183	100	3.8e-100	960
gene0342	Chromosome	WP_035930799.1	183	MULTISPECIES: hypothetical protein	183	1	184	183	1	183	96.7	2.5e-96	927
gene0342	Chromosome	WP_115163679.1	183	hypothetical protein	183	1	184	183	1	183	94.5	2e-93	902
gene0342	Chromosome	WP_126349442.1	183	hypothetical protein	183	1	184	183	1	183	93.4	5.8e-93	898
gene0342	Chromosome	WP_062737376.1	124	hypothetical protein	183	1	117	116	1	116	100	1.8e-54	566
gene0343	Chromosome	TQN39131.1	181	DUF3093 family protein	181	1	182	181	1	181	100	2.6e-93	901
gene0343	Chromosome	STX33314.1	182	Protein of uncharacterised function (DUF3093)	181	1	181	181	1	181	87.8	1.4e-78	774
gene0343	Chromosome	SMF31585.1	182	Protein of unknown function	181	1	182	182	1	182	86.3	2.6e-77	763
gene0343	Chromosome	WP_029603688.1	182	MULTISPECIES: DUF3093 domain-containing protein	181	1	182	182	1	182	85.7	7.5e-77	759
gene0343	Chromosome	WP_109222891.1	142	MULTISPECIES: DUF3093 domain-containing protein	181	40	182	142	1	142	99.3	2e-69	695
gene0344	Chromosome	WP_062737372.1	229	MULTISPECIES: metal-dependent transcriptional regulator	229	1	230	229	1	229	100	5.3e-128	1201
gene0344	Chromosome	WP_095650763.1	229	metal-dependent transcriptional regulator	229	1	230	229	1	229	96.1	5.7e-122	1149
gene0344	Chromosome	WP_115163680.1	231	metal-dependent transcriptional regulator	229	1	230	231	1	231	90.5	1.2e-114	1086
gene0344	Chromosome	WP_019311257.1	231	MULTISPECIES: metal-dependent transcriptional regulator	229	1	230	231	1	231	90	6.3e-113	1071
gene0344	Chromosome	WP_047804882.1	231	MULTISPECIES: metal-dependent transcriptional regulator	229	1	227	231	1	231	89.2	8.3e-113	1070
gene0345	Chromosome	TQN39133.1	426	manganese transport protein	426	1	427	426	1	426	100	7.1e-219	1987
gene0345	Chromosome	STX04011.1	426	Manganese transport protein MntH	426	1	427	426	1	426	99.8	2.1e-218	1983
gene0345	Chromosome	WP_101851593.1	426	Nramp family divalent metal transporter	426	1	427	426	1	426	95.5	6.7e-209	1901
gene0345	Chromosome	WP_062737371.1	404	MULTISPECIES: Nramp family divalent metal transporter	426	23	427	404	1	404	99.8	2e-205	1871
gene0345	Chromosome	WP_109244449.1	404	Nramp family divalent metal transporter	426	23	427	404	1	404	99.5	5.9e-205	1867
gene0346	Chromosome	TQN39134.1	209	protein-S-isoprenylcysteine O-methyltransferase Ste14	209	1	210	209	1	209	100	2.7e-102	979
gene0346	Chromosome	WP_062737370.1	210	MULTISPECIES: isoprenylcysteine carboxylmethyltransferase family protein	209	1	210	209	2	210	100	2.7e-102	979
gene0346	Chromosome	WP_019311260.1	213	MULTISPECIES: isoprenylcysteine carboxylmethyltransferase family protein	209	1	207	206	5	210	84.5	1.6e-83	817
gene0346	Chromosome	WP_035885436.1	212	MULTISPECIES: isoprenylcysteine carboxylmethyltransferase family protein	209	1	207	206	4	209	84.5	1.6e-83	817
gene0346	Chromosome	WP_115163685.1	212	isoprenylcysteine carboxylmethyltransferase family protein	209	1	207	206	5	210	83.5	6.2e-83	812
gene0347	Chromosome	WP_062737369.1	571	MULTISPECIES: cytochrome c oxidase subunit I	571	1	572	571	1	571	100	0	3018
gene0347	Chromosome	WP_115163688.1	571	cytochrome c oxidase subunit I	571	1	572	571	1	571	96.8	0	2933
gene0347	Chromosome	WP_109149476.1	571	cytochrome c oxidase subunit I	571	1	571	570	1	570	96.7	0	2919
gene0347	Chromosome	WP_047804866.1	570	MULTISPECIES: cytochrome c oxidase subunit I	571	1	571	570	1	569	94.9	0	2865
gene0347	Chromosome	WP_115155982.1	570	cytochrome c oxidase subunit I	571	1	571	570	1	569	94	0	2850
gene0348	Chromosome	WP_144836541.1	205	C40 family peptidase	205	1	206	205	1	205	100	3e-106	1013
gene0348	Chromosome	WP_062737368.1	205	MULTISPECIES: C40 family peptidase	205	1	206	205	1	205	99.5	1.1e-105	1008
gene0348	Chromosome	WP_136341272.1	206	C40 family peptidase	205	1	206	206	1	206	99.5	7.4e-105	1001
gene0348	Chromosome	WP_035930804.1	206	C40 family peptidase	205	1	206	206	1	206	98.1	4.1e-103	986
gene0348	Chromosome	WP_047804867.1	216	MULTISPECIES: C40 family peptidase	205	1	206	217	1	216	77	1.7e-80	791
gene0349	Chromosome	WP_062737367.1	122	MULTISPECIES: winged helix-turn-helix transcriptional regulator	122	1	123	122	1	122	100	2.1e-59	607
gene0349	Chromosome	WP_129701470.1	122	winged helix-turn-helix transcriptional regulator	122	1	123	122	1	122	99.2	1.1e-58	601
gene0349	Chromosome	GEO96478.1	119	transcriptional regulator	122	4	123	119	1	119	99.2	1.2e-57	592
gene0349	Chromosome	KHD96162.1	118	hypothetical protein	122	5	123	118	1	118	96.6	2.5e-55	572
gene0349	Chromosome	WP_156270568.1	122	metalloregulator ArsR/SmtB family transcription factor	122	1	123	122	1	122	92.6	1.2e-54	566
gene0350	Chromosome	WP_062737366.1	304	MULTISPECIES: cation transporter	304	1	305	304	1	304	100	9.5e-157	1450
gene0350	Chromosome	PZP33594.1	304	cation transporter	304	1	305	304	1	304	99.7	2.8e-156	1446
gene0350	Chromosome	WP_115163691.1	304	cation transporter	304	1	303	302	1	302	95	2.1e-148	1378
gene0350	Chromosome	WP_019311266.1	304	MULTISPECIES: cation transporter	304	1	303	302	1	302	93.7	2.8e-148	1377
gene0350	Chromosome	WP_156270567.1	304	cation diffusion facilitator family transporter	304	1	305	304	1	304	93.8	8e-148	1373
gene0351	Chromosome	WP_062737365.1	227	MULTISPECIES: thioredoxin domain-containing protein	227	1	228	227	1	227	100	6.5e-118	1114
gene0351	Chromosome	WP_112254924.1	227	thioredoxin domain-containing protein	227	1	228	227	1	227	92.1	2.9e-110	1048
gene0351	Chromosome	WP_162459974.1	227	thioredoxin domain-containing protein	227	1	228	227	1	227	91.6	3.2e-109	1039
gene0351	Chromosome	WP_115163692.1	228	thioredoxin domain-containing protein	227	1	228	228	1	228	89.5	8.8e-107	1018
gene0351	Chromosome	WP_047804869.1	227	MULTISPECIES: thioredoxin domain-containing protein	227	1	228	227	1	227	88.5	2.5e-106	1014
gene0352	Chromosome	WP_095650761.1	627	MULTISPECIES: bifunctional copper resistance protein CopD/cytochrome c oxidase assembly protein	627	1	628	627	1	627	100	0	3040
gene0352	Chromosome	WP_062737364.1	627	MULTISPECIES: bifunctional copper resistance protein CopD/cytochrome c oxidase assembly protein	627	1	628	627	1	627	99.8	0	3036
gene0352	Chromosome	WP_126346840.1	627	bifunctional copper resistance protein CopD/cytochrome c oxidase assembly protein	627	1	628	627	1	627	99.8	0	3036
gene0352	Chromosome	STX33331.1	635	Putative copper export protein	627	3	628	625	11	635	92.5	0	2789
gene0352	Chromosome	WP_115163693.1	664	bifunctional copper resistance protein CopD/cytochrome c oxidase assembly protein	627	3	628	625	40	664	92.5	0	2789
gene0353	Chromosome	WP_095650760.1	215	MULTISPECIES: vitamin K epoxide reductase family protein	215	1	216	215	1	215	100	1.2e-116	1103
gene0353	Chromosome	WP_062737363.1	215	vitamin K epoxide reductase family protein	215	1	216	215	1	215	96.7	7e-114	1079
gene0353	Chromosome	WP_115163694.1	215	vitamin K epoxide reductase family protein	215	1	216	215	1	215	97.2	1.2e-113	1077
gene0353	Chromosome	WP_156270565.1	215	hypothetical protein	215	1	216	215	1	215	89.3	1.7e-104	998
gene0353	Chromosome	WP_112254926.1	215	vitamin K epoxide reductase family protein	215	1	216	215	1	215	88.4	1.1e-103	991
gene0354	Chromosome	WP_062737362.1	426	MULTISPECIES: cytochrome P450	426	1	427	426	1	426	100	9.2e-251	2262
gene0354	Chromosome	WP_095650759.1	426	cytochrome P450	426	1	427	426	1	426	99.8	3.5e-250	2257
gene0354	Chromosome	WP_091442484.1	415	cytochrome P450	426	1	414	413	1	412	64.6	1.1e-153	1425
gene0354	Chromosome	WP_067359749.1	415	cytochrome P450	426	1	416	415	1	414	62.7	1e-148	1382
gene0354	Chromosome	WP_091571943.1	415	MULTISPECIES: cytochrome P450	426	1	414	413	1	412	63	6.6e-148	1375
gene0355	Chromosome	WP_062737361.1	338	MULTISPECIES: sodium:calcium exchanger	338	1	339	338	1	338	100	5e-175	1608
gene0355	Chromosome	WP_109222872.1	338	sodium:calcium exchanger	338	1	339	338	1	338	99.7	2.5e-174	1602
gene0355	Chromosome	WP_129701472.1	338	sodium:calcium exchanger	338	1	339	338	1	338	99.4	1.2e-173	1596
gene0355	Chromosome	WP_014375727.1	330	calcium/sodium:proton antiporter	338	1	330	329	1	327	72.9	3.2e-121	1144
gene0355	Chromosome	WP_095650757.1	229	hypothetical protein	338	110	339	229	1	229	99.1	8.4e-114	1080
gene0356	Chromosome	WP_062737360.1	359	MULTISPECIES: c-type cytochrome biogenesis protein CcsB	359	1	360	359	1	359	100	1.4e-194	1777
gene0356	Chromosome	WP_109222873.1	359	c-type cytochrome biogenesis protein CcsB	359	1	360	359	1	359	99.7	3.9e-194	1773
gene0356	Chromosome	WP_095650756.1	359	c-type cytochrome biogenesis protein CcsB	359	1	360	359	1	359	99.2	9.7e-193	1761
gene0356	Chromosome	WP_165189385.1	345	MULTISPECIES: c-type cytochrome biogenesis protein CcsB	359	15	360	345	1	345	99.7	2e-185	1698
gene0356	Chromosome	WP_129702227.1	363	c-type cytochrome biogenesis protein CcsB	359	1	360	365	1	363	84.4	2.3e-162	1499
gene0357	Chromosome	WP_109269433.1	582	cytochrome c biogenesis protein ResB	582	1	583	582	1	582	100	0	3000
gene0357	Chromosome	WP_136341274.1	582	cytochrome c biogenesis protein ResB	582	1	583	582	1	582	99.8	0	2996
gene0357	Chromosome	WP_084271833.1	582	cytochrome c biogenesis protein ResB	582	1	583	582	1	582	99.7	0	2989
gene0357	Chromosome	WP_109222874.1	582	MULTISPECIES: cytochrome c biogenesis protein ResB	582	1	582	581	1	581	99.1	0	2968
gene0357	Chromosome	WP_109244446.1	582	cytochrome c biogenesis protein ResB	582	1	583	582	1	582	98.6	0	2966
gene0358	Chromosome	TQN39146.1	181	thiol-disulfide isomerase/thioredoxin	181	1	182	181	1	181	100	1e-97	939
gene0358	Chromosome	WP_136341275.1	189	TlpA family protein disulfide reductase	181	1	182	181	9	189	99.4	2.9e-97	935
gene0358	Chromosome	WP_062737359.1	209	MULTISPECIES: TlpA family protein disulfide reductase	181	1	182	181	29	209	99.4	2.9e-97	935
gene0358	Chromosome	WP_109269450.1	206	TlpA family protein disulfide reductase	181	1	182	181	27	206	84	1.1e-80	792
gene0358	Chromosome	WP_058872431.1	206	TlpA family protein disulfide reductase	181	1	182	181	27	206	84	5.6e-80	786
gene0359	Chromosome	WP_109222875.1	311	MULTISPECIES: cysteine synthase A	311	1	312	311	1	311	100	3.7e-172	1583
gene0359	Chromosome	PZP33586.1	310	cysteine synthase A	311	1	312	311	1	310	99.4	7.6e-170	1563
gene0359	Chromosome	WP_095650754.1	311	cysteine synthase A	311	1	312	311	1	311	95.5	1.1e-165	1527
gene0359	Chromosome	WP_109244445.1	311	cysteine synthase A	311	1	312	311	1	311	94.9	3.7e-164	1514
gene0359	Chromosome	WP_109269454.1	311	cysteine synthase A	311	1	312	311	1	311	93.2	1.4e-163	1509
gene0360	Chromosome	WP_095650753.1	249	MULTISPECIES: sulfite exporter TauE/SafE family protein	249	1	250	249	1	249	100	1.9e-134	1257
gene0360	Chromosome	WP_109269432.1	249	sulfite exporter TauE/SafE family protein	249	1	250	249	1	249	99.6	3.2e-134	1255
gene0360	Chromosome	WP_062737357.1	249	sulfite exporter TauE/SafE family protein	249	1	250	249	1	249	99.6	4.1e-134	1254
gene0360	Chromosome	WP_047804877.1	249	MULTISPECIES: sulfite exporter TauE/SafE family protein	249	1	250	249	1	249	97.2	4.3e-131	1228
gene0360	Chromosome	WP_144999389.1	249	sulfite exporter TauE/SafE family protein	249	1	250	249	1	249	88.8	5.2e-121	1141
gene0361	Chromosome	STX04027.1	141	HTH-type transcriptional repressor CzrA	128	1	129	128	14	141	100	1.2e-63	644
gene0361	Chromosome	WP_062737356.1	128	MULTISPECIES: winged helix-turn-helix transcriptional regulator	128	1	129	128	1	128	100	1.2e-63	644
gene0361	Chromosome	WP_047804876.1	128	MULTISPECIES: winged helix-turn-helix transcriptional regulator	128	1	129	128	1	128	87.5	5.7e-55	569
gene0361	Chromosome	WP_115163732.1	128	winged helix-turn-helix transcriptional regulator	128	1	129	128	1	128	85.2	5.9e-52	543
gene0361	Chromosome	WP_052133143.1	128	winged helix-turn-helix transcriptional regulator	128	1	129	128	1	128	85.2	7.7e-52	542
gene0362	Chromosome	WP_095650752.1	649	MULTISPECIES: cadmium-translocating P-type ATPase	649	1	650	649	1	649	100	0	3051
gene0362	Chromosome	WP_062737355.1	649	cadmium-translocating P-type ATPase	649	1	650	649	1	649	99.1	0	3025
gene0362	Chromosome	WP_129701476.1	649	cadmium-translocating P-type ATPase	649	1	650	649	1	649	98.8	0	3016
gene0362	Chromosome	PZP33583.1	649	cadmium-translocating P-type ATPase	649	1	650	649	1	649	98.6	0	3009
gene0362	Chromosome	WP_109222876.1	649	cadmium-translocating P-type ATPase	649	1	650	649	1	649	98.6	0	3008
gene0363	Chromosome	WP_062737354.1	171	MULTISPECIES: signal peptidase II	171	1	172	171	1	171	100	2.1e-84	824
gene0363	Chromosome	WP_109222877.1	171	MULTISPECIES: signal peptidase II	171	1	172	171	1	171	99.4	6e-84	820
gene0363	Chromosome	WP_144999394.1	172	signal peptidase II	171	3	172	169	4	172	72.2	2.8e-57	590
gene0363	Chromosome	WP_047804874.1	170	MULTISPECIES: signal peptidase II	171	1	168	168	1	168	72.6	4.5e-55	571
gene0363	Chromosome	WP_053447555.1	172	MULTISPECIES: signal peptidase II	171	1	167	167	1	167	71.9	1.9e-53	557
gene0364	Chromosome	WP_095650751.1	115	MULTISPECIES: winged helix-turn-helix transcriptional regulator	115	1	116	115	1	115	100	6.7e-55	568
gene0364	Chromosome	WP_062737353.1	115	MULTISPECIES: winged helix-turn-helix transcriptional regulator	115	1	116	115	1	115	99.1	2.6e-54	563
gene0364	Chromosome	WP_144999396.1	115	metalloregulator ArsR/SmtB family transcription factor	115	1	116	115	1	115	90.4	3.2e-49	519
gene0364	Chromosome	WP_136341546.1	115	winged helix-turn-helix transcriptional regulator	115	1	115	114	1	114	86	8.2e-45	481
gene0364	Chromosome	WP_156270564.1	121	metalloregulator ArsR/SmtB family transcription factor	115	1	115	114	1	114	84.2	7e-44	473
gene0365	Chromosome	WP_109222878.1	201	MULTISPECIES: cadmium resistance transporter	201	1	202	201	1	201	100	7.5e-102	975
gene0365	Chromosome	WP_144999398.1	201	cadmium resistance transporter	201	1	202	201	1	201	99.5	1.7e-101	972
gene0365	Chromosome	WP_062737352.1	201	MULTISPECIES: cadmium resistance transporter	201	1	202	201	1	201	99	3.7e-101	969
gene0365	Chromosome	WP_053447554.1	201	MULTISPECIES: cadmium resistance transporter	201	1	202	201	1	201	95.5	7.8e-99	949
gene0365	Chromosome	WP_019311200.1	201	MULTISPECIES: cadmium resistance transporter	201	1	201	200	1	200	95.5	5.6e-97	933
gene0366	Chromosome	WP_126346841.1	210	class I SAM-dependent methyltransferase	210	1	211	210	1	210	100	8.9e-114	1078
gene0366	Chromosome	WP_109269431.1	210	class I SAM-dependent methyltransferase	210	1	211	210	1	210	99.5	4.4e-113	1072
gene0366	Chromosome	WP_095650750.1	210	MULTISPECIES: class I SAM-dependent methyltransferase	210	1	211	210	1	210	99.5	5.8e-113	1071
gene0366	Chromosome	WP_165189379.1	210	MULTISPECIES: methyltransferase domain-containing protein	210	1	211	210	1	210	98.1	8.4e-112	1061
gene0366	Chromosome	WP_062737351.1	210	class I SAM-dependent methyltransferase	210	1	211	210	1	210	98.6	1.1e-111	1060
gene0367	Chromosome	WP_109269430.1	178	DinB family protein	178	1	179	178	1	178	100	1.4e-99	955
gene0367	Chromosome	WP_062737350.1	178	MULTISPECIES: DinB family protein	178	1	179	178	1	178	95.5	1.6e-95	920
gene0367	Chromosome	WP_109222879.1	178	MULTISPECIES: DinB family protein	178	1	179	178	1	178	94.9	3e-94	909
gene0367	Chromosome	RLJ72415.1	178	DinB family protein	178	1	179	178	1	178	84.8	9.7e-85	827
gene0367	Chromosome	PZP32282.1	179	maleylpyruvate isomerase	178	11	179	168	12	179	89.3	3.7e-84	822
gene0368	Chromosome	WP_109269429.1	481	mercury(II) reductase	481	1	482	481	1	481	100	4.4e-265	2386
gene0368	Chromosome	WP_047804805.1	481	mercury(II) reductase	481	1	482	481	1	481	97.3	1.4e-258	2330
gene0368	Chromosome	WP_109222880.1	481	MULTISPECIES: mercury(II) reductase	481	1	482	481	1	481	97.3	6.8e-258	2324
gene0368	Chromosome	WP_095650749.1	481	MULTISPECIES: mercury(II) reductase	481	1	482	481	1	481	97.1	2e-257	2320
gene0368	Chromosome	PZP33577.1	481	mercury(II) reductase	481	1	482	481	1	481	96.9	1.7e-256	2312
gene0369	Chromosome	WP_136341996.1	449	NAD(P)/FAD-dependent oxidoreductase	449	1	450	449	1	449	100	5.9e-256	2307
gene0369	Chromosome	WP_109222881.1	449	MULTISPECIES: NAD(P)/FAD-dependent oxidoreductase	449	1	449	448	1	448	97.5	4.5e-248	2239
gene0369	Chromosome	WP_095650748.1	449	MULTISPECIES: NAD(P)/FAD-dependent oxidoreductase	449	1	449	448	1	448	96.7	5.9e-248	2238
gene0369	Chromosome	WP_109269428.1	449	NAD(P)/FAD-dependent oxidoreductase	449	1	449	448	1	448	94.2	9.8e-243	2193
gene0369	Chromosome	WP_047804806.1	449	NAD(P)/FAD-dependent oxidoreductase	449	1	449	448	1	448	94	1.1e-241	2184
gene0370	Chromosome	WP_144836542.1	462	FAD-dependent oxidoreductase	462	1	463	462	1	462	100	1.6e-261	2355
gene0370	Chromosome	WP_136341204.1	462	FAD-dependent oxidoreductase	462	1	463	462	1	462	99.8	2.2e-261	2354
gene0370	Chromosome	WP_047804807.1	462	FAD-dependent oxidoreductase	462	1	463	462	1	462	96.8	1.7e-253	2286
gene0370	Chromosome	WP_129701478.1	462	FAD-dependent oxidoreductase	462	1	463	462	1	462	96.5	1.8e-252	2277
gene0370	Chromosome	WP_029603657.1	462	MULTISPECIES: FAD-dependent oxidoreductase	462	1	463	462	1	462	96.1	2.4e-252	2276
gene0371	Chromosome	WP_144836543.1	129	MerR family transcriptional regulator	129	1	130	129	1	129	100	5.6e-66	664
gene0371	Chromosome	WP_136341203.1	129	heavy metal-responsive transcriptional regulator	129	1	130	129	1	129	99.2	6.2e-65	655
gene0371	Chromosome	PZP32268.1	129	heavy metal-responsive transcriptional regulator	129	1	130	129	1	129	91.5	1.5e-58	600
gene0371	Chromosome	WP_136341574.1	129	heavy metal-responsive transcriptional regulator	129	1	130	129	1	129	82.9	1.2e-52	549
gene0371	Chromosome	WP_087005887.1	129	heavy metal-responsive transcriptional regulator	129	1	130	129	1	129	82.9	2.1e-52	547
gene0372	Chromosome	WP_058874017.1	83	MULTISPECIES: hypothetical protein	83	1	84	83	1	83	100	3.6e-42	457
gene0372	Chromosome	WP_035928635.1	83	MULTISPECIES: hypothetical protein	83	1	84	83	1	83	95.2	3.4e-40	440
gene0372	Chromosome	WP_075870946.1	83	MULTISPECIES: hypothetical protein	83	1	84	83	1	83	92.8	1.7e-39	434
gene0372	Chromosome	WP_047804191.1	83	hypothetical protein	83	1	84	83	1	83	92.8	2.2e-39	433
gene0372	Chromosome	WP_109149339.1	83	MULTISPECIES: hypothetical protein	83	1	84	83	1	83	91.6	4.9e-39	430
gene0373	Chromosome	WP_109244524.1	176	MULTISPECIES: GNAT family N-acetyltransferase	176	1	177	176	1	176	100	3.6e-100	960
gene0373	Chromosome	WP_082697049.1	178	GNAT family N-acetyltransferase	176	1	177	176	3	178	99.4	1.1e-99	956
gene0373	Chromosome	STX06971.1	176	ribosomal-protein-alanine acetyltransferase	176	1	177	176	1	176	99.4	1.8e-99	954
gene0373	Chromosome	WP_115163165.1	178	GNAT family N-acetyltransferase	176	1	177	176	3	178	99.4	1.8e-99	954
gene0373	Chromosome	EYT47676.1	161	GNAT family acetyltraansferase	176	16	177	161	1	161	99.4	2.9e-89	866
gene0374	Chromosome	WP_058874016.1	132	MULTISPECIES: helix-turn-helix domain-containing protein	132	1	133	132	1	132	100	8.5e-62	628
gene0374	Chromosome	WP_136341202.1	156	helix-turn-helix domain-containing protein	132	1	133	132	25	156	100	8.5e-62	628
gene0374	Chromosome	WP_017834499.1	132	MULTISPECIES: hypothetical protein	132	1	133	132	1	132	96.2	8.8e-59	602
gene0374	Chromosome	WP_095651500.1	132	helix-turn-helix domain-containing protein	132	1	133	132	1	132	80.3	2.1e-44	478
gene0374	Chromosome	PWF79597.1	154	hypothetical protein	132	1	132	131	23	153	80.2	2.3e-43	469
gene0375	Chromosome	WP_017834498.1	162	MULTISPECIES: hypothetical protein	162	1	163	162	1	162	100	1.6e-78	773
gene0375	Chromosome	WP_109269490.1	162	hypothetical protein	162	1	163	162	1	162	99.4	2.3e-77	763
gene0375	Chromosome	PBB08988.1	138	hypothetical protein	162	1	136	135	1	135	99.3	8.5e-64	646
gene0375	Chromosome	WP_143469936.1	135	hypothetical protein	162	4	136	132	1	132	98.5	1e-61	628
gene0375	Chromosome	WP_101851609.1	197	MULTISPECIES: hypothetical protein	162	1	163	197	1	197	71.1	1.4e-58	601
gene0376	Chromosome	WP_109244523.1	274	Crp/Fnr family transcriptional regulator	219	1	220	219	56	274	100	2.9e-115	1091
gene0376	Chromosome	VEH41123.1	219	Global nitrogen regulator	219	1	220	219	1	219	100	2.9e-115	1091
gene0376	Chromosome	KHE74129.1	258	Crp/Fnr family transcriptional regulator	219	1	220	219	40	258	98.6	2.7e-113	1074
gene0376	Chromosome	EYT47675.1	274	Crp/Fnr family transcriptional regulator	219	1	220	219	56	274	98.2	2.7e-113	1074
gene0376	Chromosome	GEO93366.1	227	cAMP-binding protein	219	1	220	219	9	227	98.6	2.7e-113	1074
gene0377	Chromosome	WP_017834496.1	79	MULTISPECIES: heavy-metal-associated domain-containing protein	79	1	80	79	1	79	100	2.9e-33	380
gene0377	Chromosome	WP_167317935.1	79	cation transporter	79	1	80	79	1	79	97.5	5.5e-32	369
gene0377	Chromosome	WP_035964356.1	79	MULTISPECIES: heavy-metal-associated domain-containing protein	79	1	80	79	1	79	97.5	5.5e-32	369
gene0377	Chromosome	WP_085106928.1	79	heavy-metal-associated domain-containing protein	79	1	80	79	1	79	94.9	1e-30	358
gene0377	Chromosome	WP_058874014.1	79	MULTISPECIES: heavy-metal-associated domain-containing protein	79	1	80	79	1	79	93.7	2.3e-30	355
gene0378	Chromosome	WP_017834495.1	642	MULTISPECIES: cadmium-translocating P-type ATPase	642	1	643	642	1	642	100	0	2945
gene0378	Chromosome	WP_058857618.1	642	cadmium-translocating P-type ATPase	642	1	643	642	1	642	97.8	0	2891
gene0378	Chromosome	WP_058874013.1	642	MULTISPECIES: cadmium-translocating P-type ATPase	642	1	643	642	1	642	98.1	0	2889
gene0378	Chromosome	WP_095797126.1	642	cadmium-translocating P-type ATPase	642	1	643	642	1	642	95.2	0	2814
gene0378	Chromosome	WP_035964358.1	642	cadmium-translocating P-type ATPase	642	1	643	642	1	642	94.2	0	2785
gene0379	Chromosome	WP_017834494.1	142	MULTISPECIES: cupin domain-containing protein	142	1	143	142	1	142	100	1.7e-76	755
gene0379	Chromosome	WP_095797125.1	142	cupin domain-containing protein	142	1	142	141	1	141	96.5	1.4e-73	730
gene0379	Chromosome	WP_058857619.1	142	cupin domain-containing protein	142	1	143	142	1	142	95.8	6.8e-73	724
gene0379	Chromosome	WP_052160849.1	142	MULTISPECIES: cupin domain-containing protein	142	1	142	141	1	141	94.3	1.3e-71	713
gene0379	Chromosome	WP_109269342.1	142	cupin domain-containing protein	142	1	142	141	1	141	87.2	8.6e-68	680
gene0380	Chromosome	WP_017834493.1	305	MULTISPECIES: NADP-dependent oxidoreductase	305	1	306	305	1	305	100	3.3e-165	1523
gene0380	Chromosome	WP_109269491.1	305	NADP-dependent oxidoreductase	305	1	306	305	1	305	99.7	4.3e-165	1522
gene0380	Chromosome	WP_058857620.1	305	NADP-dependent oxidoreductase	305	1	306	305	1	305	98	7.5e-162	1494
gene0380	Chromosome	GEO93635.1	303	NADPH:quinone reductase	305	4	306	302	2	303	98.3	8.3e-161	1485
gene0380	Chromosome	WP_095797124.1	305	NADP-dependent oxidoreductase	305	1	306	305	1	305	96.1	1.5e-157	1457
gene0381	Chromosome	WP_017834492.1	64	MULTISPECIES: hypothetical protein	64	1	65	64	1	64	100	8.1e-26	315
gene0381	Chromosome	WP_058857621.1	64	hypothetical protein	64	1	65	64	1	64	98.4	1.8e-25	312
gene0381	Chromosome	WP_035964360.1	64	MULTISPECIES: hypothetical protein	64	1	65	64	1	64	85.9	3.9e-20	266
gene0381	Chromosome	WP_095797123.1	64	hypothetical protein	64	1	65	64	1	64	84.4	3.3e-19	258
gene0381	Chromosome	WP_017834555.1	64	MULTISPECIES: hypothetical protein	64	3	65	63	2	64	63.5	4.8e-10	179
gene0382	Chromosome	WP_109223119.1	411	MULTISPECIES: cytochrome P450	411	1	412	411	1	411	100	5.3e-235	2126
gene0382	Chromosome	WP_109269492.1	411	cytochrome P450	411	1	412	411	1	411	99.8	2e-234	2121
gene0382	Chromosome	GEO93637.1	411	cytochrome P450	411	1	412	411	1	411	98.1	7.9e-231	2090
gene0382	Chromosome	KHE74091.1	411	cytochrome P450	411	1	412	411	1	411	90.5	7.4e-213	1935
gene0382	Chromosome	WP_167543737.1	411	cytochrome P450	411	1	412	411	1	411	90.3	2.4e-211	1922
gene0383	Chromosome	WP_017834490.1	414	MULTISPECIES: NarK/NasA family nitrate transporter	414	1	415	414	1	414	99.8	3.4e-226	2050
gene0383	Chromosome	WP_058874012.1	414	MULTISPECIES: NarK/NasA family nitrate transporter	414	1	415	414	1	414	99.5	1e-225	2046
gene0383	Chromosome	WP_075872896.1	414	NarK/NasA family nitrate transporter	414	1	415	414	1	414	89.9	2.1e-207	1888
gene0383	Chromosome	WP_058857623.1	414	NarK/NasA family nitrate transporter	414	1	415	414	1	414	88.9	8.8e-206	1874
gene0383	Chromosome	WP_136452834.1	414	NarK/NasA family nitrate transporter	414	1	415	414	1	414	84.5	4.8e-196	1790
gene0384	Chromosome	WP_109244522.1	277	respiratory nitrate reductase subunit gamma	277	1	278	277	1	277	100	2.1e-155	1438
gene0384	Chromosome	WP_109223117.1	277	respiratory nitrate reductase subunit gamma	277	1	278	277	1	277	99.6	2.8e-155	1437
gene0384	Chromosome	WP_017834489.1	277	respiratory nitrate reductase subunit gamma	277	1	278	277	1	277	99.6	6.2e-155	1434
gene0384	Chromosome	WP_058874011.1	277	respiratory nitrate reductase subunit gamma	277	1	278	277	1	277	98.9	3.4e-153	1419
gene0384	Chromosome	EYT47668.1	263	nitrate reductase	277	15	278	263	1	263	99.2	4e-146	1358
gene0385	Chromosome	WP_017834488.1	232	MULTISPECIES: nitrate reductase molybdenum cofactor assembly chaperone	232	1	233	232	1	232	100	4.9e-129	1210
gene0385	Chromosome	WP_058857625.1	232	nitrate reductase molybdenum cofactor assembly chaperone	232	1	233	232	1	232	90.1	4.7e-116	1098
gene0385	Chromosome	WP_075872898.1	232	nitrate reductase molybdenum cofactor assembly chaperone	232	1	233	232	1	232	89.7	1.1e-115	1095
gene0385	Chromosome	WP_136452836.1	232	nitrate reductase molybdenum cofactor assembly chaperone	232	1	233	232	1	232	85.3	3e-110	1048
gene0385	Chromosome	WP_058875212.1	230	nitrate reductase molybdenum cofactor assembly chaperone	232	1	232	231	1	229	84.4	2.9e-105	1005
gene0386	Chromosome	WP_058874010.1	556	MULTISPECIES: nitrate reductase subunit beta	556	1	557	556	1	556	100	0	3008
gene0386	Chromosome	WP_115163164.1	556	nitrate reductase subunit beta	556	1	557	556	1	556	99.6	0	2999
gene0386	Chromosome	WP_109269493.1	556	nitrate reductase subunit beta	556	1	557	556	1	556	98.7	0	2978
gene0386	Chromosome	WP_075872899.1	556	nitrate reductase subunit beta	556	1	556	555	1	555	96.2	0	2908
gene0386	Chromosome	WP_058857626.1	556	nitrate reductase subunit beta	556	1	556	555	1	555	93.2	0	2833
gene0387	Chromosome	WP_109269494.1	1239	nitrate reductase subunit alpha	1239	1	1240	1239	1	1239	99.7	0	6654
gene0387	Chromosome	WP_109244521.1	1239	nitrate reductase subunit alpha	1239	1	1240	1239	1	1239	99.5	0	6647
gene0387	Chromosome	WP_109223115.1	1239	nitrate reductase subunit alpha	1239	1	1240	1239	1	1239	99.5	0	6647
gene0387	Chromosome	WP_115163163.1	1239	nitrate reductase subunit alpha	1239	1	1240	1239	1	1239	97.1	0	6512
gene0387	Chromosome	WP_136341872.1	1197	nitrate reductase subunit alpha	1239	43	1238	1195	3	1197	99.9	0	6427
gene0388	Chromosome	WP_144837326.1	373	GTP 3',8-cyclase MoaA	373	1	374	373	1	373	100	2e-209	1905
gene0388	Chromosome	WP_058874006.1	373	MULTISPECIES: GTP 3',8-cyclase MoaA	373	1	374	373	1	373	99.7	4.5e-209	1902
gene0388	Chromosome	WP_115163162.1	373	GTP 3',8-cyclase MoaA	373	1	374	373	1	373	99.5	1.3e-208	1898
gene0388	Chromosome	WP_017834537.1	373	MULTISPECIES: GTP 3',8-cyclase MoaA	373	1	374	373	1	373	99.5	2.9e-208	1895
gene0388	Chromosome	WP_109244520.1	373	GTP 3',8-cyclase MoaA	373	1	374	373	1	373	99.2	1.1e-207	1890
gene0389	Chromosome	TQN39213.1	111	molybdopterin converting factor small subunit	111	1	112	111	1	111	100	3.3e-51	536
gene0389	Chromosome	WP_109244519.1	111	MoaD/ThiS family protein	111	1	112	111	1	111	99.1	9.7e-51	532
gene0389	Chromosome	WP_031283581.1	91	MULTISPECIES: MoaD/ThiS family protein	111	21	112	91	1	91	100	2.4e-41	451
gene0389	Chromosome	WP_083665211.1	111	MoaD/ThiS family protein	111	1	112	111	1	111	72.1	3.5e-32	372
gene0389	Chromosome	WP_083529215.1	111	MoaD/ThiS family protein	111	1	112	111	1	111	72.1	5.9e-32	370
gene0390	Chromosome	WP_051063819.1	197	MULTISPECIES: NTP transferase domain-containing protein	197	1	198	197	1	197	100	1.5e-102	981
gene0390	Chromosome	WP_058874005.1	197	NTP transferase domain-containing protein	197	1	198	197	1	197	99.5	3.3e-102	978
gene0390	Chromosome	EYT47589.1	190	molybdopterin-guanine dinucleotide biosynthesis protein	197	8	198	190	1	190	99.5	4.9e-98	942
gene0390	Chromosome	WP_075872759.1	197	NTP transferase domain-containing protein	197	1	198	197	1	197	90.4	4.1e-92	891
gene0390	Chromosome	WP_058857629.1	197	NTP transferase domain-containing protein	197	1	198	197	1	197	90.4	4.1e-92	891
gene0391	Chromosome	WP_058874004.1	96	MULTISPECIES: hypothetical protein	96	1	97	96	1	96	100	1.1e-42	462
gene0391	Chromosome	WP_017834540.1	96	hypothetical protein	96	1	97	96	1	96	99	7.1e-42	455
gene0391	Chromosome	WP_058857630.1	96	hypothetical protein	96	1	97	96	1	96	87.5	2e-36	408
gene0391	Chromosome	WP_075872758.1	96	hypothetical protein	96	1	95	94	1	94	89.4	2.6e-36	407
gene0391	Chromosome	WP_058872360.1	96	hypothetical protein	96	1	96	95	1	95	63.2	7.4e-23	291
gene0392	Chromosome	WP_109223112.1	155	pyridoxamine 5'-phosphate oxidase family protein	155	1	156	155	1	155	100	3.5e-83	813
gene0392	Chromosome	WP_058874003.1	155	MULTISPECIES: pyridoxamine 5'-phosphate oxidase family protein	155	1	156	155	1	155	99.4	1e-82	809
gene0392	Chromosome	WP_058857631.1	155	pyridoxamine 5'-phosphate oxidase family protein	155	1	156	155	1	155	92.9	1.6e-75	747
gene0392	Chromosome	WP_075872757.1	155	pyridoxamine 5'-phosphate oxidase family protein	155	1	156	155	1	155	90.3	1e-74	740
gene0392	Chromosome	TQN33654.1	165	nitroimidazol reductase NimA-like FMN-containing flavoprotein (pyridoxamine 5'-phosphate oxidase superfamily)	155	1	156	155	11	165	66.5	3.4e-54	563
gene0393	Chromosome	WP_109269495.1	400	hemin transporter	400	1	401	400	1	400	100	1.2e-231	2097
gene0393	Chromosome	WP_109223110.1	400	hemin transporter	400	1	401	400	1	400	99.8	1e-230	2089
gene0393	Chromosome	WP_058874002.1	400	hemin transporter	400	1	401	400	1	400	99.5	1.3e-230	2088
gene0393	Chromosome	WP_075872756.1	400	hemin transporter	400	1	401	400	1	400	93.8	3.3e-218	1981
gene0393	Chromosome	WP_058857632.1	400	hemin transporter	400	1	401	400	1	400	93	1.1e-216	1968
gene0394	Chromosome	TQN39218.1	111	hypothetical protein	111	1	112	111	1	111	100	5.5e-54	560
gene0394	Chromosome	WP_058874019.1	110	MULTISPECIES: cupin domain-containing protein	111	2	112	110	1	110	99.1	3.6e-53	553
gene0394	Chromosome	WP_075872755.1	110	cupin domain-containing protein	111	2	112	110	1	110	95.5	2e-51	538
gene0394	Chromosome	GEO93361.1	111	LuxR family transcriptional regulator	111	1	112	111	1	111	91	1.5e-48	513
gene0394	Chromosome	WP_058859699.1	110	cupin domain-containing protein	111	2	112	110	1	110	90	1e-47	506
gene0395	Chromosome	KUG59487.1	919	copper oxidase	623	1	624	623	297	919	99.8	0	3119
gene0395	Chromosome	WP_082697048.1	892	multicopper oxidase domain-containing protein	623	1	624	623	270	892	99.8	0	3119
gene0395	Chromosome	WP_115163161.1	892	multicopper oxidase domain-containing protein	623	1	624	623	270	892	99.7	0	3118
gene0395	Chromosome	WP_109223108.1	892	multicopper oxidase domain-containing protein	623	1	624	623	270	892	99.5	0	3113
gene0395	Chromosome	WP_109269496.1	892	multicopper oxidase domain-containing protein	623	1	624	623	270	892	99.4	0	3109
gene0396	Chromosome	WP_109223265.1	104	transposase	101	1	102	101	4	104	100	8.5e-46	489
gene0396	Chromosome	WP_158279262.1	101	transposase	101	1	102	101	1	101	100	8.5e-46	489
gene0396	Chromosome	WP_095650806.1	104	transposase	101	1	102	101	4	104	99	2.5e-45	485
gene0396	Chromosome	WP_161976684.1	101	transposase	101	1	102	101	1	101	99	2.5e-45	485
gene0396	Chromosome	WP_115162460.1	104	transposase	101	1	102	101	4	104	99	5.5e-45	482
gene0397	Chromosome	ALU41206.1	359	transposase	359	1	360	359	1	359	98.1	2.2e-192	1758
gene0397	Chromosome	KLU08435.1	359	transposase	359	1	360	359	1	359	96.7	3.2e-188	1722
gene0397	Chromosome	STX04961.1	359	Transposase IS116/IS110/IS902 family	359	1	360	359	1	359	96.4	7.2e-188	1719
gene0397	Chromosome	WP_131886691.1	362	IS110 family transposase	359	2	360	362	1	362	69.1	2e-129	1215
gene0397	Chromosome	WP_061230205.1	362	IS110 family transposase	359	2	337	335	1	335	71.6	7.6e-129	1210
gene0398	Chromosome	WP_095651815.1	304	MULTISPECIES: IS3 family transposase	304	1	305	304	1	304	100	3e-171	1575
gene0398	Chromosome	KHE75532.1	304	hypothetical protein	304	1	305	304	1	304	97	2.7e-167	1541
gene0398	Chromosome	WP_144999383.1	332	IS3 family transposase	304	1	305	304	29	332	96.1	6.5e-166	1529
gene0398	Chromosome	WP_109223266.1	279	IS3 family transposase	304	1	280	279	1	279	100	2.8e-156	1446
gene0398	Chromosome	WP_148575820.1	421	IS3 family transposase	304	3	305	307	115	421	81.1	1.1e-141	1320
gene0399	Chromosome	PAU85077.1	144	hypothetical protein	136	1	137	136	9	144	100	2.9e-65	658
gene0399	Chromosome	WP_136341191.1	136	MULTISPECIES: hypothetical protein	136	1	137	136	1	136	100	2.9e-65	658
gene0399	Chromosome	WP_159617603.1	572	glycosyltransferase	136	2	128	126	441	566	65.1	3.8e-33	381
gene0399	Chromosome	WP_159801048.1	572	glycosyltransferase	136	2	128	126	441	566	64.3	1.1e-32	377
gene0399	Chromosome	WP_133403989.1	569	glycosyltransferase	136	2	128	126	438	563	64.3	2.1e-31	366
gene0400	Chromosome	WP_095651817.1	394	MULTISPECIES: helix-turn-helix domain-containing protein	394	1	395	394	1	394	100	7.6e-215	1952
gene0400	Chromosome	WP_095650812.1	405	MULTISPECIES: helix-turn-helix domain-containing protein	394	1	395	396	10	405	75	3.8e-158	1463
gene0400	Chromosome	WP_058873192.1	404	helix-turn-helix domain-containing protein	394	5	388	386	16	401	70.7	6.3e-145	1349
gene0400	Chromosome	WP_162459906.1	398	helix-turn-helix domain-containing protein	394	6	388	385	11	395	70.4	6.3e-145	1349
gene0400	Chromosome	WP_084271624.1	398	helix-turn-helix domain-containing protein	394	6	388	385	11	395	70.1	1.8e-144	1345
gene0401	Chromosome	WP_095651818.1	137	MULTISPECIES: hypothetical protein	137	1	138	137	1	137	100	1.5e-72	721
gene0401	Chromosome	WP_139318418.1	144	hypothetical protein	137	1	138	137	1	137	86.9	4.7e-63	639
gene0401	Chromosome	KLU09659.1	142	hypothetical protein	137	1	138	137	1	137	78.1	9.5e-56	576
gene0401	Chromosome	WP_158503872.1	181	hypothetical protein	137	2	138	136	40	175	76.5	2.8e-55	572
gene0401	Chromosome	PPK84483.1	190	hypothetical protein	137	4	136	132	50	181	77.3	3.6e-55	571
gene0402	Chromosome	WP_095651819.1	834	MULTISPECIES: MMPL family transporter	834	1	835	834	1	834	100	0	3891
gene0402	Chromosome	WP_047803049.1	854	MMPL family transporter	834	1	824	837	1	837	76.7	0	2979
gene0402	Chromosome	WP_075871566.1	854	MMPL family transporter	834	1	824	837	1	837	76.6	0	2978
gene0402	Chromosome	WP_062736247.1	854	MMPL family transporter	834	1	831	844	1	844	76.2	0	2976
gene0402	Chromosome	WP_156270607.1	854	MMPL family transporter	834	1	831	844	1	844	75.5	0	2964
gene0403	Chromosome	WP_161976654.1	221	TetR family transcriptional regulator	218	1	219	218	4	221	100	9e-117	1104
gene0403	Chromosome	THE18667.1	304	TetR/AcrR family transcriptional regulator	218	1	219	218	87	304	100	9e-117	1104
gene0403	Chromosome	WP_095651820.1	304	TetR/AcrR family transcriptional regulator	218	1	219	218	87	304	99.5	2e-116	1101
gene0403	Chromosome	WP_062736248.1	210	TetR/AcrR family transcriptional regulator	218	15	218	203	6	208	65.5	1.4e-64	654
gene0403	Chromosome	WP_047803048.1	210	TetR/AcrR family transcriptional regulator	218	15	218	203	6	208	65.5	1.4e-64	654
gene0404	Chromosome	WP_095651830.1	215	TetR/AcrR family transcriptional regulator	215	1	216	215	1	215	100	1.6e-113	1076
gene0404	Chromosome	WP_136341192.1	215	TetR/AcrR family transcriptional regulator	215	1	216	215	1	215	99.5	5.9e-113	1071
gene0404	Chromosome	WP_090035278.1	218	TetR/AcrR family transcriptional regulator	215	1	216	215	4	218	57.2	9.9e-60	612
gene0404	Chromosome	VEI51674.1	219	mycofactocin system transcriptional regulator	215	1	216	216	4	219	59.7	2.4e-58	600
gene0404	Chromosome	STX03572.1	219	mycofactocin system transcriptional regulator	215	1	216	216	4	219	59.7	2.4e-58	600
gene0405	Chromosome	WP_095651821.1	550	MULTISPECIES: MFS transporter	550	1	551	550	1	550	100	2e-298	2674
gene0405	Chromosome	GEO93245.1	547	MFS transporter	550	1	522	521	1	520	86.4	4.4e-245	2214
gene0405	Chromosome	WP_156270626.1	544	DHA2 family efflux MFS transporter permease subunit	550	1	529	529	1	529	82.2	1.7e-236	2140
gene0405	Chromosome	WP_126349499.1	563	MFS transporter	550	1	545	545	1	543	79.4	2.2e-236	2139
gene0405	Chromosome	WP_047804408.1	544	MFS transporter	550	1	529	529	1	529	82	6.4e-236	2135
gene0407	Chromosome	WP_095651831.1	269	MULTISPECIES: cytochrome c oxidase assembly protein	279	11	280	269	1	269	99.6	7.9e-142	1321
gene0407	Chromosome	WP_159554360.1	290	cytochrome c oxidase assembly protein	279	2	278	276	3	278	71.4	3.2e-103	988
[truncated: 16,723 more rows]
