# Supplementary material for: Isolation and Optimization of Aflatoxin B1 Degradation by Uniform Design and Complete Genome Sequencing of Novel Deep-Sea Kocuria rosea Strain 13
Source: Toxins (Basel). 2023 Aug 24;15(9):520. doi: 10.3390/toxins15090520 (PMC10534749; doi:10.3390/toxins15090520)
Supplement: Supplementary file 1 [file toxins-15-00520-s001.zip › Table S2 Swissprot annotations.xlsx]

## Sheet: Table S2 Swissprot annotations
Gene ID	Location	Hit	Ref Len	Hit-Description	Gene Len	Gene Start	Gene End	Hit Len	Hit Start	Hit End	Identity	Evalue	Score
gene0001	Chromosome	sp|P21173|DNAA_MICLU	515	Chromosomal replication initiator protein DnaA OS=Micrococcus luteus OX=1270 GN=dnaA PE=3 SV=1	546	6	544	557	4	513	60.1	0	1549
gene0001	Chromosome	sp|C5C7X4|DNAA_MICLC	515	Chromosomal replication initiator protein DnaA OS=Micrococcus luteus (strain ATCC 4698 / DSM 20030 / JCM 1464 / NBRC 3333 / NCIMB 9278 / NCTC 2665 / VKM Ac-2230) OX=465515 GN=dnaA PE=3 SV=1	546	6	544	557	4	513	60.1	0	1549
gene0001	Chromosome	sp|A6W3V4|DNAA_KINRD	518	Chromosomal replication initiator protein DnaA OS=Kineococcus radiotolerans (strain ATCC BAA-149 / DSM 14245 / SRS30216) OX=266940 GN=dnaA PE=3 SV=1	546	23	542	524	20	515	57.4	0	1398
gene0001	Chromosome	sp|Q47U23|DNAA_THEFY	615	Chromosomal replication initiator protein DnaA OS=Thermobifida fusca (strain YX) OX=269800 GN=dnaA PE=3 SV=1	546	156	542	389	224	607	69.2	6.11078e-172	1306
gene0001	Chromosome	sp|Q82FD8|DNAA_STRAW	653	Chromosomal replication initiator protein DnaA OS=Streptomyces avermitilis (strain ATCC 31267 / DSM 46492 / JCM 5070 / NBRC 14893 / NCIMB 12804 / NRRL 8165 / MA-4680) OX=227882 GN=dnaA PE=3 SV=1	546	192	540	351	302	651	75.2	4.68389e-171	1303
gene0002	Chromosome	sp|P21174|DPO3B_MICLU	310	Beta sliding clamp (Fragment) OS=Micrococcus luteus OX=1270 GN=dnaN PE=3 SV=1	413	40	342	303	1	303	69.6	1.9394e-145	1087
gene0002	Chromosome	sp|P27903|DPO3B_STRCO	376	Beta sliding clamp OS=Streptomyces coelicolor (strain ATCC BAA-471 / A3(2) / M145) OX=100226 GN=dnaN PE=3 SV=1	413	40	410	374	1	374	56.4	2.96866e-144	1086
gene0002	Chromosome	sp|A0A0E3URH8|GRIR_STRM4	373	Beta sliding clamp homolog GriR OS=Streptomyces muensis OX=1077944 GN=griR PE=1 SV=1	413	40	410	371	1	371	46.1	1.7587e-115	895
gene0002	Chromosome	sp|P52851|DPO3B_MYCSM	397	Beta sliding clamp OS=Mycolicibacterium smegmatis OX=1772 GN=dnaN PE=3 SV=1	413	40	412	388	11	397	46.9	4.18021e-115	894
gene0002	Chromosome	sp|A0QND6|DPO3B_MYCS2	397	Beta sliding clamp OS=Mycolicibacterium smegmatis (strain ATCC 700084 / mc(2)155) OX=246196 GN=dnaN PE=1 SV=1	413	40	412	388	11	397	46.9	4.18021e-115	894
gene0003	Chromosome	sp|B8H7D1|RECF_PSECP	402	DNA replication and repair protein RecF OS=Pseudarthrobacter chlorophenolicus (strain ATCC 700700 / DSM 12829 / CIP 107037 / JCM 12360 / KCTC 9906 / NCIMB 13794 / A6) OX=452863 GN=recF PE=3 SV=1	406	1	370	386	1	385	59.1	1.36952e-150	1130
gene0003	Chromosome	sp|A0JQT5|RECF_ARTS2	401	DNA replication and repair protein RecF OS=Arthrobacter sp. (strain FB24) OX=290399 GN=recF PE=3 SV=1	406	1	383	397	1	393	57.9	3.56074e-150	1127
gene0003	Chromosome	sp|A1R0S5|RECF_PAEAT	399	DNA replication and repair protein RecF OS=Paenarthrobacter aurescens (strain TC1) OX=290340 GN=recF PE=3 SV=1	406	1	370	387	1	383	57.9	2.75284e-147	1107
gene0003	Chromosome	sp|A9WR32|RECF_RENSM	398	DNA replication and repair protein RecF OS=Renibacterium salmoninarum (strain ATCC 33209 / DSM 20767 / JCM 11484 / NBRC 15589 / NCIMB 2235) OX=288705 GN=recF PE=3 SV=1	406	1	370	383	1	383	58.2	7.83672e-143	1078
gene0003	Chromosome	sp|P36176|RECF_STRCO	373	DNA replication and repair protein RecF OS=Streptomyces coelicolor (strain ATCC BAA-471 / A3(2) / M145) OX=100226 GN=recF PE=3 SV=1	406	1	367	371	1	355	56.9	8.55424e-131	996
gene0004	Chromosome	sp|Q8NUD4|Y005_CORGL	178	UPF0232 protein Cgl0005/cg0006 OS=Corynebacterium glutamicum (strain ATCC 13032 / DSM 20300 / JCM 1318 / LMG 3730 / NCIMB 10025) OX=196627 GN=Cgl0005 PE=3 SV=1	104	4	104	101	78	178	48.5	1.42847e-27	260
gene0004	Chromosome	sp|A4Q9S3|Y005_CORGB	178	UPF0232 protein cgR_0005 OS=Corynebacterium glutamicum (strain R) OX=340322 GN=cgR_0005 PE=3 SV=1	104	4	104	101	78	178	48.5	1.42847e-27	260
gene0004	Chromosome	sp|A0PKB5|Y004_MYCUA	187	UPF0232 protein MUL_0004 OS=Mycobacterium ulcerans (strain Agy99) OX=362242 GN=MUL_0004 PE=3 SV=1	104	4	104	101	87	187	48.5	2.52653e-27	259
gene0004	Chromosome	sp|A0QND9|Y004_MYCS2	194	UPF0232 protein MSMEG_0004/MSMEI_0006 OS=Mycolicibacterium smegmatis (strain ATCC 700084 / mc(2)155) OX=246196 GN=MSMEG_0004 PE=3 SV=1	104	4	104	101	94	194	50.5	3.51348e-27	258
gene0004	Chromosome	sp|Q8FUL3|Y005_COREF	193	UPF0232 protein CE0005 OS=Corynebacterium efficiens (strain DSM 44549 / YS-314 / AJ 12310 / JCM 11189 / NBRC 100395) OX=196164 GN=CE0005 PE=3 SV=1	104	1	104	104	90	193	45.2	4.20546e-27	258
gene0005	Chromosome	sp|C5C7X8|GYRB_MICLC	720	DNA gyrase subunit B OS=Micrococcus luteus (strain ATCC 4698 / DSM 20030 / JCM 1464 / NBRC 3333 / NCIMB 9278 / NCTC 2665 / VKM Ac-2230) OX=465515 GN=gyrB PE=1 SV=1	695	10	695	693	44	720	75.2	0	2668
gene0005	Chromosome	sp|P50075|GYRBS_STRNV	684	DNA gyrase subunit B, novobiocin-sensitive OS=Streptomyces niveus OX=193462 GN=gyrBS PE=3 SV=1	695	11	695	687	26	684	63.5	0	2192
gene0005	Chromosome	sp|P35886|GYRB_STRCO	686	DNA gyrase subunit B OS=Streptomyces coelicolor (strain ATCC BAA-471 / A3(2) / M145) OX=100226 GN=gyrB PE=3 SV=1	695	11	695	685	33	686	64.1	0	2183
gene0005	Chromosome	sp|P9WG45|GYRB_MYCTU	675	DNA gyrase subunit B OS=Mycobacterium tuberculosis (strain ATCC 25618 / H37Rv) OX=83332 GN=gyrB PE=1 SV=1	695	10	695	694	11	675	59.4	0	2117
gene0005	Chromosome	sp|P9WG44|GYRB_MYCTO	675	DNA gyrase subunit B OS=Mycobacterium tuberculosis (strain CDC 1551 / Oshkosh) OX=83331 GN=gyrB PE=3 SV=1	695	10	695	694	11	675	59.4	0	2117
gene0006	Chromosome	sp|C5C7X9|GYRA_MICLC	898	DNA gyrase subunit A OS=Micrococcus luteus (strain ATCC 4698 / DSM 20030 / JCM 1464 / NBRC 3333 / NCIMB 9278 / NCTC 2665 / VKM Ac-2230) OX=465515 GN=gyrA PE=1 SV=1	901	1	862	876	1	876	73.3	0	3312
gene0006	Chromosome	sp|P35885|GYRA_STRCO	857	DNA gyrase subunit A OS=Streptomyces coelicolor (strain ATCC BAA-471 / A3(2) / M145) OX=100226 GN=gyrA PE=3 SV=2	901	26	873	855	9	853	70.5	0	3144
gene0006	Chromosome	sp|A1SCM2|GYRA_NOCSJ	922	DNA gyrase subunit A OS=Nocardioides sp. (strain ATCC BAA-499 / JS614) OX=196162 GN=gyrA PE=3 SV=1	901	29	873	883	22	902	65.3	0	2939
gene0006	Chromosome	sp|P48354|GYRA_MYCS2	842	DNA gyrase subunit A OS=Mycolicibacterium smegmatis (strain ATCC 700084 / mc(2)155) OX=246196 GN=gyrA PE=1 SV=1	901	28	859	833	14	841	63.9	0	2782
gene0006	Chromosome	sp|P9WG46|GYRA_MYCTO	838	DNA gyrase subunit A OS=Mycobacterium tuberculosis (strain CDC 1551 / Oshkosh) OX=83331 GN=gyrA PE=3 SV=1	901	28	835	809	13	820	65.3	0	2762
gene0007	Chromosome	sp|O32870|Y007_MYCLE	303	Uncharacterized protein ML0007 OS=Mycobacterium leprae (strain TN) OX=272631 GN=ML0007 PE=4 SV=1	204	88	203	117	187	301	35.9	1.72722e-16	194
gene0007	Chromosome	sp|P9WMA7|Y007_MYCTU	304	Uncharacterized protein Rv0007 OS=Mycobacterium tuberculosis (strain ATCC 25618 / H37Rv) OX=83332 GN=Rv0007 PE=1 SV=1	204	44	203	164	145	302	34.8	5.38453e-16	190
gene0007	Chromosome	sp|P9WMA6|Y007_MYCTO	304	Uncharacterized protein MT0007 OS=Mycobacterium tuberculosis (strain CDC 1551 / Oshkosh) OX=83331 GN=MT0007 PE=4 SV=1	204	44	203	164	145	302	34.8	5.38453e-16	190
gene0009	Chromosome	-	-	-	-	-	-	-	-	-	-	-	-
gene0011	Chromosome	-	-	-	-	-	-	-	-	-	-	-	-
gene0012	Chromosome	sp|P77949|PPIB_STRAQ	175	Peptidyl-prolyl cis-trans isomerase B OS=Streptomyces anulatus OX=1892 GN=cypB PE=1 SV=1	181	10	179	171	7	173	60.8	1.46141e-69	548
gene0012	Chromosome	sp|Q9CDE9|PPIA_MYCLE	182	Probable peptidyl-prolyl cis-trans isomerase A OS=Mycobacterium leprae (strain TN) OX=272631 GN=ppiA PE=3 SV=1	181	3	179	177	10	182	58.8	2.09328e-58	474
gene0012	Chromosome	sp|P9WHW3|PPIA_MYCTU	182	Peptidyl-prolyl cis-trans isomerase A OS=Mycobacterium tuberculosis (strain ATCC 25618 / H37Rv) OX=83332 GN=ppiA PE=1 SV=1	181	3	179	177	10	182	56.5	1.9659e-57	468
gene0012	Chromosome	sp|P9WHW2|PPIA_MYCTO	182	Peptidyl-prolyl cis-trans isomerase A OS=Mycobacterium tuberculosis (strain CDC 1551 / Oshkosh) OX=83331 GN=ppiA PE=3 SV=1	181	3	179	177	10	182	56.5	1.9659e-57	468
gene0012	Chromosome	sp|P65763|PPIA_MYCBO	182	Probable peptidyl-prolyl cis-trans isomerase A OS=Mycobacterium bovis (strain ATCC BAA-935 / AF2122/97) OX=233413 GN=ppiA PE=3 SV=1	181	3	179	177	10	182	56.5	1.9659e-57	468
gene0013	Chromosome	sp|Q8VZ48|RBL6_ARATH	307	RHOMBOID-like protein 6, mitochondrial OS=Arabidopsis thaliana OX=3702 GN=RBL6 PE=2 SV=1	266	113	250	146	88	228	32.9	3.52321e-12	166
gene0013	Chromosome	sp|P96617|YDCA_BACSU	199	Putative rhomboid protease YdcA OS=Bacillus subtilis (strain 168) OX=224308 GN=ydcA PE=3 SV=1	266	121	259	145	57	198	37.2	1.70672e-11	157
gene0013	Chromosome	sp|F4JBM4|RBL4_ARATH	394	RHOMBOID-like protein 4 OS=Arabidopsis thaliana OX=3702 GN=RBL4 PE=2 SV=1	266	114	250	145	131	270	34.5	2.09331e-11	162
gene0013	Chromosome	sp|Q9CAN1|RBL2_ARATH	317	RHOMBOID-like protein 2 OS=Arabidopsis thaliana OX=3702 GN=RBL2 PE=1 SV=1	266	113	250	146	101	241	32.9	5.73056e-10	150
gene0013	Chromosome	sp|Q9LYP1|RBL3_ARATH	346	RHOMBOID-like protein 3 OS=Arabidopsis thaliana OX=3702 GN=RBL3 PE=2 SV=1	266	108	250	151	120	265	33.8	2.40512e-09	145
gene0014	Chromosome	sp|Q7D9K0|TCRA2_MYCTO	253	Transcriptional regulatory protein TcrA OS=Mycobacterium tuberculosis (strain CDC 1551 / Oshkosh) OX=83331 GN=tcrA PE=3 SV=2	230	1	223	223	23	245	46.6	3.42307e-60	497
gene0014	Chromosome	sp|O07776|TCRA1_MYCTU	253	Transcriptional regulatory protein TcrA OS=Mycobacterium tuberculosis (strain ATCC 25618 / H37Rv) OX=83332 GN=tcrA PE=1 SV=1	230	1	223	223	23	245	46.6	3.42307e-60	497
gene0014	Chromosome	sp|P0DMK7|IRLR_BURPS	229	Transcriptional activator protein IrlR OS=Burkholderia pseudomallei (strain K96243) OX=272560 GN=irlR PE=3 SV=1	230	1	229	229	1	228	43.7	1.83783e-58	484
gene0014	Chromosome	sp|I1WSZ4|IRLR_BURP2	229	Transcriptional activator protein IrlR OS=Burkholderia pseudomallei (strain 1026b) OX=884204 GN=irlR PE=3 SV=1	230	1	229	229	1	228	43.7	1.83783e-58	484
gene0014	Chromosome	sp|Q44006|CZCR_CUPMC	225	Transcriptional activator protein CzcR OS=Cupriavidus metallidurans (strain ATCC 43123 / DSM 2839 / NBRC 102507 / CH34) OX=266264 GN=czcR PE=2 SV=1	230	1	223	223	1	222	43.5	8.56829e-56	466
gene0015	Chromosome	sp|P77485|CUSS_ECOLI	480	Sensor histidine kinase CusS OS=Escherichia coli (strain K12) OX=83333 GN=cusS PE=1 SV=1	482	96	474	404	82	479	29.5	6.33448e-36	359
gene0015	Chromosome	sp|Q8FK37|CUSS_ECOL6	480	Sensor histidine kinase CusS OS=Escherichia coli O6:H1 (strain CFT073 / ATCC 700928 / UPEC) OX=199310 GN=cusS PE=3 SV=1	482	96	474	404	82	479	30.2	1.1676e-35	357
gene0015	Chromosome	sp|Q44007|CZCS_CUPMC	476	Sensor protein CzcS OS=Cupriavidus metallidurans (strain ATCC 43123 / DSM 2839 / NBRC 102507 / CH34) OX=266264 GN=czcS PE=2 SV=2	482	189	480	298	167	459	32.6	2.28625e-35	355
gene0015	Chromosome	sp|O69729|TCRY_MYCTU	475	Probable sensor histidine kinase TcrY OS=Mycobacterium tuberculosis (strain ATCC 25618 / H37Rv) OX=83332 GN=tcrY PE=1 SV=1	482	180	477	323	150	466	34.7	3.31406e-35	354
gene0015	Chromosome	sp|Q8XBY4|CUSS_ECO57	482	Sensor histidine kinase CusS OS=Escherichia coli O157:H7 OX=83334 GN=cusS PE=3 SV=1	482	96	477	409	82	482	29.3	8.78575e-35	351
gene0016	Chromosome	sp|Q8FHD1|YDFH_ECOL6	228	Uncharacterized HTH-type transcriptional regulator YdfH OS=Escherichia coli O6:H1 (strain CFT073 / ATCC 700928 / UPEC) OX=199310 GN=ydfH PE=4 SV=1	266	38	234	197	16	212	27.4	1.98743e-15	187
gene0016	Chromosome	sp|P0ACM4|YDFH_SHIFL	228	Uncharacterized HTH-type transcriptional regulator YdfH OS=Shigella flexneri OX=623 GN=ydfH PE=4 SV=1	266	38	234	197	16	212	27.4	2.4282e-15	186
gene0016	Chromosome	sp|P0ACM3|YDFH_ECO57	228	Uncharacterized HTH-type transcriptional regulator YdfH OS=Escherichia coli O157:H7 OX=83334 GN=ydfH PE=4 SV=1	266	38	234	197	16	212	27.4	2.4282e-15	186
gene0016	Chromosome	sp|P0ACM2|RSPR_ECOLI	228	HTH-type transcriptional repressor RspR OS=Escherichia coli (strain K12) OX=83333 GN=rspR PE=1 SV=1	266	38	234	197	16	212	27.4	2.4282e-15	186
gene0016	Chromosome	sp|O05494|YDHC_BACSU	224	Uncharacterized HTH-type transcriptional regulator YdhC OS=Bacillus subtilis (strain 168) OX=224308 GN=ydhC PE=4 SV=1	266	37	236	202	14	214	26.2	1.24626e-14	181
gene0017	Chromosome	sp|O07737|Y1895_MYCTU	384	Probable zinc-binding alcohol dehydrogenase Rv1895 OS=Mycobacterium tuberculosis (strain ATCC 25618 / H37Rv) OX=83332 GN=Rv1895 PE=1 SV=1	333	1	333	364	1	341	27.2	1.19682e-16	204
gene0017	Chromosome	sp|Q06004|DHSO_BACSU	353	Sorbitol dehydrogenase OS=Bacillus subtilis (strain 168) OX=224308 GN=gutB PE=1 SV=3	333	1	333	354	9	351	22.3	5.22025e-16	199
gene0017	Chromosome	sp|Q65JE7|TDH_BACLD	346	L-threonine 3-dehydrogenase OS=Bacillus licheniformis (strain ATCC 14580 / DSM 13 / JCM 2505 / NBRC 12200 / NCIMB 9375 / NRRL NRS-1264 / Gibson 46) OX=279010 GN=tdh PE=3 SV=1	333	27	329	334	31	344	26	1.06186e-14	189
gene0017	Chromosome	sp|O31776|TDH_BACSU	347	L-threonine 3-dehydrogenase OS=Bacillus subtilis (strain 168) OX=224308 GN=tdh PE=3 SV=1	333	14	329	346	20	345	25.4	3.89809e-14	185
gene0017	Chromosome	sp|Q98D10|XYLD_RHILO	348	Putative D-xylulose reductase OS=Mesorhizobium japonicum (strain LMG 29417 / CECT 9101 / MAFF 303099) OX=266835 GN=mlr4915 PE=3 SV=1	333	1	331	353	1	341	24.9	7.08568e-14	183
gene0018	Chromosome	-	-	-	-	-	-	-	-	-	-	-	-
gene0019	Chromosome	sp|O32859|TAP_MYCFO	409	Multidrug efflux pump Tap OS=Mycolicibacterium fortuitum OX=1766 GN=tap PE=3 SV=1	437	20	433	427	14	407	27.6	3.79713e-09	149
gene0020	Chromosome	sp|P0DP90|ILVG_ECOLI	548	Acetolactate synthase isozyme 2 large subunit OS=Escherichia coli (strain K12) OX=83333 GN=ilvG PE=1 SV=1	558	24	553	541	7	526	29	1.30456e-55	512
gene0020	Chromosome	sp|O78518|ILVB_GUITH	575	Acetolactate synthase large subunit OS=Guillardia theta OX=55529 GN=ilvB PE=3 SV=1	558	24	535	532	16	539	27.6	2.70888e-54	504
gene0020	Chromosome	sp|P45261|ILVI_HAEIN	573	Acetolactate synthase large subunit OS=Haemophilus influenzae (strain ATCC 51907 / DSM 11121 / KW20 / Rd) OX=71421 GN=ilvI PE=3 SV=1	558	17	535	534	3	531	28.1	2.96077e-54	503
gene0020	Chromosome	sp|P40811|ILVI_SALTY	574	Acetolactate synthase isozyme 3 large subunit OS=Salmonella typhimurium (strain LT2 / SGSC1412 / ATCC 700720) OX=99287 GN=ilvI PE=3 SV=3	558	19	538	542	5	535	28.2	5.15592e-52	487
gene0020	Chromosome	sp|Q1XDF6|ILVB_PYRYE	590	Acetolactate synthase large subunit OS=Pyropia yezoensis OX=2788 GN=ilvB PE=3 SV=1	558	13	535	543	6	540	28.2	1.31762e-51	485
gene0021	Chromosome	sp|P15729|GLCP_SYNY3	468	Glucose transport protein OS=Synechocystis sp. (strain PCC 6803 / Kazusa) OX=1111708 GN=gtr PE=3 SV=2	471	15	469	457	13	468	57.5	6.67682e-165	1238
gene0021	Chromosome	sp|P0AGF4|XYLE_ECOLI	491	D-xylose-proton symporter OS=Escherichia coli (strain K12) OX=83333 GN=xylE PE=1 SV=1	471	15	470	499	6	475	37.7	3.50997e-97	788
gene0021	Chromosome	sp|P0AGF5|XYLE_ECO57	491	D-xylose-proton symporter OS=Escherichia coli O157:H7 OX=83334 GN=xylE PE=3 SV=1	471	15	470	499	6	475	37.7	3.50997e-97	788
gene0021	Chromosome	sp|C0SPB2|YWTG_BACSU	457	Putative metabolite transport protein YwtG OS=Bacillus subtilis (strain 168) OX=224308 GN=ywtG PE=3 SV=1	471	27	471	447	14	437	34.9	1.35196e-79	666
gene0021	Chromosome	sp|O52733|XYLT_LACBR	457	D-xylose transporter OS=Lactobacillus brevis OX=1580 GN=xylT PE=1 SV=1	471	27	470	455	14	439	34.3	1.29169e-76	646
gene0022	Chromosome	sp|P94490|XYLR_BACSU	384	Xylose repressor OS=Bacillus subtilis (strain 168) OX=224308 GN=xylR PE=3 SV=3	397	14	353	345	6	345	32.2	5.12464e-55	487
gene0022	Chromosome	sp|P16557|XYLR_BACPZ	384	Xylose repressor OS=Bacillus subtilis subsp. spizizenii (strain ATCC 23059 / NRRL B-14472 / W23) OX=655816 GN=xylR PE=3 SV=1	397	14	353	345	6	345	31	9.71138e-54	478
gene0022	Chromosome	sp|P50456|MLC_ECOLI	406	Protein mlc OS=Escherichia coli (strain K12) OX=83333 GN=mlc PE=1 SV=2	397	11	382	388	7	390	27.3	4.97077e-45	419
gene0022	Chromosome	sp|Q44406|XYLR_CALBD	399	Xylose repressor OS=Caldicellulosiruptor bescii (strain ATCC BAA-1888 / DSM 6725 / Z-1320) OX=521460 GN=xylR PE=3 SV=1	397	12	384	394	2	389	29.4	5.02397e-45	418
gene0022	Chromosome	sp|P40981|XYLR_CALSR	399	Putative xylose repressor OS=Caldicellulosiruptor sp. (strain Rt8B.4) OX=28238 GN=xylR PE=3 SV=1	397	12	384	389	2	389	28.3	5.11085e-42	397
gene0023	Chromosome	-	-	-	-	-	-	-	-	-	-	-	-
gene0024	Chromosome	sp|Q57819|Y374_METJA	330	Uncharacterized protein MJ0374 OS=Methanocaldococcus jannaschii (strain ATCC 43067 / DSM 2661 / JAL-1 / JCM 10045 / NBRC 100440) OX=243232 GN=MJ0374 PE=4 SV=1	312	123	253	132	196	317	29.5	9.60233e-06	118
gene0025	Chromosome	sp|Q9XA86|MMPLD_STRCO	705	Putative membrane protein SCO0839 OS=Streptomyces coelicolor (strain ATCC BAA-471 / A3(2) / M145) OX=100226 GN=SCO0839 PE=3 SV=1	746	50	739	697	31	693	50.8	2.27557e-166	1296
gene0025	Chromosome	sp|Q53902|MMPLA_STRCO	711	Putative membrane protein ActII-3 OS=Streptomyces coelicolor (strain ATCC BAA-471 / A3(2) / M145) OX=100226 GN=actII-3 PE=3 SV=1	746	25	746	732	12	688	41.9	3.51137e-154	1215
gene0025	Chromosome	sp|Q81QL7|APEX_BACAN	743	Apo-petrobactin exporter OS=Bacillus anthracis OX=1392 GN=apeX PE=1 SV=1	746	71	739	708	51	728	31.8	2.30116e-77	689
gene0025	Chromosome	sp|O54101|MMPLB_STRCO	847	Putative membrane protein SCO5905 OS=Streptomyces coelicolor (strain ATCC BAA-471 / A3(2) / M145) OX=100226 GN=SCO5905 PE=3 SV=1	746	32	739	744	6	706	32	2.88817e-67	620
gene0025	Chromosome	sp|Q49619|MMPLA_MYCLE	1008	Probable transport protein MmpL10 OS=Mycobacterium leprae (strain TN) OX=272631 GN=mmpL10 PE=3 SV=1	746	545	739	195	808	1000	45.1	8.75478e-36	376
gene0025	Chromosome	sp|Q49619|MMPLA_MYCLE	1008	Probable transport protein MmpL10 OS=Mycobacterium leprae (strain TN) OX=272631 GN=mmpL10 PE=3 SV=1	746	72	464	417	62	450	27.6	4.15279e-19	238
gene0025	Chromosome	sp|Q49619|MMPLA_MYCLE	1008	Probable transport protein MmpL10 OS=Mycobacterium leprae (strain TN) OX=272631 GN=mmpL10 PE=3 SV=1	746	200	361	167	842	1003	31.1	1.42045e-06	133
gene0026	Chromosome	sp|A0QZZ6|Y4207_MYCS2	130	Universal stress protein MSMEG_4207 OS=Mycolicibacterium smegmatis (strain ATCC 700084 / mc(2)155) OX=246196 GN=MSMEG_4207 PE=1 SV=1	129	3	125	130	2	126	40.8	3.10292e-16	181
gene0026	Chromosome	sp|P74897|YQA3_THEAQ	137	Universal stress protein in QAH/OAS sulfhydrylase 3'region OS=Thermus aquaticus OX=271 PE=3 SV=1	129	75	125	51	87	137	45.1	3.4524e-07	116
gene0026	Chromosome	sp|P64996|Y2346_MYCBO	292	Universal stress protein Mb2346c OS=Mycobacterium bovis (strain ATCC BAA-935 / AF2122/97) OX=233413 GN=BQ2027_MB2346C PE=3 SV=1	129	1	121	138	1	137	31.9	1.1681e-06	117
gene0026	Chromosome	sp|P9WLB5|Y2319_MYCTU	292	Universal stress protein Rv2319c OS=Mycobacterium tuberculosis (strain ATCC 25618 / H37Rv) OX=83332 GN=Rv2319c PE=1 SV=1	129	1	121	138	1	137	31.9	1.1681e-06	117
gene0026	Chromosome	sp|P9WLB4|Y2319_MYCTO	292	Universal stress protein MT2382 OS=Mycobacterium tuberculosis (strain CDC 1551 / Oshkosh) OX=83331 GN=MT2382 PE=3 SV=1	129	1	121	138	1	137	31.9	1.1681e-06	117
gene0027	Chromosome	sp|Q797A7|MTRTR_BACSU	461	Methylthioribose transporter OS=Bacillus subtilis (strain 168) OX=224308 GN=mtrA PE=3 SV=1	487	4	456	476	14	454	25.6	7.47266e-24	267
gene0027	Chromosome	sp|Q9ASS7|CAAT2_ARATH	635	Cationic amino acid transporter 2, vacuolar OS=Arabidopsis thaliana OX=3702 GN=CAT2 PE=1 SV=1	487	3	401	422	26	428	26.3	7.88221e-23	262
gene0027	Chromosome	sp|Q8GYB4|CAAT3_ARATH	609	Cationic amino acid transporter 3, mitochondrial OS=Arabidopsis thaliana OX=3702 GN=CAT3 PE=2 SV=1	487	2	396	427	15	409	26	1.21014e-22	260
gene0027	Chromosome	sp|Q9C5D6|CAAT9_ARATH	569	Cationic amino acid transporter 9, chloroplastic OS=Arabidopsis thaliana OX=3702 GN=CAT9 PE=2 SV=1	487	4	369	393	35	412	28.2	3.77005e-20	240
gene0027	Chromosome	sp|Q8W4K3|CAAT4_ARATH	600	Cationic amino acid transporter 4, vacuolar OS=Arabidopsis thaliana OX=3702 GN=CAT4 PE=1 SV=1	487	31	396	393	38	404	26.5	1.50863e-19	236
gene0028	Chromosome	sp|A8Z1H7|NMO_STAAT	355	Probable nitronate monooxygenase OS=Staphylococcus aureus (strain USA300 / TCH1516) OX=451516 GN=USA300HOU_0879 PE=3 SV=1	359	7	354	357	4	346	33.6	2.70538e-54	477
gene0028	Chromosome	sp|A6QFD2|NMO_STAAE	355	Probable nitronate monooxygenase OS=Staphylococcus aureus (strain Newman) OX=426430 GN=NWMN_0792 PE=3 SV=1	359	7	354	357	4	346	33.6	2.70538e-54	477
gene0028	Chromosome	sp|Q5HHG4|NMO_STAAC	355	Probable nitronate monooxygenase OS=Staphylococcus aureus (strain COL) OX=93062 GN=SACOL0922 PE=3 SV=1	359	7	354	357	4	346	33.6	2.70538e-54	477
gene0028	Chromosome	sp|Q2FZX9|NMO_STAA8	355	Probable nitronate monooxygenase OS=Staphylococcus aureus (strain NCTC 8325) OX=93061 GN=SAOUHSC_00855 PE=3 SV=1	359	7	354	357	4	346	33.6	2.70538e-54	477
gene0028	Chromosome	sp|Q2FIF3|NMO_STAA3	355	Probable nitronate monooxygenase OS=Staphylococcus aureus (strain USA300) OX=367830 GN=SAUSA300_0825 PE=3 SV=1	359	7	354	357	4	346	33.6	2.70538e-54	477
gene0029	Chromosome	sp|P94408|YCLF_BACSU	492	Uncharacterized transporter YclF OS=Bacillus subtilis (strain 168) OX=224308 GN=yclF PE=3 SV=2	511	39	510	476	16	491	45.2	4.61993e-127	992
gene0029	Chromosome	sp|A2RMA8|DTPT_LACLM	497	Di-/tripeptide transporter OS=Lactococcus lactis subsp. cremoris (strain MG1363) OX=416870 GN=dtpT PE=3 SV=1	511	39	482	463	9	468	43.2	8.75342e-114	904
gene0029	Chromosome	sp|P0C2U3|DTPT_LACLC	497	Di-/tripeptide transporter OS=Lactococcus lactis subsp. cremoris OX=1359 GN=dtpT PE=1 SV=1	511	39	482	463	9	468	43.2	8.75342e-114	904
gene0029	Chromosome	sp|P0C2U2|DTPT_LACLA	497	Di-/tripeptide transporter OS=Lactococcus lactis subsp. lactis (strain IL1403) OX=272623 GN=dtpT PE=3 SV=1	511	39	482	461	9	468	43.2	6.64921e-113	898
gene0029	Chromosome	sp|A0A2R9TD79|PEPT_YERP4	511	Peptide transporter YePEPT OS=Yersinia enterocolitica subsp. palearctica serotype O:3 (strain YE-P4) OX=1329364 GN=YEP4_02370 PE=1 SV=1	511	36	511	499	8	506	34.7	5.25826e-79	670
gene0030	Chromosome	sp|A0QV10|Y2408_MYCS2	275	Uncharacterized oxidoreductase MSMEG_2408/MSMEI_2347 OS=Mycolicibacterium smegmatis (strain ATCC 700084 / mc(2)155) OX=246196 GN=MSMEG_2408 PE=1 SV=1	279	8	279	272	2	272	57	2.15011e-113	858
gene0030	Chromosome	sp|A1UEC6|Y1985_MYCSK	276	Uncharacterized oxidoreductase Mkms_1985 OS=Mycobacterium sp. (strain KMS) OX=189918 GN=Mkms_1985 PE=3 SV=1	279	8	279	272	3	273	52.2	3.80599e-102	783
gene0030	Chromosome	sp|A3PXT0|Y1919_MYCSJ	276	Uncharacterized oxidoreductase Mjls_1919 OS=Mycobacterium sp. (strain JLS) OX=164757 GN=Mjls_1919 PE=3 SV=1	279	8	279	272	3	273	51.5	6.20564e-101	775
gene0030	Chromosome	sp|Q8ZI40|DKGA_YERPE	277	2,5-diketo-D-gluconic acid reductase A OS=Yersinia pestis OX=632 GN=dkgA PE=3 SV=1	279	6	278	274	2	273	50.4	1.89363e-97	752
gene0030	Chromosome	sp|A4TE41|Y4205_MYCGI	279	Uncharacterized oxidoreductase Mflv_4205 OS=Mycolicibacterium gilvum (strain PYR-GCK) OX=350054 GN=Mflv_4205 PE=3 SV=1	279	4	279	276	3	277	50.4	7.18336e-93	722
gene0031	Chromosome	sp|A0R2N3|NDP_MYCS2	240	NAD-dependent protein deacylase Sir2 OS=Mycolicibacterium smegmatis (strain ATCC 700084 / mc(2)155) OX=246196 GN=sir2 PE=1 SV=1	279	18	262	245	3	229	53.1	1.02443e-78	625
gene0031	Chromosome	sp|P9WGG3|NPD_MYCTU	237	NAD-dependent protein deacylase OS=Mycobacterium tuberculosis (strain ATCC 25618 / H37Rv) OX=83332 GN=cobB PE=1 SV=1	279	18	262	246	3	229	53.7	1.36229e-77	617
gene0031	Chromosome	sp|P9WGG2|NPD_MYCTO	237	NAD-dependent protein deacylase OS=Mycobacterium tuberculosis (strain CDC 1551 / Oshkosh) OX=83331 GN=cobB PE=3 SV=1	279	18	262	246	3	229	53.7	1.36229e-77	617
gene0031	Chromosome	sp|P66814|NPD_MYCBO	237	NAD-dependent protein deacylase OS=Mycobacterium bovis (strain ATCC BAA-935 / AF2122/97) OX=233413 GN=cobB PE=3 SV=1	279	18	262	246	3	229	53.7	1.36229e-77	617
gene0031	Chromosome	sp|Q8NSM4|NPD_CORGL	258	NAD-dependent protein deacylase OS=Corynebacterium glutamicum (strain ATCC 13032 / DSM 20300 / JCM 1318 / LMG 3730 / NCIMB 10025) OX=196627 GN=cobB PE=3 SV=1	279	9	262	257	14	253	48.6	1.85922e-76	611
gene0032	Chromosome	-	-	-	-	-	-	-	-	-	-	-	-
gene0033	Chromosome	sp|Q4L443|MNHA2_STAHJ	800	Putative antiporter subunit mnhA2 OS=Staphylococcus haemolyticus (strain JCSC1435) OX=279808 GN=mnhA2 PE=3 SV=1	975	56	755	751	58	791	36.1	6.43874e-123	1027
gene0033	Chromosome	sp|Q9RGZ5|MRPA_BACPE	805	Na(+)/H(+) antiporter subunit A OS=Bacillus pseudofirmus (strain OF4) OX=398511 GN=mrpA PE=1 SV=2	975	12	755	793	16	798	35.3	2.80604e-119	1002
gene0033	Chromosome	sp|Q49VG9|MNHA2_STAS1	798	Putative antiporter subunit mnhA2 OS=Staphylococcus saprophyticus subsp. saprophyticus (strain ATCC 15305 / DSM 20229 / NCIMB 8711 / NCTC 7292 / S-41) OX=342451 GN=mnhA2 PE=3 SV=1	975	52	756	753	54	793	35.3	5.88835e-119	999
gene0033	Chromosome	sp|Q5HRB2|MNHA2_STAEQ	800	Putative antiporter subunit mnhA2 OS=Staphylococcus epidermidis (strain ATCC 35984 / RP62A) OX=176279 GN=mnhA2 PE=3 SV=1	975	56	755	741	58	791	34.7	2.22977e-117	988
gene0033	Chromosome	sp|Q8CQ50|MNHA2_STAES	800	Putative antiporter subunit mnhA2 OS=Staphylococcus epidermidis (strain ATCC 12228) OX=176280 GN=mnhA2 PE=3 SV=1	975	56	755	741	58	791	34.7	2.94898e-117	988
gene0034	Chromosome	sp|Q9RGZ3|MRPC_BACPE	112	Na(+)/H(+) antiporter subunit C OS=Bacillus pseudofirmus (strain OF4) OX=398511 GN=mrpC PE=1 SV=1	148	3	100	98	5	101	39.8	6.80185e-18	193
gene0034	Chromosome	sp|O05260|MRPC_BACSU	113	Na(+)/H(+) antiporter subunit C OS=Bacillus subtilis (strain 168) OX=224308 GN=mrpC PE=1 SV=2	148	3	100	98	5	101	36.7	6.9968e-17	186
gene0034	Chromosome	sp|P60683|MNHC1_STAAW	113	Na(+)/H(+) antiporter subunit C1 OS=Staphylococcus aureus (strain MW2) OX=196620 GN=mnhC1 PE=3 SV=1	148	8	100	93	10	101	37.6	8.39538e-15	172
gene0034	Chromosome	sp|P60682|MNHC1_STAAU	113	Na(+)/H(+) antiporter subunit C1 OS=Staphylococcus aureus OX=1280 GN=mnhC1 PE=1 SV=1	148	8	100	93	10	101	37.6	8.39538e-15	172
gene0034	Chromosome	sp|A8Z057|MNHC1_STAAT	113	Na(+)/H(+) antiporter subunit C1 OS=Staphylococcus aureus (strain USA300 / TCH1516) OX=451516 GN=mnhC1 PE=3 SV=1	148	8	100	93	10	101	37.6	8.39538e-15	172
gene0035	Chromosome	sp|Q9RGZ2|MRPD_BACPE	493	Na(+)/H(+) antiporter subunit D OS=Bacillus pseudofirmus (strain OF4) OX=398511 GN=mrpD PE=1 SV=2	501	10	501	500	9	493	34.8	7.32912e-80	673
gene0035	Chromosome	sp|Q7A725|MNHD2_STAAN	498	Putative antiporter subunit mnhD2 OS=Staphylococcus aureus (strain N315) OX=158879 GN=mnhD2 PE=3 SV=1	501	1	500	511	1	491	29.5	5.70883e-58	522
gene0035	Chromosome	sp|Q99VY9|MNHD2_STAAM	498	Putative antiporter subunit mnhD2 OS=Staphylococcus aureus (strain Mu50 / ATCC 700699) OX=158878 GN=mnhD2 PE=3 SV=1	501	1	500	511	1	491	29.5	5.70883e-58	522
gene0035	Chromosome	sp|A7WZ79|MNHD2_STAA1	498	Putative antiporter subunit mnhD2 OS=Staphylococcus aureus (strain Mu3 / ATCC 700698) OX=418127 GN=mnhD2 PE=3 SV=1	501	1	500	511	1	491	29.5	5.70883e-58	522
gene0035	Chromosome	sp|Q0Q2J7|MNHD2_STAAU	499	Putative antiporter subunit mnhD2 OS=Staphylococcus aureus OX=1280 GN=mnhD2 PE=3 SV=1	501	1	500	511	2	492	29.5	1.3062e-57	520
gene0036	Chromosome	sp|Q49W87|MNHE1_STAS1	160	Na(+)/H(+) antiporter subunit E1 OS=Staphylococcus saprophyticus subsp. saprophyticus (strain ATCC 15305 / DSM 20229 / NCIMB 8711 / NCTC 7292 / S-41) OX=342451 GN=mnhE1 PE=3 SV=1	139	3	72	70	50	119	37.1	6.08279e-07	115
gene0036	Chromosome	sp|Q7WY60|MRPE_BACSU	158	Na(+)/H(+) antiporter subunit E OS=Bacillus subtilis (strain 168) OX=224308 GN=mrpE PE=1 SV=2	139	6	72	68	52	119	36.8	1.36414e-06	113
gene0037	Chromosome	-	-	-	-	-	-	-	-	-	-	-	-
gene0038	Chromosome	sp|O05227|MRPG_BACSU	124	Na(+)/H(+) antiporter subunit G OS=Bacillus subtilis (strain 168) OX=224308 GN=mrpG PE=1 SV=1	133	16	101	88	6	93	38.6	2.47101e-12	154
gene0038	Chromosome	sp|Q9RGY9|MRPG_BACPE	119	Na(+)/H(+) antiporter subunit G OS=Bacillus pseudofirmus (strain OF4) OX=398511 GN=mrpG PE=1 SV=1	133	16	118	105	5	109	32.4	3.68223e-11	145
gene0038	Chromosome	sp|Q8CPV4|MNHG1_STAES	118	Na(+)/H(+) antiporter subunit G1 OS=Staphylococcus epidermidis (strain ATCC 12228) OX=176280 GN=mnhG1 PE=3 SV=1	133	22	118	99	13	111	34.3	2.70011e-10	139
gene0038	Chromosome	sp|Q5HQL6|MNHG1_STAEQ	118	Na(+)/H(+) antiporter subunit G1 OS=Staphylococcus epidermidis (strain ATCC 35984 / RP62A) OX=176279 GN=mnhG1 PE=3 SV=1	133	22	118	99	13	111	34.3	2.70011e-10	139
gene0038	Chromosome	sp|P60699|MNHG1_STAAW	118	Na(+)/H(+) antiporter subunit G1 OS=Staphylococcus aureus (strain MW2) OX=196620 GN=mnhG1 PE=3 SV=1	133	22	122	103	13	115	28.2	4.18772e-08	122
gene0039	Chromosome	sp|O34542|YFLK_BACSU	221	Uncharacterized protein YflK OS=Bacillus subtilis (strain 168) OX=224308 GN=yflK PE=4 SV=1	232	24	186	163	28	181	32.5	3.79469e-21	228
gene0039	Chromosome	sp|P32157|YIIM_ECOLI	224	Protein YiiM OS=Escherichia coli (strain K12) OX=83333 GN=yiiM PE=1 SV=2	232	6	176	174	3	167	28.2	9.78883e-17	195
gene0039	Chromosome	sp|P43976|Y278_HAEIN	221	Uncharacterized protein HI_0278 OS=Haemophilus influenzae (strain ATCC 51907 / DSM 11121 / KW20 / Rd) OX=71421 GN=HI_0278 PE=4 SV=2	232	40	193	158	34	189	25.3	6.31026e-12	159
gene0040	Chromosome	-	-	-	-	-	-	-	-	-	-	-	-
gene0041	Chromosome	sp|O31541|YETL_BACSU	167	Uncharacterized HTH-type transcriptional regulator YetL OS=Bacillus subtilis (strain 168) OX=224308 GN=yetL PE=4 SV=1	162	13	122	110	28	136	29.1	2.76783e-09	134
gene0041	Chromosome	sp|O31564|YFIV_BACSU	160	Uncharacterized HTH-type transcriptional regulator YfiV OS=Bacillus subtilis (strain 168) OX=224308 GN=yfiV PE=4 SV=1	162	7	148	152	16	157	27.6	6.26716e-06	110
gene0042	Chromosome	sp|P96694|MHQP_BACSU	129	Putative oxidoreductase MhqP OS=Bacillus subtilis (strain 168) OX=224308 GN=mhqP PE=2 SV=1	163	31	150	124	5	128	37.1	1.1147e-14	173
gene0042	Chromosome	sp|P54720|CATD_BACSU	134	Putative oxidoreductase CatD OS=Bacillus subtilis (strain 168) OX=224308 GN=catD PE=2 SV=1	163	25	163	140	2	134	33.6	1.76344e-13	164
gene0042	Chromosome	sp|O06349|Y3486_MYCTU	163	Uncharacterized membrane protein Rv3486 OS=Mycobacterium tuberculosis (strain ATCC 25618 / H37Rv) OX=83332 GN=Rv3486 PE=1 SV=4	163	15	156	154	6	156	34.4	6.27164e-08	124
gene0042	Chromosome	sp|P44069|Y886_HAEIN	134	Uncharacterized protein HI_0886 OS=Haemophilus influenzae (strain ATCC 51907 / DSM 11121 / KW20 / Rd) OX=71421 GN=HI_0886 PE=3 SV=1	163	32	151	123	12	129	35	2.93867e-07	118
gene0042	Chromosome	sp|P42619|YQJF_ECOLI	130	Inner membrane protein YqjF OS=Escherichia coli (strain K12) OX=83333 GN=yqjF PE=1 SV=2	163	31	156	131	8	129	34.4	6.81309e-07	115
gene0043	Chromosome	sp|P71082|YGAD_BACSU	580	Putative multidrug export ATP-binding/permease protein YgaD OS=Bacillus subtilis (strain 168) OX=224308 GN=ygaD PE=3 SV=2	623	28	617	596	2	577	33.1	1.21477e-112	913
gene0043	Chromosome	sp|Q2LVL0|MSBA_SYNAS	601	Lipid A export ATP-binding/permease protein MsbA OS=Syntrophus aciditrophicus (strain SB) OX=56780 GN=msbA PE=3 SV=1	623	30	623	594	21	592	33.8	1.72972e-109	893
gene0043	Chromosome	sp|Q6AJW3|MSBA_DESPS	572	Lipid A export ATP-binding/permease protein MsbA OS=Desulfotalea psychrophila (strain LSv54 / DSM 12343) OX=177439 GN=msbA PE=3 SV=1	623	26	617	592	3	572	32.9	5.57818e-103	847
gene0043	Chromosome	sp|Q9WYC4|Y288_THEMA	598	Uncharacterized ABC transporter ATP-binding protein TM_0288 OS=Thermotoga maritima (strain ATCC 43589 / MSB8 / DSM 3109 / JCM 10099) OX=243274 GN=TM_0288 PE=1 SV=1	623	29	619	591	24	592	32.1	1.81342e-102	845
gene0043	Chromosome	sp|P54719|YFIC_BACSU	604	Uncharacterized ABC transporter ATP-binding protein YfiC OS=Bacillus subtilis (strain 168) OX=224308 GN=yfiC PE=3 SV=1	623	24	618	596	29	602	31.4	6.50242e-102	842
gene0044	Chromosome	-	-	-	-	-	-	-	-	-	-	-	-
gene0045	Chromosome	-	-	-	-	-	-	-	-	-	-	-	-
gene0046	Chromosome	-	-	-	-	-	-	-	-	-	-	-	-
gene0047	Chromosome	-	-	-	-	-	-	-	-	-	-	-	-
gene0048	Chromosome	sp|P80092|CBPX1_SACS2	393	Thermostable carboxypeptidase 1 OS=Saccharolobus solfataricus (strain ATCC 35092 / DSM 1617 / JCM 11322 / P2) OX=273057 GN=cpsA1 PE=1 SV=2	408	8	384	386	6	370	33.4	2.6606e-61	532
gene0048	Chromosome	sp|P58156|CBPX2_SACS2	393	Thermostable carboxypeptidase 2 OS=Saccharolobus solfataricus (strain ATCC 35092 / DSM 1617 / JCM 11322 / P2) OX=273057 GN=cpsA2 PE=3 SV=1	408	20	384	371	21	370	34.2	4.22438e-61	530
gene0048	Chromosome	sp|P45493|HIPO_CAMJE	383	Hippurate hydrolase OS=Campylobacter jejuni subsp. jejuni serotype O:2 (strain ATCC 700819 / NCTC 11168) OX=192222 GN=hipO PE=1 SV=2	408	12	382	375	9	360	35.5	1.42193e-60	526
gene0048	Chromosome	sp|O04373|ILL4_ARATH	440	IAA-amino acid hydrolase ILR1-like 4 OS=Arabidopsis thaliana OX=3702 GN=ILL4 PE=1 SV=2	408	11	383	378	42	401	34.7	2.32531e-55	494
gene0048	Chromosome	sp|Q84XG9|ILL1_ORYSI	442	IAA-amino acid hydrolase ILR1-like 1 OS=Oryza sativa subsp. indica OX=39946 GN=ILL1 PE=2 SV=1	408	20	383	372	52	403	34.9	2.37553e-55	494
gene0049	Chromosome	sp|A0A1C9CX66|CYC2_CAMAC	390	(S)-8-oxocitronellyl enol synthase CYC2 OS=Camptotheca acuminata OX=16922 GN=CYC2 PE=1 SV=1	364	13	364	366	26	390	36.9	2.44181e-80	657
gene0049	Chromosome	sp|Q6PQJ9|5BPOR_DIGLA	389	3-oxo-Delta(4,5)-steroid 5-beta-reductase OS=Digitalis lanata OX=49450 PE=1 SV=1	364	6	364	372	19	389	37.1	3.23806e-80	656
gene0049	Chromosome	sp|Q9STX2|VEP1_ARATH	388	3-oxo-Delta(4,5)-steroid 5-beta-reductase OS=Arabidopsis thaliana OX=3702 GN=VEP1 PE=1 SV=1	364	4	364	375	21	388	37.6	6.65899e-80	654
gene0049	Chromosome	sp|A0A221J5W8|ISY1_NEPCA	388	(S)-8-oxocitronellyl enol synthase ISY1 OS=Nepeta cataria OX=39347 GN=ISY1 PE=1 SV=1	364	15	364	363	28	388	37.5	1.19622e-78	645
gene0049	Chromosome	sp|A0A221J5X3|ISY1_NEPRA	388	(S)-8-oxocitronellyl enol synthase ISY1 OS=Nepeta racemosa OX=54731 GN=ISY1 PE=1 SV=1	364	15	364	363	28	388	37.5	1.07067e-77	639
gene0050	Chromosome	sp|O86564|SDHL_STRCO	455	L-serine dehydratase OS=Streptomyces coelicolor (strain ATCC BAA-471 / A3(2) / M145) OX=100226 GN=sdaA PE=3 SV=1	476	1	476	477	1	455	59.5	0	1356
gene0050	Chromosome	sp|P9WGT5|SDHL_MYCTU	461	L-serine dehydratase OS=Mycobacterium tuberculosis (strain ATCC 25618 / H37Rv) OX=83332 GN=sdaA PE=1 SV=1	476	1	476	480	1	461	60.4	2.0366e-179	1333
gene0050	Chromosome	sp|P9WGT4|SDHL_MYCTO	461	L-serine dehydratase OS=Mycobacterium tuberculosis (strain CDC 1551 / Oshkosh) OX=83331 GN=sdaA PE=3 SV=1	476	1	476	480	1	461	60.4	2.0366e-179	1333
gene0050	Chromosome	sp|P66774|SDHL_MYCBO	461	L-serine dehydratase OS=Mycobacterium bovis (strain ATCC BAA-935 / AF2122/97) OX=233413 GN=sdaA PE=3 SV=1	476	1	476	480	1	461	60.4	2.0366e-179	1333
gene0050	Chromosome	sp|P71349|SDHL_HAEIN	455	L-serine dehydratase OS=Haemophilus influenzae (strain ATCC 51907 / DSM 11121 / KW20 / Rd) OX=71421 GN=sdaA PE=3 SV=1	476	3	474	474	2	453	50.4	3.10175e-148	1126
gene0051	Chromosome	sp|Q4JXU4|GCSH_CORJK	127	Glycine cleavage system H protein OS=Corynebacterium jeikeium (strain K411) OX=306537 GN=gcvH PE=3 SV=1	125	1	122	127	1	127	55.1	1.96238e-42	358
gene0051	Chromosome	sp|Q47MD7|GCSH_THEFY	126	Glycine cleavage system H protein OS=Thermobifida fusca (strain YX) OX=269800 GN=gcvH PE=3 SV=1	125	3	125	125	2	126	57.6	1.32146e-41	352
gene0051	Chromosome	sp|C3PHK4|GCSH_CORA7	130	Glycine cleavage system H protein OS=Corynebacterium aurimucosum (strain ATCC 700975 / DSM 44827 / CN-1) OX=548476 GN=gcvH PE=3 SV=1	125	1	121	127	1	127	52	1.41933e-41	352
gene0051	Chromosome	sp|C5CAI7|GCSH_MICLC	128	Glycine cleavage system H protein OS=Micrococcus luteus (strain ATCC 4698 / DSM 20030 / JCM 1464 / NBRC 3333 / NCIMB 9278 / NCTC 2665 / VKM Ac-2230) OX=465515 GN=gcvH PE=3 SV=1	125	1	117	123	1	123	58.5	2.39741e-39	337
gene0051	Chromosome	sp|B2GK12|GCSH_KOCRD	128	Glycine cleavage system H protein OS=Kocuria rhizophila (strain ATCC 9341 / DSM 348 / NBRC 103217 / DC2201) OX=378753 GN=gcvH PE=3 SV=1	125	1	119	125	1	125	55.2	1.09876e-38	333
gene0052	Chromosome	sp|Q82JI2|GCST_STRAW	372	Aminomethyltransferase OS=Streptomyces avermitilis (strain ATCC 31267 / DSM 46492 / JCM 5070 / NBRC 14893 / NCIMB 12804 / NRRL 8165 / MA-4680) OX=227882 GN=gcvT PE=3 SV=1	373	4	371	372	3	370	63.2	2.47761e-151	1128
gene0052	Chromosome	sp|O86567|GCST_STRCO	372	Aminomethyltransferase OS=Streptomyces coelicolor (strain ATCC BAA-471 / A3(2) / M145) OX=100226 GN=gcvT PE=3 SV=1	373	4	371	372	3	370	62.6	1.21298e-148	1110
gene0052	Chromosome	sp|Q6A9R6|GCST_CUTAK	371	Aminomethyltransferase OS=Cutibacterium acnes (strain DSM 16379 / KPA171202) OX=267747 GN=gcvT PE=3 SV=1	373	5	371	371	2	370	59	1.41346e-142	1070
gene0052	Chromosome	sp|Q4JXU5|GCST_CORJK	389	Aminomethyltransferase OS=Corynebacterium jeikeium (strain K411) OX=306537 GN=gcvT PE=3 SV=1	373	5	371	386	2	387	57.3	2.74656e-141	1063
gene0052	Chromosome	sp|C3PHK3|GCST_CORA7	370	Aminomethyltransferase OS=Corynebacterium aurimucosum (strain ATCC 700975 / DSM 44827 / CN-1) OX=548476 GN=gcvT PE=3 SV=1	373	5	373	370	2	370	57	2.98202e-139	1048
gene0053	Chromosome	sp|Q9AK84|GCSP_STRCO	961	Glycine dehydrogenase (decarboxylating) OS=Streptomyces coelicolor (strain ATCC BAA-471 / A3(2) / M145) OX=100226 GN=gcvP PE=3 SV=1	956	14	956	948	17	961	65.9	0	3054
gene0053	Chromosome	sp|Q73ZQ6|GCSP_MYCPA	941	Glycine dehydrogenase (decarboxylating) OS=Mycolicibacterium paratuberculosis (strain ATCC BAA-968 / K-10) OX=262316 GN=gcvP PE=3 SV=1	956	12	954	951	5	940	64.1	0	3050
gene0053	Chromosome	sp|Q827D7|GCSP_STRAW	961	Glycine dehydrogenase (decarboxylating) OS=Streptomyces avermitilis (strain ATCC 31267 / DSM 46492 / JCM 5070 / NBRC 14893 / NCIMB 12804 / NRRL 8165 / MA-4680) OX=227882 GN=gcvP PE=3 SV=2	956	14	956	948	17	961	65.5	0	3043
gene0053	Chromosome	sp|A0QGN2|GCSP_MYCA1	941	Glycine dehydrogenase (decarboxylating) OS=Mycobacterium avium (strain 104) OX=243243 GN=gcvP PE=3 SV=1	956	12	954	951	5	940	63.9	0	3039
gene0053	Chromosome	sp|B1W4G3|GCSP_STRGG	961	Glycine dehydrogenase (decarboxylating) OS=Streptomyces griseus subsp. griseus (strain JCM 4626 / NBRC 13350) OX=455632 GN=gcvP PE=3 SV=1	956	14	956	948	17	961	65.2	0	3037
gene0054	Chromosome	-	-	-	-	-	-	-	-	-	-	-	-
gene0055	Chromosome	-	-	-	-	-	-	-	-	-	-	-	-
gene0056	Chromosome	sp|Q45460|OPUBA_BACSU	381	Choline transport ATP-binding protein OpuBA OS=Bacillus subtilis (strain 168) OX=224308 GN=opuBA PE=2 SV=2	369	8	364	378	4	372	40.2	1.82056e-89	718
gene0056	Chromosome	sp|Q8ZPK4|OSMV_SALTY	382	Osmoprotectant import ATP-binding protein OsmV OS=Salmonella typhimurium (strain LT2 / SGSC1412 / ATCC 700720) OX=99287 GN=osmV PE=1 SV=1	369	6	347	357	2	356	42.9	3.42338e-89	716
gene0056	Chromosome	sp|O34992|OPUCA_BACSU	380	Glycine betaine/carnitine/choline transport ATP-binding protein OpuCA OS=Bacillus subtilis (strain 168) OX=224308 GN=opuCA PE=1 SV=1	369	6	364	373	2	371	39.4	3.5908e-86	695
gene0056	Chromosome	sp|Q9KHT9|OPUCA_LISMN	397	Carnitine transport ATP-binding protein OpuCA OS=Listeria monocytogenes OX=1639 GN=opuCA PE=1 SV=1	369	6	364	372	2	371	39	1.02637e-85	694
gene0056	Chromosome	sp|G2JZ44|OPUCA_LISM4	397	Carnitine transport ATP-binding protein OpuCA OS=Listeria monocytogenes serotype 1/2a (strain 10403S) OX=393133 GN=opuCA PE=1 SV=1	369	6	364	372	2	371	39	1.02637e-85	694
gene0057	Chromosome	sp|P39775|OPUBD_BACSU	226	Choline transport system permease protein OpuBD OS=Bacillus subtilis (strain 168) OX=224308 GN=opuBD PE=2 SV=3	224	1	222	223	8	219	30	3.77679e-20	221
gene0057	Chromosome	sp|O34742|OPUCD_BACSU	229	Glycine betaine/carnitine/choline transport system permease protein OpuCD OS=Bacillus subtilis (strain 168) OX=224308 GN=opuCD PE=1 SV=1	224	3	209	208	10	214	30.8	3.1431e-19	214
gene0057	Chromosome	sp|Q45461|OPUBB_BACSU	217	Choline transport system permease protein OpuBB OS=Bacillus subtilis (strain 168) OX=224308 GN=opuBB PE=2 SV=2	224	2	205	204	6	206	30.4	2.85751e-17	199
gene0057	Chromosome	sp|Q9KHT6|OPUCD_LISMN	223	Carnitine transport permease protein OpuCD OS=Listeria monocytogenes OX=1639 GN=opuCD PE=1 SV=1	224	1	220	221	8	217	26.7	4.82461e-17	197
gene0057	Chromosome	sp|G2JZ41|OPUCD_LISM4	223	Carnitine transport permease protein OpuCD OS=Listeria monocytogenes serotype 1/2a (strain 10403S) OX=393133 GN=opuCD PE=1 SV=1	224	1	220	221	8	217	26.7	4.82461e-17	197
gene0058	Chromosome	sp|O34878|OPUCB_BACSU	217	Glycine betaine/carnitine/choline transport system permease protein OpuCB OS=Bacillus subtilis (strain 168) OX=224308 GN=opuCB PE=1 SV=1	223	29	219	191	21	211	36.1	2.6715e-35	326
gene0058	Chromosome	sp|Q45461|OPUBB_BACSU	217	Choline transport system permease protein OpuBB OS=Bacillus subtilis (strain 168) OX=224308 GN=opuBB PE=2 SV=2	223	26	219	194	18	211	35.6	1.06498e-33	315
gene0058	Chromosome	sp|Q9KHT8|OPUCB_LISMN	218	Carnitine transport permease protein OpuCB OS=Listeria monocytogenes OX=1639 GN=opuCB PE=1 SV=1	223	29	221	193	21	213	36.3	2.57923e-30	292
gene0058	Chromosome	sp|G2JZ43|OPUCB_LISM4	218	Carnitine transport permease protein OpuCB OS=Listeria monocytogenes serotype 1/2a (strain 10403S) OX=393133 GN=opuCB PE=1 SV=1	223	29	221	193	21	213	36.3	2.57923e-30	292
gene0058	Chromosome	sp|Q9KHT6|OPUCD_LISMN	223	Carnitine transport permease protein OpuCD OS=Listeria monocytogenes OX=1639 GN=opuCD PE=1 SV=1	223	26	211	187	21	207	32.6	1.9702e-24	251
gene0059	Chromosome	sp|Q9KHT7|OPUCC_LISMN	308	Carnitine transport binding protein OpuCC OS=Listeria monocytogenes OX=1639 GN=opuCC PE=1 SV=1	311	42	311	277	31	303	25.6	3.47445e-13	176
gene0059	Chromosome	sp|G2JZ42|OPUCC_LISM4	308	Carnitine transport binding protein OpuCC OS=Listeria monocytogenes serotype 1/2a (strain 10403S) OX=393133 GN=opuCC PE=1 SV=1	311	42	311	277	31	303	25.6	3.47445e-13	176
gene0059	Chromosome	sp|Q8ZPK2|OSMX_SALTY	300	Osmoprotectant-binding protein OsmX OS=Salmonella typhimurium (strain LT2 / SGSC1412 / ATCC 700720) OX=99287 GN=osmX PE=1 SV=1	311	39	310	295	18	298	26.1	2.7249e-12	169
gene0059	Chromosome	sp|P33362|YEHZ_ECOLI	305	Glycine betaine-binding protein YehZ OS=Escherichia coli (strain K12) OX=83333 GN=yehZ PE=1 SV=1	311	47	197	159	27	184	30.8	3.81706e-09	145
gene0059	Chromosome	sp|O32243|OPUCC_BACSU	303	Glycine betaine/carnitine/choline-binding protein OpuCC OS=Bacillus subtilis (strain 168) OX=224308 GN=opuCC PE=1 SV=1	311	43	311	276	30	301	22.1	6.72352e-07	127
gene0060	Chromosome	sp|Q9ZEU2|AMYS_NEIPO	636	Amylosucrase OS=Neisseria polysaccharea OX=489 GN=ams PE=1 SV=1	651	12	647	641	2	635	54.3	0	1880
gene0060	Chromosome	sp|Q84HD6|AMYS_NEIME	636	Amylosucrase OS=Neisseria meningitidis OX=487 GN=ams PE=3 SV=1	651	12	647	641	2	635	53.4	0	1845
gene0060	Chromosome	sp|P72235|TRES_PIMSR	573	Trehalose synthase OS=Pimelobacter sp. (strain R48) OX=51662 GN=treS PE=3 SV=1	651	122	647	570	37	562	26.1	1.02015e-40	404
gene0060	Chromosome	sp|A0R6E0|TRES_MYCS2	593	Trehalose synthase/amylase TreS OS=Mycolicibacterium smegmatis (strain ATCC 700084 / mc(2)155) OX=246196 GN=treS PE=1 SV=1	651	123	647	576	58	582	26.6	1.99252e-39	395
gene0060	Chromosome	sp|P9WQ19|TRES_MYCTU	601	Trehalose synthase/amylase TreS OS=Mycobacterium tuberculosis (strain ATCC 25618 / H37Rv) OX=83332 GN=treS PE=1 SV=1	651	122	647	573	65	584	26	3.41198e-39	393
gene0061	Chromosome	sp|Q7MZY0|GDX_PHOLL	104	Guanidinium exporter OS=Photorhabdus laumondii subsp. laumondii (strain DSM 15139 / CIP 105565 / TT01) OX=243265 GN=gdx PE=3 SV=1	98	1	96	96	7	102	41.7	1.63102e-15	172
gene0061	Chromosome	sp|P20928|GDX_PROVU	104	Guanidinium exporter OS=Proteus vulgaris OX=585 GN=gdx PE=3 SV=1	98	1	96	96	7	102	41.7	5.20537e-15	169
gene0061	Chromosome	sp|Q7CP98|GDX_SALTY	105	Guanidinium exporter OS=Salmonella typhimurium (strain LT2 / SGSC1412 / ATCC 700720) OX=99287 GN=gdx PE=3 SV=1	98	1	96	97	7	102	45.4	1.60233e-14	166
gene0061	Chromosome	sp|Q8XGT8|GDX_SALTI	105	Guanidinium exporter OS=Salmonella typhi OX=90370 GN=gdx PE=3 SV=1	98	1	96	97	7	102	45.4	1.60233e-14	166
gene0061	Chromosome	sp|Q6PT90|GDX_SALTM	105	Guanidinium exporter OS=Salmonella typhimurium OX=90371 GN=gdx PE=3 SV=1	98	1	96	97	7	102	47.4	2.14432e-14	165
gene0062	Chromosome	sp|Q7MZY0|GDX_PHOLL	104	Guanidinium exporter OS=Photorhabdus laumondii subsp. laumondii (strain DSM 15139 / CIP 105565 / TT01) OX=243265 GN=gdx PE=3 SV=1	128	18	120	103	2	104	43.7	1.36082e-16	182
gene0062	Chromosome	sp|Q66FD1|GDX_YERPS	104	Guanidinium exporter OS=Yersinia pseudotuberculosis serotype I (strain IP32953) OX=273123 GN=gdx PE=3 SV=1	128	18	120	103	2	104	44.7	5.89852e-16	178
gene0062	Chromosome	sp|Q8D1E4|GDX_YERPE	104	Guanidinium exporter OS=Yersinia pestis OX=632 GN=gdx PE=3 SV=2	128	18	120	103	2	104	44.7	5.89852e-16	178
gene0062	Chromosome	sp|Q7CP98|GDX_SALTY	105	Guanidinium exporter OS=Salmonella typhimurium (strain LT2 / SGSC1412 / ATCC 700720) OX=99287 GN=gdx PE=3 SV=1	128	18	116	103	2	100	44.7	1.12311e-14	169
gene0062	Chromosome	sp|Q8XGT8|GDX_SALTI	105	Guanidinium exporter OS=Salmonella typhi OX=90370 GN=gdx PE=3 SV=1	128	18	116	103	2	100	44.7	1.12311e-14	169
gene0063	Chromosome	sp|Q0K843|SAUU_CUPNH	430	Probable sulfoacetate transporter SauU OS=Cupriavidus necator (strain ATCC 17699 / H16 / DSM 428 / Stanier 337) OX=381666 GN=sauU PE=2 SV=1	413	3	386	413	2	388	23.5	2.89347e-06	125
gene0064	Chromosome	-	-	-	-	-	-	-	-	-	-	-	-
gene0065	Chromosome	sp|P53651|SODM_NOCAS	207	Superoxide dismutase [Mn] OS=Nocardia asteroides OX=1824 GN=sodA PE=3 SV=2	206	1	206	206	1	205	68	4.99801e-98	742
gene0065	Chromosome	sp|P53649|SODM_MYCSM	207	Superoxide dismutase [Mn] OS=Mycolicibacterium smegmatis OX=1772 GN=sodA PE=1 SV=4	206	1	206	206	1	205	67	2.27258e-97	737
gene0065	Chromosome	sp|A0R652|SODM_MYCS2	207	Superoxide dismutase [Mn] OS=Mycolicibacterium smegmatis (strain ATCC 700084 / mc(2)155) OX=246196 GN=sodA PE=1 SV=1	206	1	206	206	1	205	67	2.27258e-97	737
gene0065	Chromosome	sp|P53647|SODM_MYCPA	207	Superoxide dismutase [Mn] OS=Mycolicibacterium paratuberculosis (strain ATCC BAA-968 / K-10) OX=262316 GN=sodA PE=1 SV=3	206	1	206	206	1	205	67	1.21662e-96	733
gene0065	Chromosome	sp|P47201|SODM_MYCAV	207	Superoxide dismutase [Mn] OS=Mycobacterium avium OX=1764 GN=sodA PE=3 SV=3	206	1	206	206	1	205	66.5	3.53833e-96	730
gene0066	Chromosome	sp|P16468|MAOX_GEOSE	478	NAD-dependent malic enzyme OS=Geobacillus stearothermophilus OX=1422 PE=1 SV=1	393	13	387	376	84	459	56.6	2.69355e-136	1041
gene0066	Chromosome	sp|O34962|MAO4_BACSU	410	Probable NAD-dependent malic enzyme 4 OS=Bacillus subtilis (strain 168) OX=224308 GN=ytsJ PE=3 SV=1	393	14	374	366	5	370	53	4.90921e-116	900
gene0066	Chromosome	sp|E1V8J1|MAEB_HALED	422	NADP-dependent malic enzyme OS=Halomonas elongata (strain ATCC 33173 / DSM 2581 / NBRC 15536 / NCIMB 2198 / 1H9) OX=768066 GN=maeB PE=1 SV=1	393	23	387	384	19	398	47.7	4.50525e-108	848
gene0066	Chromosome	sp|O30808|MAO2_RHIME	761	NADP-dependent malic enzyme OS=Rhizobium meliloti (strain 1021) OX=266834 GN=tme PE=1 SV=2	393	11	387	400	14	409	47.2	1.20149e-99	817
gene0066	Chromosome	sp|P76558|MAO2_ECOLI	759	NADP-dependent malic enzyme OS=Escherichia coli (strain K12) OX=83333 GN=maeB PE=1 SV=1	393	23	382	384	19	399	44.8	2.33345e-97	801
gene0067	Chromosome	sp|P9WNP3|HTDZ_MYCTU	151	3-hydroxyacyl-thioester dehydratase Z OS=Mycobacterium tuberculosis (strain ATCC 25618 / H37Rv) OX=83332 GN=htdZ PE=1 SV=1	158	14	158	148	4	151	50.7	7.665e-48	399
gene0067	Chromosome	sp|P9WNP2|HTDZ_MYCTO	151	3-hydroxyacyl-thioester dehydratase Z OS=Mycobacterium tuberculosis (strain CDC 1551 / Oshkosh) OX=83331 GN=htdZ PE=3 SV=1	158	14	158	148	4	151	50.7	7.665e-48	399
gene0067	Chromosome	sp|Q7U2S5|HTDZ_MYCBO	151	3-hydroxyacyl-thioester dehydratase Z OS=Mycobacterium bovis (strain ATCC BAA-935 / AF2122/97) OX=233413 GN=htdZ PE=3 SV=1	158	14	158	148	4	151	50.7	7.665e-48	399
gene0067	Chromosome	sp|P25200|NODN_RHIME	161	Nodulation protein N OS=Rhizobium meliloti (strain 1021) OX=266834 GN=nodN PE=4 SV=2	158	12	153	144	4	147	45.8	4.75231e-36	321
gene0067	Chromosome	sp|P08634|NODN_RHILV	161	Nodulation protein N OS=Rhizobium leguminosarum bv. viciae OX=387 GN=nodN PE=4 SV=1	158	12	153	144	4	147	46.5	4.26775e-35	315
gene0068	Chromosome	sp|Q96329|ACOX4_ARATH	436	Acyl-coenzyme A oxidase 4, peroxisomal OS=Arabidopsis thaliana OX=3702 GN=ACX4 PE=1 SV=1	396	9	395	390	41	428	40.8	2.17073e-94	758
gene0068	Chromosome	sp|Q60759|GCDH_MOUSE	438	Glutaryl-CoA dehydrogenase, mitochondrial OS=Mus musculus OX=10090 GN=Gcdh PE=1 SV=2	396	13	396	395	52	435	33.7	4.65994e-51	463
gene0068	Chromosome	sp|Q20772|GCDH_CAEEL	409	Probable glutaryl-CoA dehydrogenase, mitochondrial OS=Caenorhabditis elegans OX=6239 GN=F54D5.7 PE=3 SV=1	396	13	396	387	24	409	28.9	6.03194e-51	460
gene0068	Chromosome	sp|Q2KHZ9|GCDH_BOVIN	438	Glutaryl-CoA dehydrogenase, mitochondrial OS=Bos taurus OX=9913 GN=GCDH PE=2 SV=1	396	13	396	395	52	435	32.9	1.15244e-49	453
gene0068	Chromosome	sp|Q8HXX8|GCDH_MACFA	438	Glutaryl-CoA dehydrogenase, mitochondrial OS=Macaca fascicularis OX=9541 GN=GCDH PE=2 SV=1	396	13	396	395	52	435	33.2	1.07737e-48	446
gene0069	Chromosome	sp|Q8R5M5|ACMSD_RAT	336	2-amino-3-carboxymuconate-6-semialdehyde decarboxylase OS=Rattus norvegicus OX=10116 GN=Acmsd PE=1 SV=1	297	86	293	238	99	331	24.4	3.61605e-06	121
gene0069	Chromosome	sp|Q8TDX5|ACMSD_HUMAN	336	2-amino-3-carboxymuconate-6-semialdehyde decarboxylase OS=Homo sapiens OX=9606 GN=ACMSD PE=1 SV=1	297	106	293	220	118	331	24.1	7.07723e-06	119
gene0069	Chromosome	sp|Q8R519|ACMSD_MOUSE	336	2-amino-3-carboxymuconate-6-semialdehyde decarboxylase OS=Mus musculus OX=10090 GN=Acmsd PE=1 SV=2	297	86	293	238	99	331	23.5	9.42358e-06	118
gene0070	Chromosome	sp|P22414|FOX2_CANTR	906	Peroxisomal hydratase-dehydrogenase-epimerase OS=Candida tropicalis OX=5482 PE=1 SV=2	323	2	297	296	309	579	37.8	4.25054e-46	435
gene0070	Chromosome	sp|P22414|FOX2_CANTR	906	Peroxisomal hydratase-dehydrogenase-epimerase OS=Candida tropicalis OX=5482 PE=1 SV=2	323	10	206	206	2	203	41.7	4.38342e-40	390
gene0070	Chromosome	sp|P51660|DHB4_MOUSE	735	Peroxisomal multifunctional enzyme type 2 OS=Mus musculus OX=10090 GN=Hsd17b4 PE=1 SV=3	323	16	206	200	9	204	44	2.08341e-45	426
gene0070	Chromosome	sp|Q9VXJ0|DHB4_DROME	598	Peroxisomal multifunctional enzyme type 2 OS=Drosophila melanogaster OX=7227 GN=Mfe2 PE=1 SV=1	323	16	206	200	12	207	45	4.41745e-45	421
gene0070	Chromosome	sp|P96825|Y0148_MYCTU	286	Putative short-chain type dehydrogenase/reductase Rv0148 OS=Mycobacterium tuberculosis (strain ATCC 25618 / H37Rv) OX=83332 GN=Rv0148 PE=1 SV=3	323	17	206	199	7	204	44.2	2.46458e-44	401
gene0070	Chromosome	sp|P97852|DHB4_RAT	735	Peroxisomal multifunctional enzyme type 2 OS=Rattus norvegicus OX=10116 GN=Hsd17b4 PE=1 SV=3	323	16	206	200	9	204	43.5	6.79588e-44	414
gene0071	Chromosome	sp|O34949|YKOM_BACSU	154	Uncharacterized HTH-type transcriptional regulator YkoM OS=Bacillus subtilis (strain 168) OX=224308 GN=ykoM PE=4 SV=1	152	26	151	128	20	145	30.5	9.70503e-07	115
gene0071	Chromosome	sp|P96625|YDCH_BACSU	147	Uncharacterized HTH-type transcriptional regulator YdcH OS=Bacillus subtilis (strain 168) OX=224308 GN=ydcH PE=4 SV=1	152	23	125	108	14	120	27.8	2.76628e-06	111
gene0071	Chromosome	sp|Q8D2L8|SLYA_WIGBR	144	Transcriptional regulator SlyA OS=Wigglesworthia glossinidia brevipalpis OX=36870 GN=slyA PE=3 SV=1	152	27	150	126	9	133	26.2	5.11941e-06	109
gene0071	Chromosome	sp|Q2NT07|SLYA_SODGM	144	Transcriptional regulator SlyA OS=Sodalis glossinidius (strain morsitans) OX=343509 GN=slyA PE=3 SV=1	152	27	150	126	9	133	27.8	5.91896e-06	109
gene0071	Chromosome	sp|B1LEP4|SLYA_ECOSM	144	Transcriptional regulator SlyA OS=Escherichia coli (strain SMS-3-5 / SECEC) OX=439855 GN=slyA PE=3 SV=1	152	27	150	128	9	133	28.9	6.49842e-06	108
gene0072	Chromosome	sp|P76350|SHIA_ECOLI	438	Shikimate transporter OS=Escherichia coli (strain K12) OX=83333 GN=shiA PE=3 SV=1	445	18	436	424	18	436	38.4	1.89257e-85	702
gene0072	Chromosome	sp|P0DPR5|ABAF_ACIBT	429	Fosfomycin resistance protein AbaF OS=Acinetobacter baumannii (strain ATCC 17978 / CIP 53.77 / LMG 1025 / NCDC KC755 / 5377) OX=400667 GN=abaF PE=2 SV=1	445	21	436	421	6	421	37.5	2.4705e-82	681
gene0072	Chromosome	sp|P37643|YHJE_ECOLI	440	Inner membrane metabolite transport protein YhjE OS=Escherichia coli (strain K12) OX=83333 GN=yhjE PE=1 SV=1	445	1	440	449	1	440	39.6	4.03366e-73	619
gene0072	Chromosome	sp|P44699|Y418_HAEIN	447	Putative metabolite transport protein HI_0418 OS=Haemophilus influenzae (strain ATCC 51907 / DSM 11121 / KW20 / Rd) OX=71421 GN=HI_0418 PE=3 SV=1	445	17	437	439	17	443	39	2.77557e-67	579
gene0072	Chromosome	sp|P44610|Y281_HAEIN	438	Putative metabolite transport protein HI_0281 OS=Haemophilus influenzae (strain ATCC 51907 / DSM 11121 / KW20 / Rd) OX=71421 GN=HI_0281 PE=3 SV=1	445	11	440	449	1	435	35.9	5.57951e-62	542
gene0073	Chromosome	sp|P9WQ37|FAC13_MYCTU	503	Long-chain-fatty-acid--CoA ligase FadD13 OS=Mycobacterium tuberculosis (strain ATCC 25618 / H37Rv) OX=83332 GN=fadD13 PE=1 SV=1	510	1	507	514	1	496	37.9	1.26477e-97	795
gene0073	Chromosome	sp|P9WQ36|FAC13_MYCTO	503	Long-chain-fatty-acid--CoA ligase FadD13 OS=Mycobacterium tuberculosis (strain CDC 1551 / Oshkosh) OX=83331 GN=fadD13 PE=3 SV=1	510	1	507	514	1	496	37.9	1.26477e-97	795
gene0073	Chromosome	sp|P23971|MENE_BACSU	486	2-succinylbenzoate--CoA ligase OS=Bacillus subtilis (strain 168) OX=224308 GN=menE PE=1 SV=2	510	8	510	504	7	483	35.5	2.13743e-95	779
gene0073	Chromosome	sp|A7Z809|MENE_BACVZ	487	2-succinylbenzoate--CoA ligase OS=Bacillus velezensis (strain DSM 23117 / BGSC 10A6 / FZB42) OX=326423 GN=menE PE=3 SV=1	510	8	510	509	7	484	37.5	5.16696e-93	763
gene0073	Chromosome	sp|O07610|LCFB_BACSU	513	Long-chain-fatty-acid--CoA ligase OS=Bacillus subtilis (strain 168) OX=224308 GN=lcfB PE=2 SV=2	510	10	506	512	3	509	35.4	6.85453e-93	764
gene0074	Chromosome	-	-	-	-	-	-	-	-	-	-	-	-
gene0075	Chromosome	-	-	-	-	-	-	-	-	-	-	-	-
gene0076	Chromosome	sp|A5I4Z9|ISCS_CLOBH	397	Cysteine desulfurase IscS OS=Clostridium botulinum (strain Hall / ATCC 3502 / NCTC 13319 / Type A) OX=441771 GN=iscS PE=3 SV=1	391	4	385	382	5	379	41.6	3.49667e-110	859
gene0076	Chromosome	sp|A7FWJ9|ISCS_CLOB1	397	Cysteine desulfurase IscS OS=Clostridium botulinum (strain ATCC 19397 / Type A) OX=441770 GN=iscS PE=3 SV=1	391	4	385	382	5	379	41.6	3.49667e-110	859
gene0076	Chromosome	sp|B8DZS1|ISCS_DICTD	394	Cysteine desulfurase IscS OS=Dictyoglomus turgidum (strain Z-1310 / DSM 6724) OX=515635 GN=iscS PE=3 SV=1	391	4	386	383	5	378	43.6	1.60906e-109	855
gene0076	Chromosome	sp|P57795|ISCS_METTE	404	Cysteine desulfurase IscS OS=Methanosarcina thermophila OX=2210 GN=iscS PE=3 SV=1	391	4	386	383	18	390	44.4	2.78885e-109	854
gene0076	Chromosome	sp|C1FTC4|ISCS_CLOBJ	397	Cysteine desulfurase IscS OS=Clostridium botulinum (strain Kyoto / Type A2) OX=536232 GN=iscS PE=3 SV=1	391	4	385	382	5	379	41.4	6.74564e-109	851
gene0077	Chromosome	sp|P77938|NADC_RHORU	296	Probable nicotinate-nucleotide pyrophosphorylase [carboxylating] OS=Rhodospirillum rubrum OX=1085 GN=nadC PE=3 SV=1	307	2	296	297	10	286	46.8	1.49277e-64	538
gene0077	Chromosome	sp|P39666|NADC_BACSU	289	Probable nicotinate-nucleotide pyrophosphorylase [carboxylating] OS=Bacillus subtilis (strain 168) OX=224308 GN=nadC PE=1 SV=2	307	2	300	299	1	278	36.8	9.69902e-59	498
gene0077	Chromosome	sp|P30819|NADC_PSEAE	282	Nicotinate-nucleotide pyrophosphorylase [carboxylating] OS=Pseudomonas aeruginosa (strain ATCC 15692 / DSM 22644 / CIP 104116 / JCM 14847 / LMG 12228 / 1C / PRS 101 / PAO1) OX=208964 GN=nadC PE=3 SV=2	307	11	298	288	17	282	41.3	6.46412e-53	458
gene0077	Chromosome	sp|P30012|NADC_SALTY	297	Nicotinate-nucleotide pyrophosphorylase [carboxylating] OS=Salmonella typhimurium (strain LT2 / SGSC1412 / ATCC 700720) OX=99287 GN=nadC PE=1 SV=3	307	5	294	294	25	294	39.5	9.45621e-52	451
gene0077	Chromosome	sp|P46714|NADC_MYCLE	284	Nicotinate-nucleotide pyrophosphorylase [carboxylating] OS=Mycobacterium leprae (strain TN) OX=272631 GN=nadC PE=3 SV=1	307	9	296	297	12	284	42.1	5.49553e-51	445
gene0078	Chromosome	sp|Q8ZD80|NADB_YERPE	533	L-aspartate oxidase OS=Yersinia pestis OX=632 GN=nadB PE=3 SV=2	602	2	557	573	4	520	37.7	2.58692e-100	824
gene0078	Chromosome	sp|Q8XWM7|NADB1_RALSO	533	L-aspartate oxidase 1 OS=Ralstonia solanacearum (strain GMI1000) OX=267608 GN=nadB1 PE=3 SV=1	602	9	561	567	5	515	41.1	5.8518e-100	821
gene0078	Chromosome	sp|Q8XA23|NADB_ECO57	540	L-aspartate oxidase OS=Escherichia coli O157:H7 OX=83334 GN=nadB PE=3 SV=1	602	9	557	570	11	520	38.9	6.51277e-100	822
gene0078	Chromosome	sp|P10902|NADB_ECOLI	540	L-aspartate oxidase OS=Escherichia coli (strain K12) OX=83333 GN=nadB PE=1 SV=4	602	1	557	580	1	520	38.8	1.60277e-99	819
gene0078	Chromosome	sp|Q8ZMX9|NADB_SALTY	540	L-aspartate oxidase OS=Salmonella typhimurium (strain LT2 / SGSC1412 / ATCC 700720) OX=99287 GN=nadB PE=1 SV=1	602	1	557	580	1	520	39.1	2.11098e-99	818
gene0079	Chromosome	sp|Q8NRI0|NADA_CORGL	394	Quinolinate synthase A OS=Corynebacterium glutamicum (strain ATCC 13032 / DSM 20300 / JCM 1318 / LMG 3730 / NCIMB 10025) OX=196627 GN=nadA PE=3 SV=1	431	47	430	384	5	382	74.2	0	1556
gene0079	Chromosome	sp|Q7UNR5|NADA_RHOBA	392	Quinolinate synthase A OS=Rhodopirellula baltica (strain DSM 10527 / NCIMB 13988 / SH1) OX=243090 GN=nadA PE=3 SV=2	431	54	427	385	17	390	51.7	3.34534e-137	1043
gene0079	Chromosome	sp|A9B1Q2|NADA_HERA2	375	Quinolinate synthase A OS=Herpetosiphon aurantiacus (strain ATCC 23779 / DSM 785 / 114-95) OX=316274 GN=nadA PE=3 SV=1	431	69	426	359	17	370	55.2	1.83039e-132	1009
gene0079	Chromosome	sp|Q81LG1|NADA_BACAN	368	Quinolinate synthase A OS=Bacillus anthracis OX=1392 GN=nadA PE=3 SV=1	431	62	426	365	9	365	51	4.98907e-132	1006
gene0079	Chromosome	sp|C3L6V9|NADA_BACAC	368	Quinolinate synthase A OS=Bacillus anthracis (strain CDC 684 / NRRL 3495) OX=568206 GN=nadA PE=3 SV=1	431	62	426	365	9	365	51	4.98907e-132	1006
gene0080	Chromosome	sp|Q58549|ADPP_METJA	169	ADP-ribose pyrophosphatase OS=Methanocaldococcus jannaschii (strain ATCC 43067 / DSM 2661 / JAL-1 / JCM 10045 / NBRC 100440) OX=243232 GN=nudF PE=1 SV=1	234	32	139	111	57	163	30.6	8.15507e-09	135
gene0081	Chromosome	-	-	-	-	-	-	-	-	-	-	-	-
gene0082	Chromosome	-	-	-	-	-	-	-	-	-	-	-	-
gene0083	Chromosome	-	-	-	-	-	-	-	-	-	-	-	-
gene0084	Chromosome	sp|Q99132|PRT1_PECCC	347	Extracellular metalloprotease OS=Pectobacterium carotovorum subsp. carotovorum OX=555 GN=prt1 PE=3 SV=1	458	14	356	344	6	340	51.5	1.07232e-114	891
gene0084	Chromosome	sp|A9YWT8|PRTS_PHOAZ	371	Protease PrtS OS=Photorhabdus sp. (strain Az29) OX=229779 GN=prtS PE=1 SV=1	458	10	357	356	4	350	45.2	6.83642e-105	828
gene0084	Chromosome	sp|Q06517|SMP_SERME	352	Extracellular minor metalloprotease OS=Serratia marcescens (strain ATCC 21074 / E-15) OX=617 GN=smp PE=1 SV=1	458	17	296	284	9	281	41.9	5.63087e-55	489
gene0084	Chromosome	sp|D5DEH5|NPRM_BACMD	562	Bacillolysin OS=Bacillus megaterium (strain DSM 319) OX=592022 GN=nprM PE=3 SV=1	458	74	356	301	287	561	39.2	9.43243e-49	457
gene0084	Chromosome	sp|P0CH29|NPRM_BACMB	562	Bacillolysin OS=Bacillus megaterium (strain ATCC 14581 / DSM 32 / JCM 2506 / NBRC 15308 / NCIMB 9376 / NCTC 10342 / VKM B-512) OX=1348623 GN=nprM PE=1 SV=1	458	74	356	301	287	561	39.2	1.19575e-48	456
gene0085	Chromosome	-	-	-	-	-	-	-	-	-	-	-	-
gene0086	Chromosome	-	-	-	-	-	-	-	-	-	-	-	-
gene0087	Chromosome	sp|P9WKQ3|Y887_MYCTU	170	Uncharacterized protein Rv0887c OS=Mycobacterium tuberculosis (strain ATCC 25618 / H37Rv) OX=83332 GN=Rv0887c PE=1 SV=1	174	25	165	144	26	165	33.3	6.74902e-15	177
gene0087	Chromosome	sp|P9WKQ2|Y887_MYCTO	170	Uncharacterized protein MT0910 OS=Mycobacterium tuberculosis (strain CDC 1551 / Oshkosh) OX=83331 GN=MT0910 PE=4 SV=1	174	25	165	144	26	165	33.3	6.74902e-15	177
gene0087	Chromosome	sp|P64742|Y911_MYCBO	152	Uncharacterized protein Mb0911c OS=Mycobacterium bovis (strain ATCC BAA-935 / AF2122/97) OX=233413 GN=BQ2027_MB0911C PE=4 SV=2	174	25	165	144	8	147	33.3	7.10717e-15	176
gene0088	Chromosome	-	-	-	-	-	-	-	-	-	-	-	-
gene0089	Chromosome	sp|C5B970|GLPE_EDWI9	109	Thiosulfate sulfurtransferase GlpE OS=Edwardsiella ictaluri (strain 93-146) OX=634503 GN=glpE PE=3 SV=1	120	12	114	105	4	108	41	2.96088e-17	187
gene0089	Chromosome	sp|A4WFK9|GLPE_ENT38	110	Thiosulfate sulfurtransferase GlpE OS=Enterobacter sp. (strain 638) OX=399742 GN=glpE PE=3 SV=1	120	12	104	95	4	98	40	4.13895e-17	186
gene0089	Chromosome	sp|D3RPB9|RHODA_ALLVD	107	Sulfurtransferase Alvin_2599 OS=Allochromatium vinosum (strain ATCC 17899 / DSM 180 / NBRC 103801 / NCIMB 10441 / D) OX=572477 GN=rhd_2599 PE=1 SV=1	120	29	114	87	21	107	47.1	5.42946e-17	185
gene0089	Chromosome	sp|A9MMA6|GLPE_SALAR	108	Thiosulfate sulfurtransferase GlpE OS=Salmonella arizonae (strain ATCC BAA-731 / CDC346-86 / RSK2980) OX=41514 GN=glpE PE=3 SV=1	120	12	104	95	4	98	42.1	6.41934e-17	184
gene0089	Chromosome	sp|B7MDQ1|GLPE_ECO45	108	Thiosulfate sulfurtransferase GlpE OS=Escherichia coli O45:K1 (strain S88 / ExPEC) OX=585035 GN=glpE PE=3 SV=1	120	12	104	95	4	98	41.1	1.5925e-16	181
gene0090	Chromosome	sp|E9AGH7|NTR2_LEIIN	365	Probable flavin mononucleotide-dependent alkene reductase OS=Leishmania infantum OX=5671 GN=LINJ.12.0730 PE=1 SV=1	366	14	363	359	14	364	44.6	3.27998e-85	687
gene0090	Chromosome	sp|P77258|NEMA_ECOLI	365	N-ethylmaleimide reductase OS=Escherichia coli (strain K12) OX=83333 GN=nemA PE=1 SV=1	366	11	362	365	6	363	41.9	1.2149e-82	670
gene0090	Chromosome	sp|A0A1U8QTA2|HXNT_EMENI	388	Flavin oxidoreductase hxnT OS=Emericella nidulans (strain FGSC A4 / ATCC 38163 / CBS 112.46 / NRRL 194 / M139) OX=227321 GN=hxnT PE=2 SV=1	366	7	365	389	6	388	42.2	3.56759e-79	649
gene0090	Chromosome	sp|Q84QK0|OPR1_ORYSJ	380	12-oxophytodienoate reductase 1 OS=Oryza sativa subsp. japonica OX=39947 GN=OPR1 PE=2 SV=1	366	11	365	367	16	369	40.6	2.94022e-76	629
gene0090	Chromosome	sp|Q69TH4|OPR2_ORYSJ	376	Putative 12-oxophytodienoate reductase 2 OS=Oryza sativa subsp. japonica OX=39947 GN=OPR2 PE=3 SV=1	366	11	365	367	12	365	40.6	7.10431e-76	626
gene0091	Chromosome	sp|P72042|Y3776_MYCTU	519	Uncharacterized protein Rv3776 OS=Mycobacterium tuberculosis (strain ATCC 25618 / H37Rv) OX=83332 GN=Rv3776 PE=4 SV=1	573	357	462	106	300	399	39.6	1.67581e-07	138
gene0091	Chromosome	sp|P64946|Y2126_MYCBO	550	Uncharacterized protein Mb2126 OS=Mycobacterium bovis (strain ATCC BAA-935 / AF2122/97) OX=233413 GN=BQ2027_MB2126 PE=3 SV=1	573	403	462	60	394	452	50	4.90118e-07	134
gene0091	Chromosome	sp|P9WLJ3|Y2100_MYCTU	550	Uncharacterized protein Rv2100 OS=Mycobacterium tuberculosis (strain ATCC 25618 / H37Rv) OX=83332 GN=Rv2100 PE=3 SV=1	573	403	462	60	394	452	50	4.90118e-07	134
gene0091	Chromosome	sp|P9WLJ2|Y2100_MYCTO	550	Uncharacterized protein MT2160 OS=Mycobacterium tuberculosis (strain CDC 1551 / Oshkosh) OX=83331 GN=MT2160 PE=3 SV=1	573	403	462	60	394	452	50	4.90118e-07	134
gene0092	Chromosome	-	-	-	-	-	-	-	-	-	-	-	-
gene0093	Chromosome	-	-	-	-	-	-	-	-	-	-	-	-
gene0094	Chromosome	sp|Q8TI34|OGT_METAC	156	Methylated-DNA--protein-cysteine methyltransferase OS=Methanosarcina acetivorans (strain ATCC 35395 / DSM 2834 / JCM 12185 / C2A) OX=188937 GN=ogt PE=3 SV=1	171	17	169	154	3	155	48.7	2.22039e-49	411
gene0094	Chromosome	sp|Q8PY44|OGT_METMA	158	Methylated-DNA--protein-cysteine methyltransferase OS=Methanosarcina mazei (strain ATCC BAA-159 / DSM 3647 / Goe1 / Go1 / JCM 11833 / OCM 88) OX=192952 GN=ogt PE=3 SV=1	171	17	167	152	3	153	44.1	3.04868e-43	370
gene0094	Chromosome	sp|Q46EW4|OGT_METBF	158	Methylated-DNA--protein-cysteine methyltransferase OS=Methanosarcina barkeri (strain Fusaro / DSM 804) OX=269797 GN=ogt PE=3 SV=1	171	17	167	152	3	153	43.4	6.07141e-43	368
gene0094	Chromosome	sp|P9WJW5|OGT_MYCTU	165	Methylated-DNA--protein-cysteine methyltransferase OS=Mycobacterium tuberculosis (strain ATCC 25618 / H37Rv) OX=83332 GN=ogt PE=1 SV=1	171	16	167	152	3	153	48.7	3.12955e-42	364
gene0094	Chromosome	sp|P9WJW4|OGT_MYCTO	165	Methylated-DNA--protein-cysteine methyltransferase OS=Mycobacterium tuberculosis (strain CDC 1551 / Oshkosh) OX=83331 GN=ogt PE=3 SV=1	171	16	167	152	3	153	48.7	3.12955e-42	364
gene0095	Chromosome	-	-	-	-	-	-	-	-	-	-	-	-
gene0096	Chromosome	sp|P37956|SPL_BACSU	342	Spore photoproduct lyase OS=Bacillus subtilis (strain 168) OX=224308 GN=splB PE=1 SV=1	349	7	277	274	10	271	27	1.81183e-25	270
gene0096	Chromosome	sp|C9RZ55|SPL_GEOSY	341	Spore photoproduct lyase OS=Geobacillus sp. (strain Y412MC61) OX=544556 GN=splG PE=1 SV=1	349	7	347	348	9	339	25.9	6.24922e-24	258
gene0096	Chromosome	sp|Q97L63|SPLB_CLOAB	336	Spore photoproduct lyase OS=Clostridium acetobutylicum (strain ATCC 824 / DSM 792 / JCM 1419 / LMG 5710 / VKM B-1787) OX=272562 GN=splB PE=1 SV=1	349	6	277	274	7	265	24.1	1.38041e-17	210
gene0097	Chromosome	sp|O07622|YHFW_BACSU	509	Putative Rieske 2Fe-2S iron-sulfur protein YhfW OS=Bacillus subtilis (strain 168) OX=224308 GN=yhfW PE=3 SV=1	499	40	496	465	48	505	29.9	2.51324e-62	553
gene0097	Chromosome	sp|Q93SX0|UCRIA_NOSS1	179	Cytochrome b6-f complex iron-sulfur subunit 1 OS=Nostoc sp. (strain PCC 7120 / SAG 25.82 / UTEX 2576) OX=103690 GN=petC1 PE=1 SV=1	499	450	494	45	104	148	51.1	4.33393e-08	135
gene0097	Chromosome	sp|Q9L3P9|UCRIA_TRIV2	179	Cytochrome b6-f complex iron-sulfur subunit 1 OS=Trichormus variabilis (strain ATCC 29413 / PCC 7937) OX=240292 GN=petC PE=3 SV=1	499	450	494	45	104	148	51.1	4.41325e-08	135
gene0097	Chromosome	sp|Q2JUP1|UCRI_SYNJA	172	Cytochrome b6-f complex iron-sulfur subunit OS=Synechococcus sp. (strain JA-3-3Ab) OX=321327 GN=petC PE=3 SV=1	499	450	494	45	103	147	48.9	4.62601e-08	135
gene0097	Chromosome	sp|Q2JL39|UCRI_SYNJB	172	Cytochrome b6-f complex iron-sulfur subunit OS=Synechococcus sp. (strain JA-2-3B'a(2-13)) OX=321332 GN=petC PE=3 SV=1	499	450	494	45	103	147	48.9	7.27203e-08	133
gene0098	Chromosome	-	-	-	-	-	-	-	-	-	-	-	-
gene0099	Chromosome	sp|P71311|YAIS_ECOLI	185	Uncharacterized deacetylase YaiS OS=Escherichia coli (strain K12) OX=83333 GN=yaiS PE=3 SV=1	302	95	257	170	15	184	38.2	3.57831e-26	266
gene0099	Chromosome	sp|Q81FP2|BSHB1_BACCR	234	N-acetyl-alpha-D-glucosaminyl L-malate deacetylase 1 OS=Bacillus cereus (strain ATCC 14579 / DSM 31 / JCM 2152 / NBRC 15305 / NCIMB 9373 / NRRL B-3711) OX=226900 GN=bshB1 PE=1 SV=1	302	99	259	174	6	178	27.6	8.30964e-13	169
gene0099	Chromosome	sp|Q81ST8|BSHB1_BACAN	234	N-acetyl-alpha-D-glucosaminyl L-malate deacetylase 1 OS=Bacillus anthracis OX=1392 GN=bshB1 PE=1 SV=1	302	99	259	174	6	178	28.2	3.30947e-12	165
gene0099	Chromosome	sp|Q6F4N1|DCHI_THEKO	267	Diacetylchitobiose deacetylase OS=Thermococcus kodakarensis (strain ATCC BAA-918 / JCM 12380 / KOD1) OX=69014 GN=dac PE=1 SV=1	302	97	288	227	32	249	26	6.71269e-11	157
gene0099	Chromosome	sp|Q81AU5|BSHB2_BACCR	220	Probable N-acetyl-alpha-D-glucosaminyl L-malate deacetylase 2 OS=Bacillus cereus (strain ATCC 14579 / DSM 31 / JCM 2152 / NBRC 15305 / NCIMB 9373 / NRRL B-3711) OX=226900 GN=bshB2 PE=1 SV=1	302	97	259	184	3	186	30.4	1.34241e-08	138
gene0100	Chromosome	sp|O68282|G6PD_PSEAE	489	Glucose-6-phosphate 1-dehydrogenase OS=Pseudomonas aeruginosa (strain ATCC 15692 / DSM 22644 / CIP 104116 / JCM 14847 / LMG 12228 / 1C / PRS 101 / PAO1) OX=208964 GN=zwf PE=1 SV=1	451	6	451	478	10	472	33.9	3.94939e-73	623
gene0100	Chromosome	sp|P29686|G6PD_SYNE7	511	Glucose-6-phosphate 1-dehydrogenase OS=Synechococcus elongatus (strain PCC 7942 / FACHB-805) OX=1140 GN=zwf PE=3 SV=2	451	5	450	477	23	494	33.5	8.02233e-73	622
gene0100	Chromosome	sp|Q9X0N9|G6PD_THEMA	496	Glucose-6-phosphate 1-dehydrogenase OS=Thermotoga maritima (strain ATCC 43589 / MSB8 / DSM 3109 / JCM 10099) OX=243274 GN=zwf PE=3 SV=1	451	7	450	467	27	479	33.6	9.51326e-72	614
gene0100	Chromosome	sp|P73411|G6PD_SYNY3	509	Glucose-6-phosphate 1-dehydrogenase OS=Synechocystis sp. (strain PCC 6803 / Kazusa) OX=1111708 GN=zwf PE=3 SV=1	451	7	450	476	24	492	34.2	1.22427e-69	600
gene0100	Chromosome	sp|P48992|G6PD_NOSS1	509	Glucose-6-phosphate 1-dehydrogenase OS=Nostoc sp. (strain PCC 7120 / SAG 25.82 / UTEX 2576) OX=103690 GN=zwf PE=3 SV=2	451	1	450	485	18	492	33.2	2.88603e-69	598
gene0101	Chromosome	sp|P71741|TREH_MYCTU	680	Trehalase OS=Mycobacterium tuberculosis (strain ATCC 25618 / H37Rv) OX=83332 GN=Rv2402 PE=1 SV=2	650	12	647	658	53	671	36.2	1.73653e-105	874
gene0101	Chromosome	sp|A0R0W9|TREH_MYCS2	668	Trehalase OS=Mycolicibacterium smegmatis (strain ATCC 700084 / mc(2)155) OX=246196 GN=MSMEG_4535 PE=1 SV=1	650	12	647	655	41	659	36	3.74734e-102	851
gene0101	Chromosome	sp|Q978S7|TREH_THEVO	623	Trehalase OS=Thermoplasma volcanium (strain ATCC 51530 / DSM 4299 / JCM 9571 / NBRC 15438 / GSS1) OX=273116 GN=TVG1381191 PE=1 SV=1	650	13	644	641	30	622	31.8	4.90433e-102	846
gene0101	Chromosome	sp|Q9HLE2|TREH_THEAC	581	Trehalase OS=Thermoplasma acidophilum (strain ATCC 25905 / DSM 1728 / JCM 9062 / NBRC 15155 / AMRC-C165) OX=273075 GN=Ta0286 PE=1 SV=1	650	27	632	611	2	564	31.9	3.34732e-95	796
gene0101	Chromosome	sp|Q10211|YAY3_SCHPO	649	Uncharacterized protein C4H3.03c OS=Schizosaccharomyces pombe (strain 972 / ATCC 24843) OX=284812 GN=SPAC4H3.03c PE=4 SV=1	650	13	605	613	19	609	30.2	7.99267e-82	709
gene0102	Chromosome	sp|Q3XZZ9|KT3K_ENTFD	277	Probable ketoamine kinase HMPREF0351_12196 OS=Enterococcus faecium (strain ATCC BAA-472 / TX0016 / DO) OX=333849 GN=HMPREF0351_12196 PE=1 SV=1	297	32	295	269	21	277	32.3	2.00324e-33	323
gene0102	Chromosome	sp|Q2FV31|KT3K_STAA8	288	Probable ketoamine kinase SAOUHSC_02908 OS=Staphylococcus aureus (strain NCTC 8325) OX=93061 GN=SAOUHSC_02908 PE=1 SV=1	297	24	295	276	14	282	29	8.09283e-32	312
gene0102	Chromosome	sp|F9UPU7|KT3K_LACPL	280	Probable ketoamine kinase lp_1983 OS=Lactobacillus plantarum (strain ATCC BAA-793 / NCIMB 8826 / WCFS1) OX=220668 GN=lp_1983 PE=1 SV=1	297	24	294	277	16	279	32.9	3.46701e-31	307
gene0102	Chromosome	sp|Q87PM1|KT3K_VIBPA	288	Probable ketoamine kinase VP1481 OS=Vibrio parahaemolyticus serotype O3:K6 (strain RIMD 2210633) OX=223926 GN=VP1481 PE=3 SV=1	297	8	295	295	3	285	30.2	2.94372e-28	287
gene0102	Chromosome	sp|Q9LEW8|FN3KR_ARATH	326	Protein-ribulosamine 3-kinase, chloroplastic OS=Arabidopsis thaliana OX=3702 GN=At3g61080 PE=1 SV=2	297	24	292	277	51	317	30.3	1.09961e-26	277
gene0103	Chromosome	-	-	-	-	-	-	-	-	-	-	-	-
gene0104	Chromosome	sp|Q7D745|Y2525_MYCTO	419	Putative trans-acting enoyl reductase MT2525 OS=Mycobacterium tuberculosis (strain CDC 1551 / Oshkosh) OX=83331 GN=MT2525 PE=3 SV=2	427	13	404	422	12	400	32	6.32797e-25	271
gene0104	Chromosome	sp|O53176|Y2449_MYCTU	419	Putative trans-acting enoyl reductase Rv2449c OS=Mycobacterium tuberculosis (strain ATCC 25618 / H37Rv) OX=83332 GN=Rv2449c PE=1 SV=3	427	13	404	422	12	400	32	6.32797e-25	271
gene0104	Chromosome	sp|A0PQ21|TAER_MYCUA	418	Trans-acting enoyl reductase OS=Mycobacterium ulcerans (strain Agy99) OX=362242 GN=MUL_2000 PE=3 SV=1	427	1	402	434	1	398	29.3	1.92301e-20	238
gene0104	Chromosome	sp|Q9CD87|TAER_MYCLE	418	Trans-acting enoyl reductase OS=Mycobacterium leprae (strain TN) OX=272631 GN=ML0129 PE=3 SV=1	427	1	342	368	1	329	29.9	1.09042e-19	232
gene0104	Chromosome	sp|P9WGV5|TAER_MYCTU	418	Trans-acting enoyl reductase OS=Mycobacterium tuberculosis (strain ATCC 25618 / H37Rv) OX=83332 GN=Rv2953 PE=1 SV=1	427	1	342	353	1	329	29.7	1.62689e-17	216
gene0105	Chromosome	sp|P47734|FADH_METMR	390	S-(hydroxymethyl)glutathione dehydrogenase OS=Methylobacter marinus OX=34058 GN=fdh PE=3 SV=2	391	1	391	403	1	390	47.1	2.09613e-110	860
gene0105	Chromosome	sp|P77316|YBDR_ECOLI	412	Uncharacterized zinc-type alcohol dehydrogenase-like protein YbdR OS=Escherichia coli (strain K12) OX=83333 GN=ybdR PE=3 SV=1	391	1	391	407	1	388	42.3	3.4426e-92	741
gene0105	Chromosome	sp|O06012|ADHB_BACSU	378	Uncharacterized zinc-type alcohol dehydrogenase-like protein AdhB OS=Bacillus subtilis (strain 168) OX=224308 GN=adhB PE=3 SV=2	391	1	391	397	1	378	41.3	1.52965e-89	720
gene0105	Chromosome	sp|Q9P6I8|YHG1_SCHPO	423	Zinc-type alcohol dehydrogenase-like protein C1198.01 OS=Schizosaccharomyces pombe (strain 972 / ATCC 24843) OX=284812 GN=SPBC1198.01 PE=3 SV=1	391	1	387	401	37	417	33.4	3.53686e-61	532
gene0105	Chromosome	sp|O07737|Y1895_MYCTU	384	Probable zinc-binding alcohol dehydrogenase Rv1895 OS=Mycobacterium tuberculosis (strain ATCC 25618 / H37Rv) OX=83332 GN=Rv1895 PE=1 SV=1	391	1	391	392	1	341	32.7	5.37699e-45	417
gene0106	Chromosome	-	-	-	-	-	-	-	-	-	-	-	-
gene0107	Chromosome	-	-	-	-	-	-	-	-	-	-	-	-
gene0108	Chromosome	sp|P9WMB9|KSTR2_MYCTU	200	HTH-type transcriptional repressor KstR2 OS=Mycobacterium tuberculosis (strain ATCC 25618 / H37Rv) OX=83332 GN=kstR2 PE=1 SV=1	227	25	107	85	3	83	41.2	1.26707e-06	120
gene0108	Chromosome	sp|P9WMB8|KSTR2_MYCTO	200	HTH-type transcriptional repressor KstR2 OS=Mycobacterium tuberculosis (strain CDC 1551 / Oshkosh) OX=83331 GN=kstR2 PE=3 SV=1	227	25	107	85	3	83	41.2	1.26707e-06	120
gene0109	Chromosome	sp|P96687|YDFJ_BACSU	724	Membrane protein YdfJ OS=Bacillus subtilis (strain 168) OX=224308 GN=ydfJ PE=2 SV=1	852	190	818	633	90	712	42.5	4.68873e-150	1197
gene0109	Chromosome	sp|P96687|YDFJ_BACSU	724	Membrane protein YdfJ OS=Bacillus subtilis (strain 168) OX=224308 GN=ydfJ PE=2 SV=1	852	1	160	162	1	154	24.7	1.29375e-06	133
gene0109	Chromosome	sp|A0QP18|MMPLB_MYCS2	954	Mycolic acid-containing lipids exporter MmpL11 OS=Mycolicibacterium smegmatis (strain ATCC 700084 / mc(2)155) OX=246196 GN=mmpL11 PE=3 SV=1	852	266	831	586	172	743	34.8	3.8699e-64	603
gene0109	Chromosome	sp|P9WJT9|MMPLB_MYCTU	966	Heme uptake protein MmpL11 OS=Mycobacterium tuberculosis (strain ATCC 25618 / H37Rv) OX=83332 GN=mmpL11 PE=1 SV=1	852	308	830	532	216	741	32.5	9.79115e-63	592
gene0109	Chromosome	sp|P9WJT8|MMPLB_MYCTO	966	Heme uptake protein MmpL11 OS=Mycobacterium tuberculosis (strain CDC 1551 / Oshkosh) OX=83331 GN=mmpL11 PE=3 SV=1	852	308	830	532	216	741	32.5	9.79115e-63	592
gene0109	Chromosome	sp|P65375|MMPLB_MYCBO	966	Probable transport protein MmpL11 OS=Mycobacterium bovis (strain ATCC BAA-935 / AF2122/97) OX=233413 GN=mmpL11 PE=3 SV=1	852	308	830	532	216	741	32.5	9.79115e-63	592
gene0110	Chromosome	sp|O05272|ASNO_BACSU	614	Asparagine synthetase [glutamine-hydrolyzing] 3 OS=Bacillus subtilis (strain 168) OX=224308 GN=asnO PE=1 SV=3	594	1	563	591	1	572	32.8	3.59722e-83	712
gene0110	Chromosome	sp|P54420|ASNB_BACSU	632	Asparagine synthetase [glutamine-hydrolyzing] 1 OS=Bacillus subtilis (strain 168) OX=224308 GN=asnB PE=1 SV=2	594	1	526	565	1	550	33.1	9.18213e-77	669
gene0110	Chromosome	sp|P9WN33|ASNH_MYCTU	652	Putative asparagine synthetase [glutamine-hydrolyzing] OS=Mycobacterium tuberculosis (strain ATCC 25618 / H37Rv) OX=83332 GN=asnB PE=1 SV=1	594	30	587	619	36	630	33.1	1.73091e-60	554
gene0110	Chromosome	sp|P9WN32|ASNH_MYCTO	652	Putative asparagine synthetase [glutamine-hydrolyzing] OS=Mycobacterium tuberculosis (strain CDC 1551 / Oshkosh) OX=83331 GN=asnB PE=3 SV=1	594	30	587	619	36	630	33.1	1.73091e-60	554
gene0110	Chromosome	sp|P64248|ASNH_MYCBO	652	Putative asparagine synthetase [glutamine-hydrolyzing] OS=Mycobacterium bovis (strain ATCC BAA-935 / AF2122/97) OX=233413 GN=asnB PE=1 SV=1	594	30	587	619	36	630	33.1	1.73091e-60	554
gene0111	Chromosome	sp|O28325|Y1954_ARCFU	453	Putative amidase AF_1954 OS=Archaeoglobus fulgidus (strain ATCC 49558 / VC-16 / DSM 4304 / JCM 9628 / NBRC 100126) OX=224325 GN=AF_1954 PE=3 SV=1	504	34	504	471	4	453	33.8	2.38468e-67	585
gene0111	Chromosome	sp|K9NBS6|AAM_RHOER	477	Acylamidase OS=Rhodococcus erythropolis OX=1833 GN=aam PE=1 SV=1	504	32	502	477	9	470	35.6	1.49197e-64	567
gene0111	Chromosome	sp|Q3Z6V3|GATA_DEHM1	486	Glutamyl-tRNA(Gln) amidotransferase subunit A OS=Dehalococcoides mccartyi (strain ATCC BAA-2266 / KCTC 15142 / 195) OX=243164 GN=gatA PE=3 SV=1	504	27	504	506	2	486	31	3.15883e-59	531
gene0111	Chromosome	sp|Q8RC40|GATA_CALS4	488	Glutamyl-tRNA(Gln) amidotransferase subunit A OS=Caldanaerobacter subterraneus subsp. tengcongensis (strain DSM 15242 / JCM 11007 / NBRC 100824 / MB4) OX=273068 GN=gatA PE=3 SV=1	504	32	503	497	6	482	31.2	1.73498e-58	526
gene0111	Chromosome	sp|A5FQ07|GATA_DEHMB	486	Glutamyl-tRNA(Gln) amidotransferase subunit A OS=Dehalococcoides mccartyi (strain ATCC BAA-2100 / JCM 16839 / KCTC 5957 / BAV1) OX=216389 GN=gatA PE=3 SV=1	504	27	504	510	2	486	30	2.70006e-57	517
gene0112	Chromosome	sp|P11742|OGT_BACSU	165	Methylated-DNA--protein-cysteine methyltransferase, constitutive OS=Bacillus subtilis (strain 168) OX=224308 GN=ogt PE=1 SV=1	209	48	206	163	4	158	41.1	8.61278e-31	290
gene0112	Chromosome	sp|Q8TI34|OGT_METAC	156	Methylated-DNA--protein-cysteine methyltransferase OS=Methanosarcina acetivorans (strain ATCC 35395 / DSM 2834 / JCM 12185 / C2A) OX=188937 GN=ogt PE=3 SV=1	209	48	209	162	3	156	37.7	7.71323e-29	276
gene0112	Chromosome	sp|Q46EW4|OGT_METBF	158	Methylated-DNA--protein-cysteine methyltransferase OS=Methanosarcina barkeri (strain Fusaro / DSM 804) OX=269797 GN=ogt PE=3 SV=1	209	46	206	162	1	153	38.3	1.47085e-27	268
gene0112	Chromosome	sp|Q9ZET8|OGT_MYCPA	165	Methylated-DNA--protein-cysteine methyltransferase OS=Mycolicibacterium paratuberculosis (strain ATCC BAA-968 / K-10) OX=262316 GN=ogt PE=3 SV=1	209	46	206	161	2	153	41.6	1.39523e-26	262
gene0112	Chromosome	sp|P9WJW5|OGT_MYCTU	165	Methylated-DNA--protein-cysteine methyltransferase OS=Mycobacterium tuberculosis (strain ATCC 25618 / H37Rv) OX=83332 GN=ogt PE=1 SV=1	209	46	208	169	2	155	39.6	2.09491e-25	253
gene0113	Chromosome	sp|P9WGG7|SIGE_MYCTU	257	ECF RNA polymerase sigma factor SigE OS=Mycobacterium tuberculosis (strain ATCC 25618 / H37Rv) OX=83332 GN=sigE PE=1 SV=1	198	11	156	157	88	240	33.1	5.69493e-09	137
gene0113	Chromosome	sp|P9WGG6|SIGE_MYCTO	257	ECF RNA polymerase sigma factor SigE OS=Mycobacterium tuberculosis (strain CDC 1551 / Oshkosh) OX=83331 GN=sigE PE=3 SV=1	198	11	156	157	88	240	33.1	5.69493e-09	137
gene0113	Chromosome	sp|H8F0N6|SIGE_MYCTE	257	ECF RNA polymerase sigma factor SigE OS=Mycobacterium tuberculosis (strain ATCC 35801 / TMC 107 / Erdman) OX=652616 GN=sigE PE=1 SV=1	198	11	156	157	88	240	33.1	5.69493e-09	137
gene0113	Chromosome	sp|Q06909|CARQ_MYXXA	174	RNA polymerase sigma factor CarQ OS=Myxococcus xanthus OX=34 GN=carQ PE=2 SV=1	198	4	148	154	9	157	28.6	1.122e-06	118
gene0113	Chromosome	sp|A1TEV0|SIGK_MYCVP	196	ECF RNA polymerase sigma factor SigK OS=Mycolicibacterium vanbaalenii (strain DSM 7251 / JCM 13017 / NRRL B-24157 / PYR-1) OX=350058 GN=sigK PE=3 SV=1	198	51	156	118	80	193	31.4	1.59773e-06	118
gene0114	Chromosome	-	-	-	-	-	-	-	-	-	-	-	-
gene0115	Chromosome	-	-	-	-	-	-	-	-	-	-	-	-
gene0116	Chromosome	sp|O68965|MI2D_RHIME	330	Inositol 2-dehydrogenase OS=Rhizobium meliloti (strain 1021) OX=266834 GN=idhA PE=1 SV=2	360	13	338	327	7	330	43.7	1.2656e-70	586
gene0116	Chromosome	sp|Q9WYP5|IOLG_THEMA	334	Myo-inositol 2-dehydrogenase OS=Thermotoga maritima (strain ATCC 43589 / MSB8 / DSM 3109 / JCM 10099) OX=243274 GN=iolG PE=1 SV=1	360	13	340	330	5	332	41.5	6.54454e-69	575
gene0116	Chromosome	sp|O05389|YRBE_BACSU	341	Uncharacterized oxidoreductase YrbE OS=Bacillus subtilis (strain 168) OX=224308 GN=yrbE PE=3 SV=2	360	6	337	337	2	333	37.7	1.5308e-65	553
gene0116	Chromosome	sp|P40332|IOLX_BACSU	342	scyllo-inositol 2-dehydrogenase (NAD(+)) OS=Bacillus subtilis (strain 168) OX=224308 GN=iolX PE=1 SV=2	360	13	319	321	9	322	33	2.87356e-36	351
gene0116	Chromosome	sp|Q0SH07|IOLG_RHOJR	366	Inositol 2-dehydrogenase OS=Rhodococcus jostii (strain RHA1) OX=101510 GN=iolG PE=3 SV=1	360	4	348	363	2	357	29.8	3.2065e-31	315
gene0117	Chromosome	sp|Q9WYG0|Y325_THEMA	251	Uncharacterized oxidoreductase TM_0325 OS=Thermotoga maritima (strain ATCC 43589 / MSB8 / DSM 3109 / JCM 10099) OX=243274 GN=TM_0325 PE=3 SV=1	260	4	252	250	2	245	35.2	4.30058e-38	351
gene0117	Chromosome	sp|A7B3K3|3AHDP_RUMGV	250	3alpha-hydroxysteroid dehydrogenase OS=Ruminococcus gnavus (strain ATCC 29149 / VPI C7-9) OX=411470 GN=baiA PE=1 SV=1	260	1	252	254	1	245	30.7	6.29091e-30	294
gene0117	Chromosome	sp|Q9X248|FABG_THEMA	246	3-oxoacyl-[acyl-carrier-protein] reductase FabG OS=Thermotoga maritima (strain ATCC 43589 / MSB8 / DSM 3109 / JCM 10099) OX=243274 GN=fabG PE=3 SV=1	260	4	252	251	2	241	31.1	5.53751e-28	280
gene0117	Chromosome	sp|Q9PKF7|FABG_CHLMU	248	3-oxoacyl-[acyl-carrier-protein] reductase FabG OS=Chlamydia muridarum (strain MoPn / Nigg) OX=243161 GN=fabG PE=3 SV=1	260	1	252	253	1	244	30	1.19406e-27	278
gene0117	Chromosome	sp|Q9LBV3|BARS1_STRVG	257	A-factor type gamma-butyrolactone 1'-reductase (1S-forming) OS=Streptomyces virginiae OX=1961 GN=barS1 PE=1 SV=1	260	2	252	256	5	251	35.9	1.13199e-26	271
gene0118	Chromosome	sp|P70795|YZ2R_AGRVI	502	Uncharacterized 52.8 kDa protein in TAR-I ttuC' 3'region OS=Agrobacterium vitis OX=373 PE=4 SV=2	501	1	492	498	2	493	40.6	2.19929e-112	894
gene0118	Chromosome	sp|O34299|YZ2T_AGRVI	242	Uncharacterized protein in TAR-II ttuC' 3'region (Fragment) OS=Agrobacterium vitis OX=373 PE=4 SV=1	501	265	492	233	4	233	40.8	4.55347e-42	392
gene0119	Chromosome	-	-	-	-	-	-	-	-	-	-	-	-
gene0120	Chromosome	sp|O34439|YFLP_BACSU	319	UPF0065 protein YflP OS=Bacillus subtilis (strain 168) OX=224308 GN=yflP PE=3 SV=2	318	35	303	274	34	305	24.5	5.76958e-21	234
gene0120	Chromosome	sp|Q44018|YGB7_CUPNE	327	UPF0065 protein in gbd 5'region OS=Cupriavidus necator OX=106590 PE=3 SV=1	318	128	317	199	133	321	25.6	4.45794e-14	183
gene0120	Chromosome	sp|P27103|YTCB_PSESQ	336	UPF0065 protein in tcbD-tcbE intergenic region OS=Pseudomonas sp. (strain P51) OX=65067 PE=3 SV=1	318	33	316	289	43	329	23.9	1.40696e-12	172
gene0120	Chromosome	sp|Q45389|BUGT_BORPE	326	Protein BugT OS=Bordetella pertussis (strain Tohama I / ATCC BAA-589 / NCTC 13251) OX=257313 GN=bugT PE=3 SV=2	318	33	316	292	33	320	27.7	4.23041e-12	168
gene0120	Chromosome	sp|P0A177|YCLC_PSEPU	329	UPF0065 protein in clcB-clcD intergenic region OS=Pseudomonas putida OX=303 PE=3 SV=1	318	36	284	260	38	289	28.1	7.53435e-12	167
gene0121	Chromosome	sp|A0QZZ6|Y4207_MYCS2	130	Universal stress protein MSMEG_4207 OS=Mycolicibacterium smegmatis (strain ATCC 700084 / mc(2)155) OX=246196 GN=MSMEG_4207 PE=1 SV=1	119	3	117	129	2	128	42.6	2.63714e-19	202
gene0122	Chromosome	-	-	-	-	-	-	-	-	-	-	-	-
gene0123	Chromosome	-	-	-	-	-	-	-	-	-	-	-	-
gene0124	Chromosome	-	-	-	-	-	-	-	-	-	-	-	-
gene0125	Chromosome	-	-	-	-	-	-	-	-	-	-	-	-
gene0126	Chromosome	sp|A0QWZ7|Y3120_MYCS2	559	Probable alpha-(1->6)-mannopyranosyltransferase MSMEG_3120/MSMEI_3041 OS=Mycolicibacterium smegmatis (strain ATCC 700084 / mc(2)155) OX=246196 GN=MSMEG_3120 PE=3 SV=1	528	42	494	498	40	529	30.7	7.43668e-40	394
gene0126	Chromosome	sp|O53508|MPTA_MYCTU	516	Alpha-(1->6)-mannopyranosyltransferase A OS=Mycobacterium tuberculosis (strain ATCC 25618 / H37Rv) OX=83332 GN=mptA PE=1 SV=1	528	44	436	405	41	440	30.6	2.29808e-38	381
gene0126	Chromosome	sp|Q8NNM0|MPTA_CORGL	490	Alpha-(1->6)-mannopyranosyltransferase A OS=Corynebacterium glutamicum (strain ATCC 13032 / DSM 20300 / JCM 1318 / LMG 3730 / NCIMB 10025) OX=196627 GN=mptA PE=3 SV=1	528	86	309	231	36	264	33.8	1.47487e-32	335
gene0126	Chromosome	sp|O53150|Y1459_MYCTU	591	Alpha-(1->6)-mannopyranosyltransferase Rv1459c OS=Mycobacterium tuberculosis (strain ATCC 25618 / H37Rv) OX=83332 GN=Rv1459c PE=1 SV=1	528	42	495	523	39	552	27.7	3.99161e-31	327
gene0126	Chromosome	sp|Q8NQ73|MPTB_CORGL	602	Alpha-(1->6)-mannopyranosyltransferase B OS=Corynebacterium glutamicum (strain ATCC 13032 / DSM 20300 / JCM 1318 / LMG 3730 / NCIMB 10025) OX=196627 GN=mptB PE=3 SV=2	528	27	464	490	87	560	24.9	3.04442e-19	234
gene0127	Chromosome	sp|O69729|TCRY_MYCTU	475	Probable sensor histidine kinase TcrY OS=Mycobacterium tuberculosis (strain ATCC 25618 / H37Rv) OX=83332 GN=tcrY PE=1 SV=1	513	41	513	490	12	475	44.1	2.58731e-109	872
gene0127	Chromosome	sp|P23545|PHOR_BACSU	579	Alkaline phosphatase synthesis sensor protein PhoR OS=Bacillus subtilis (strain 168) OX=224308 GN=phoR PE=1 SV=1	513	285	501	232	352	572	35.8	1.77881e-30	321
gene0127	Chromosome	sp|P35164|RESE_BACSU	589	Sensor histidine kinase ResE OS=Bacillus subtilis (strain 168) OX=224308 GN=resE PE=1 SV=1	513	283	501	225	363	586	33.8	2.39589e-30	321
gene0127	Chromosome	sp|I1WSZ3|IRLS_BURP2	464	Sensor protein IrlS OS=Burkholderia pseudomallei (strain 1026b) OX=884204 GN=irlS PE=3 SV=1	513	238	501	278	198	460	33.5	2.52778e-29	309
gene0127	Chromosome	sp|P0DMK6|IRLS_BURPS	464	Sensor protein IrlS OS=Burkholderia pseudomallei (strain K96243) OX=272560 GN=irlS PE=3 SV=1	513	238	501	278	198	460	33.5	3.96128e-29	307
gene0128	Chromosome	sp|O69730|TCRX_MYCTU	234	Probable transcriptional regulatory protein TcrX OS=Mycobacterium tuberculosis (strain ATCC 25618 / H37Rv) OX=83332 GN=tcrX PE=1 SV=3	249	21	248	229	5	233	65.1	3.1674e-96	737
gene0128	Chromosome	sp|A0PWB4|MPRA_MYCUA	232	Response regulator MprA OS=Mycobacterium ulcerans (strain Agy99) OX=362242 GN=mprA PE=3 SV=1	249	25	246	226	3	228	42.5	4.02486e-59	490
gene0128	Chromosome	sp|A0R3I8|MPRA_MYCS2	230	Response regulator MprA OS=Mycolicibacterium smegmatis (strain ATCC 700084 / mc(2)155) OX=246196 GN=mprA PE=1 SV=1	249	25	246	224	3	226	42.4	8.68626e-59	488
gene0128	Chromosome	sp|A1TEL7|MPRA_MYCVP	231	Response regulator MprA OS=Mycolicibacterium vanbaalenii (strain DSM 7251 / JCM 13017 / NRRL B-24157 / PYR-1) OX=350058 GN=mprA PE=3 SV=1	249	24	246	226	2	227	42.5	9.04172e-59	488
gene0128	Chromosome	sp|Q1B3X8|MPRA_MYCSS	230	Response regulator MprA OS=Mycobacterium sp. (strain MCS) OX=164756 GN=mprA PE=3 SV=1	249	24	246	225	2	226	42.7	1.824e-58	486
gene0129	Chromosome	-	-	-	-	-	-	-	-	-	-	-	-
gene0130	Chromosome	-	-	-	-	-	-	-	-	-	-	-	-
gene0131	Chromosome	sp|Q8X625|YDHP_ECO57	389	Inner membrane transport protein YdhP OS=Escherichia coli O157:H7 OX=83334 GN=ydhP PE=3 SV=1	405	24	397	381	7	380	41.2	1.89122e-67	573
gene0131	Chromosome	sp|P77389|YDHP_ECOLI	389	Inner membrane transport protein YdhP OS=Escherichia coli (strain K12) OX=83333 GN=ydhP PE=1 SV=1	405	24	397	381	7	380	40.9	7.02114e-67	569
gene0131	Chromosome	sp|O34367|YTBD_BACSU	396	Uncharacterized MFS-type transporter YtbD OS=Bacillus subtilis (strain 168) OX=224308 GN=ytbD PE=3 SV=1	405	23	398	382	11	390	34	1.34393e-63	547
gene0131	Chromosome	sp|P23910|ARAJ_ECOLI	394	Putative transporter AraJ OS=Escherichia coli (strain K12) OX=83333 GN=araJ PE=1 SV=1	405	21	400	387	2	383	34.1	7.87257e-54	480
gene0131	Chromosome	sp|O31577|YFHI_BACSU	397	Uncharacterized MFS-type transporter YfhI OS=Bacillus subtilis (strain 168) OX=224308 GN=yfhI PE=3 SV=1	405	21	400	387	9	388	31.5	2.9667e-50	455
gene0132	Chromosome	sp|Q2KHZ9|GCDH_BOVIN	438	Glutaryl-CoA dehydrogenase, mitochondrial OS=Bos taurus OX=9913 GN=GCDH PE=2 SV=1	392	7	391	387	52	434	47.5	1.22803e-115	900
gene0132	Chromosome	sp|P81140|GCDH_PIG	408	Glutaryl-CoA dehydrogenase, mitochondrial (Fragment) OS=Sus scrofa OX=9823 GN=GCDH PE=1 SV=1	392	7	391	388	21	404	47.2	6.71859e-114	885
gene0132	Chromosome	sp|Q20772|GCDH_CAEEL	409	Probable glutaryl-CoA dehydrogenase, mitochondrial OS=Caenorhabditis elegans OX=6239 GN=F54D5.7 PE=3 SV=1	392	7	391	387	24	408	45	3.66229e-113	880
gene0132	Chromosome	sp|Q92947|GCDH_HUMAN	438	Glutaryl-CoA dehydrogenase, mitochondrial OS=Homo sapiens OX=9606 GN=GCDH PE=1 SV=1	392	7	391	387	52	434	46.5	8.4444e-113	881
gene0132	Chromosome	sp|Q54R47|GCDH_DICDI	420	Glutaryl-CoA dehydrogenase, mitochondrial OS=Dictyostelium discoideum OX=44689 GN=gcdh PE=3 SV=1	392	6	391	387	40	420	47	4.83029e-112	874
gene0133	Chromosome	sp|Q1ZXF1|ECHM_DICDI	277	Probable enoyl-CoA hydratase, mitochondrial OS=Dictyostelium discoideum OX=44689 GN=echs1 PE=3 SV=1	267	18	267	251	29	277	29.9	1.63168e-31	307
gene0133	Chromosome	sp|P76082|PAAF_ECOLI	255	2,3-dehydroadipyl-CoA hydratase OS=Escherichia coli (strain K12) OX=83333 GN=paaF PE=1 SV=1	267	17	267	253	6	255	34.8	7.09361e-31	302
gene0133	Chromosome	sp|P9WNN9|ECHA8_MYCTU	257	Probable enoyl-CoA hydratase echA8 OS=Mycobacterium tuberculosis (strain ATCC 25618 / H37Rv) OX=83332 GN=echA8 PE=1 SV=1	267	15	267	254	6	257	33.1	9.53929e-31	301
gene0133	Chromosome	sp|P9WNN8|ECHA8_MYCTO	257	Probable enoyl-CoA hydratase echA8 OS=Mycobacterium tuberculosis (strain CDC 1551 / Oshkosh) OX=83331 GN=echA8 PE=3 SV=1	267	15	267	254	6	257	33.1	9.53929e-31	301
gene0133	Chromosome	sp|P64017|ECHA8_MYCBO	257	Probable enoyl-CoA hydratase echA8 OS=Mycobacterium bovis (strain ATCC BAA-935 / AF2122/97) OX=233413 GN=echA8 PE=3 SV=1	267	15	267	254	6	257	33.1	9.53929e-31	301
gene0134	Chromosome	-	-	-	-	-	-	-	-	-	-	-	-
gene0135	Chromosome	sp|Q9HU16|DCTM_PSEAE	427	C4-dicarboxylate TRAP transporter large permease protein DctM OS=Pseudomonas aeruginosa (strain ATCC 15692 / DSM 22644 / CIP 104116 / JCM 14847 / LMG 12228 / 1C / PRS 101 / PAO1) OX=208964 GN=dctM PE=1 SV=1	670	209	549	350	59	397	27.7	2.12403e-13	186
gene0135	Chromosome	sp|P55571|Y4ML_SINFN	419	Uncharacterized protein y4mL OS=Sinorhizobium fredii (strain NBRC 101917 / NGR234) OX=394 GN=NGR_a02470 PE=3 SV=1	670	237	540	306	87	388	27.1	1.31531e-12	180
gene0135	Chromosome	sp|P44543|SIAT1_HAEIN	616	Sialic acid TRAP transporter permease protein SiaT OS=Haemophilus influenzae (strain ATCC 51907 / DSM 11121 / KW20 / Rd) OX=71421 GN=siaT PE=1 SV=2	670	218	559	351	258	592	22.8	1.85273e-09	155
gene0135	Chromosome	sp|Q4QP40|SIAT_HAEI8	616	Sialic acid TRAP transporter permease protein SiaT OS=Haemophilus influenzae (strain 86-028NP) OX=281310 GN=siaT PE=3 SV=1	670	218	559	351	258	592	22.2	2.46397e-09	154
gene0135	Chromosome	sp|Q4TVS0|SIAT2_HAEIF	616	Sialic acid TRAP transporter permease protein SiaT OS=Haemophilus influenzae OX=727 GN=siaT PE=3 SV=1	670	218	559	351	258	592	22.2	3.86111e-09	153
gene0136	Chromosome	sp|P52046|CRT_CLOAB	261	Short-chain-enoyl-CoA hydratase OS=Clostridium acetobutylicum (strain ATCC 824 / DSM 792 / JCM 1419 / LMG 5710 / VKM B-1787) OX=272562 GN=crt PE=1 SV=1	298	44	290	249	5	253	47.8	9.6288e-72	582
gene0136	Chromosome	sp|P9WNN9|ECHA8_MYCTU	257	Probable enoyl-CoA hydratase echA8 OS=Mycobacterium tuberculosis (strain ATCC 25618 / H37Rv) OX=83332 GN=echA8 PE=1 SV=1	298	44	294	251	5	254	45.4	3.15295e-65	538
gene0136	Chromosome	sp|P9WNN8|ECHA8_MYCTO	257	Probable enoyl-CoA hydratase echA8 OS=Mycobacterium tuberculosis (strain CDC 1551 / Oshkosh) OX=83331 GN=echA8 PE=3 SV=1	298	44	294	251	5	254	45.4	3.15295e-65	538
gene0136	Chromosome	sp|P64017|ECHA8_MYCBO	257	Probable enoyl-CoA hydratase echA8 OS=Mycobacterium bovis (strain ATCC BAA-935 / AF2122/97) OX=233413 GN=echA8 PE=3 SV=1	298	44	294	251	5	254	45.4	3.15295e-65	538
gene0136	Chromosome	sp|Q0AVM1|CRCH_SYNWW	260	Crotonyl-CoA hydratase OS=Syntrophomonas wolfei subsp. wolfei (strain DSM 2245B / Goettingen) OX=335541 GN=Swol_1936 PE=1 SV=1	298	44	294	253	5	257	45.5	3.47738e-63	525
gene0137	Chromosome	sp|P77851|HBD_THETC	281	3-hydroxybutyryl-CoA dehydrogenase OS=Thermoanaerobacterium thermosaccharolyticum (strain ATCC 7956 / DSM 571 / NCIB 9385 / NCA 3814) OX=580327 GN=hbd PE=3 SV=2	293	10	291	282	1	280	41.5	2.26614e-73	594
gene0137	Chromosome	sp|P52041|HBD_CLOAB	282	3-hydroxybutyryl-CoA dehydrogenase OS=Clostridium acetobutylicum (strain ATCC 824 / DSM 792 / JCM 1419 / LMG 5710 / VKM B-1787) OX=272562 GN=hbd PE=1 SV=2	293	10	292	283	1	281	41.3	1.86644e-70	575
gene0137	Chromosome	sp|Q16836|HCDH_HUMAN	314	Hydroxyacyl-coenzyme A dehydrogenase, mitochondrial OS=Homo sapiens OX=9606 GN=HADH PE=1 SV=3	293	10	291	288	27	313	40.3	2.12649e-66	550
gene0137	Chromosome	sp|P00348|HCDH_PIG	314	Hydroxyacyl-coenzyme A dehydrogenase, mitochondrial OS=Sus scrofa OX=9823 GN=HADH PE=1 SV=2	293	10	291	288	27	313	39.9	2.86925e-65	543
gene0137	Chromosome	sp|Q9WVK7|HCDH_RAT	314	Hydroxyacyl-coenzyme A dehydrogenase, mitochondrial OS=Rattus norvegicus OX=10116 GN=Hadh PE=2 SV=1	293	10	291	290	27	313	39.7	3.09251e-65	542
gene0138	Chromosome	sp|Q55CV9|Y9880_DICDI	471	CaiB/baiF CoA-transferase family protein DDB_G0269880 OS=Dictyostelium discoideum OX=44689 GN=DDB_G0269880 PE=3 SV=1	404	21	342	331	29	358	41.7	2.93417e-85	700
gene0138	Chromosome	sp|Q68FU4|SUCHY_RAT	436	Succinate--hydroxymethylglutarate CoA-transferase OS=Rattus norvegicus OX=10116 GN=Sugct PE=2 SV=1	404	21	400	385	38	420	39.2	1.76767e-83	685
gene0138	Chromosome	sp|Q7TNE1|SUCHY_MOUSE	436	Succinate--hydroxymethylglutarate CoA-transferase OS=Mus musculus OX=10090 GN=Sugct PE=1 SV=2	404	15	395	391	27	415	38.9	2.70858e-83	684
gene0138	Chromosome	sp|Q9HAC7|SUCHY_HUMAN	445	Succinate--hydroxymethylglutarate CoA-transferase OS=Homo sapiens OX=9606 GN=SUGCT PE=1 SV=2	404	21	395	385	47	424	39	4.01579e-82	677
gene0138	Chromosome	sp|P76518|ACOCT_ECOLI	381	Acetyl-CoA:oxalate CoA-transferase OS=Escherichia coli (strain K12) OX=83333 GN=yfdE PE=1 SV=2	404	20	353	336	8	342	36.6	7.34554e-72	602
gene0139	Chromosome	-	-	-	-	-	-	-	-	-	-	-	-
gene0140	Chromosome	sp|P76269|YEBQ_ECOLI	457	Uncharacterized transporter YebQ OS=Escherichia coli (strain K12) OX=83333 GN=yebQ PE=3 SV=2	485	26	432	413	26	418	25.7	2.47268e-17	216
gene0140	Chromosome	sp|P44927|EMRB_HAEIN	510	Multidrug export protein EmrB OS=Haemophilus influenzae (strain ATCC 51907 / DSM 11121 / KW20 / Rd) OX=71421 GN=emrB PE=3 SV=1	485	27	183	161	29	188	30.4	2.19997e-16	209
gene0140	Chromosome	sp|P11545|MMR_STRCO	475	Methylenomycin A resistance protein OS=Streptomyces coelicolor (strain ATCC BAA-471 / A3(2) / M145) OX=100226 GN=mmr PE=3 SV=1	485	27	175	151	37	187	32.5	8.32248e-16	204
gene0140	Chromosome	sp|A8AEE4|MDTD_CITK8	471	Putative multidrug resistance protein MdtD OS=Citrobacter koseri (strain ATCC BAA-895 / CDC 4225-83 / SGSC4696) OX=290338 GN=mdtD PE=3 SV=1	485	27	339	318	21	325	23	2.51174e-15	201
gene0140	Chromosome	sp|P9WG87|Y1250_MYCTU	579	Uncharacterized MFS-type transporter Rv1250 OS=Mycobacterium tuberculosis (strain ATCC 25618 / H37Rv) OX=83332 GN=Rv1250 PE=3 SV=1	485	2	255	262	12	259	27.9	3.4046e-15	200
gene0141	Chromosome	sp|Q96329|ACOX4_ARATH	436	Acyl-coenzyme A oxidase 4, peroxisomal OS=Arabidopsis thaliana OX=3702 GN=ACX4 PE=1 SV=1	411	11	410	400	34	428	40.5	6.08991e-110	863
gene0141	Chromosome	sp|Q20772|GCDH_CAEEL	409	Probable glutaryl-CoA dehydrogenase, mitochondrial OS=Caenorhabditis elegans OX=6239 GN=F54D5.7 PE=3 SV=1	411	24	410	390	24	408	35.6	1.02398e-83	685
gene0141	Chromosome	sp|Q8HXX8|GCDH_MACFA	438	Glutaryl-CoA dehydrogenase, mitochondrial OS=Macaca fascicularis OX=9541 GN=GCDH PE=2 SV=1	411	2	411	420	22	435	37.4	3.50704e-82	677
gene0141	Chromosome	sp|Q92947|GCDH_HUMAN	438	Glutaryl-CoA dehydrogenase, mitochondrial OS=Homo sapiens OX=9606 GN=GCDH PE=1 SV=1	411	2	411	420	22	435	37.1	5.02931e-81	669
gene0141	Chromosome	sp|Q2KHZ9|GCDH_BOVIN	438	Glutaryl-CoA dehydrogenase, mitochondrial OS=Bos taurus OX=9913 GN=GCDH PE=2 SV=1	411	24	410	389	52	434	37.3	1.00664e-78	654
gene0142	Chromosome	sp|Q04778|ALSR_BACSU	302	HTH-type transcriptional regulator AlsR OS=Bacillus subtilis (strain 168) OX=224308 GN=alsR PE=3 SV=1	309	1	292	292	1	290	33.9	6.20479e-46	412
gene0142	Chromosome	sp|P23841|XAPR_ECOLI	294	HTH-type transcriptional regulator XapR OS=Escherichia coli (strain K12) OX=83333 GN=xapR PE=3 SV=1	309	9	283	279	15	285	33	2.05896e-34	332
gene0142	Chromosome	sp|P77559|YNFL_ECOLI	297	Uncharacterized HTH-type transcriptional regulator YnfL OS=Escherichia coli (strain K12) OX=83333 GN=ynfL PE=3 SV=1	309	1	282	284	3	284	30.3	7.53313e-33	321
gene0142	Chromosome	sp|P52669|TTUA4_AGRVI	304	HTH-type transcriptional regulator TtuA OS=Agrobacterium vitis OX=373 GN=ttuA PE=3 SV=1	309	1	292	297	1	295	32.3	1.00221e-29	299
gene0142	Chromosome	sp|P52670|ILVR_CAUVC	296	HTH-type transcriptional regulator IlvR OS=Caulobacter vibrioides (strain ATCC 19089 / CB15) OX=190650 GN=ilvR PE=3 SV=1	309	1	289	291	1	287	31.3	1.73546e-28	289
gene0143	Chromosome	-	-	-	-	-	-	-	-	-	-	-	-
gene0144	Chromosome	sp|Q50228|FMDA_METME	407	Formamidase OS=Methylophilus methylotrophus OX=17 GN=fmdA PE=1 SV=1	456	289	413	130	214	341	31.5	1.10457e-06	129
gene0144	Chromosome	sp|Q9URY7|FMDA_SCHPO	410	Putative formamidase C869.04 OS=Schizosaccharomyces pombe (strain 972 / ATCC 24843) OX=284812 GN=SPAC869.04 PE=3 SV=1	456	295	429	140	223	361	27.9	1.77381e-06	127
gene0145	Chromosome	-	-	-	-	-	-	-	-	-	-	-	-
gene0146	Chromosome	-	-	-	-	-	-	-	-	-	-	-	-
gene0147	Chromosome	-	-	-	-	-	-	-	-	-	-	-	-
gene0148	Chromosome	sp|O31472|YCGE_BACSU	154	Uncharacterized HTH-type transcriptional regulator YcgE OS=Bacillus subtilis (strain 168) OX=224308 GN=ycgE PE=4 SV=2	183	69	166	98	54	151	32.7	9.29262e-11	146
gene0148	Chromosome	sp|O31564|YFIV_BACSU	160	Uncharacterized HTH-type transcriptional regulator YfiV OS=Bacillus subtilis (strain 168) OX=224308 GN=yfiV PE=4 SV=1	183	57	161	105	52	155	34.3	6.52395e-09	132
gene0149	Chromosome	sp|Q9I702|BAUC_PSEAE	497	Putative 3-oxopropanoate dehydrogenase OS=Pseudomonas aeruginosa (strain ATCC 15692 / DSM 22644 / CIP 104116 / JCM 14847 / LMG 12228 / 1C / PRS 101 / PAO1) OX=208964 GN=bauC PE=2 SV=1	519	30	518	493	4	496	55.6	0	1413
gene0149	Chromosome	sp|Q9KAH5|IOLA_BACHD	485	Malonate-semialdehyde dehydrogenase OS=Bacillus halodurans (strain ATCC BAA-125 / DSM 18197 / FERM 7344 / JCM 9153 / C-125) OX=272558 GN=iolA PE=3 SV=1	519	26	504	480	6	485	48.7	1.19191e-157	1196
gene0149	Chromosome	sp|Q5KYK0|IOLA3_GEOKA	484	Malonate-semialdehyde dehydrogenase 3 OS=Geobacillus kaustophilus (strain HTA426) OX=235909 GN=iolA3 PE=3 SV=2	519	25	504	482	2	483	50	8.56277e-157	1190
gene0149	Chromosome	sp|A4IPB2|IOLA1_GEOTN	484	Malonate-semialdehyde dehydrogenase 1 OS=Geobacillus thermodenitrificans (strain NG80-2) OX=420246 GN=iolA1 PE=3 SV=2	519	25	504	483	2	484	48.9	2.57212e-155	1180
gene0149	Chromosome	sp|Q5KYR4|IOLA2_GEOKA	484	Malonate-semialdehyde dehydrogenase 2 OS=Geobacillus kaustophilus (strain HTA426) OX=235909 GN=iolA2 PE=3 SV=2	519	25	504	483	2	484	48.9	3.26445e-155	1180
gene0150	Chromosome	sp|P9WNY5|MMSB_MYCTU	294	Probable 3-hydroxyisobutyrate dehydrogenase OS=Mycobacterium tuberculosis (strain ATCC 25618 / H37Rv) OX=83332 GN=mmsB PE=1 SV=1	306	1	263	263	1	260	51	1.00065e-66	552
gene0150	Chromosome	sp|P9WNY4|MMSB_MYCTO	294	Probable 3-hydroxyisobutyrate dehydrogenase OS=Mycobacterium tuberculosis (strain CDC 1551 / Oshkosh) OX=83331 GN=mmsB PE=3 SV=1	306	1	263	263	1	260	51	1.00065e-66	552
gene0150	Chromosome	sp|P63936|MMSB_MYCBO	294	Probable 3-hydroxyisobutyrate dehydrogenase OS=Mycobacterium bovis (strain ATCC BAA-935 / AF2122/97) OX=233413 GN=mmsB PE=3 SV=1	306	1	263	263	1	260	51	1.00065e-66	552
gene0150	Chromosome	sp|Q99L13|3HIDH_MOUSE	335	3-hydroxyisobutyrate dehydrogenase, mitochondrial OS=Mus musculus OX=10090 GN=Hibadh PE=1 SV=1	306	2	291	290	39	328	39	6.26476e-62	523
gene0150	Chromosome	sp|Q5R5E7|3HIDH_PONAB	336	3-hydroxyisobutyrate dehydrogenase, mitochondrial OS=Pongo abelii OX=9601 GN=HIBADH PE=2 SV=1	306	2	291	290	40	329	39.7	2.46193e-61	519
gene0151	Chromosome	sp|P0DPR5|ABAF_ACIBT	429	Fosfomycin resistance protein AbaF OS=Acinetobacter baumannii (strain ATCC 17978 / CIP 53.77 / LMG 1025 / NCDC KC755 / 5377) OX=400667 GN=abaF PE=2 SV=1	465	23	447	425	5	429	57.4	7.20327e-173	1286
gene0151	Chromosome	sp|P76350|SHIA_ECOLI	438	Shikimate transporter OS=Escherichia coli (strain K12) OX=83333 GN=shiA PE=3 SV=1	465	5	439	437	2	436	35.5	1.5894e-88	725
gene0151	Chromosome	sp|P44610|Y281_HAEIN	438	Putative metabolite transport protein HI_0281 OS=Haemophilus influenzae (strain ATCC 51907 / DSM 11121 / KW20 / Rd) OX=71421 GN=HI_0281 PE=3 SV=1	465	16	446	447	2	438	33.1	4.21301e-67	579
gene0151	Chromosome	sp|P0C0L7|PROP_ECOLI	500	Proline/betaine transporter OS=Escherichia coli (strain K12) OX=83333 GN=proP PE=1 SV=1	465	19	444	436	19	447	30.5	1.0721e-66	581
gene0151	Chromosome	sp|P0C0L8|PROP_ECO57	500	Proline/betaine transporter OS=Escherichia coli O157:H7 OX=83334 GN=proP PE=3 SV=1	465	19	444	436	19	447	30.5	1.0721e-66	581
gene0152	Chromosome	sp|P43011|Y1364_HAEIN	288	Uncharacterized HTH-type transcriptional regulator HI_1364 OS=Haemophilus influenzae (strain ATCC 51907 / DSM 11121 / KW20 / Rd) OX=71421 GN=HI_1364 PE=3 SV=1	309	10	266	262	9	270	22.1	1.3101e-11	163
gene0152	Chromosome	sp|P30864|YAFC_ECOLI	304	Uncharacterized HTH-type transcriptional regulator YafC OS=Escherichia coli (strain K12) OX=83333 GN=yafC PE=3 SV=1	309	1	299	312	1	297	24.7	6.17384e-11	159
gene0152	Chromosome	sp|P52689|LTRA_KLEPN	309	Probable HTH-type transcriptional regulator LtrA OS=Klebsiella pneumoniae OX=573 GN=ltrA PE=3 SV=1	309	7	255	256	8	261	25.8	8.98369e-11	158
gene0152	Chromosome	sp|A0A0H2ZDG9|LYSRL_PSEAB	317	HTH-type transcriptional repressor PA14_22550 OS=Pseudomonas aeruginosa (strain UCBPP-PA14) OX=208963 GN=PA14_22550 PE=3 SV=2	309	11	255	253	10	261	27.3	1.49999e-10	156
gene0152	Chromosome	sp|P76250|DMLR_ECOLI	307	HTH-type transcriptional regulator DmlR OS=Escherichia coli (strain K12) OX=83333 GN=dmlR PE=1 SV=2	309	6	290	292	8	297	24.3	1.21941e-09	149
gene0153	Chromosome	sp|Q0KBC7|LTND_CUPNH	297	L-threonate dehydrogenase OS=Cupriavidus necator (strain ATCC 17699 / H16 / DSM 428 / Stanier 337) OX=381666 GN=ltnD PE=1 SV=1	293	6	290	286	4	287	40.9	2.06813e-53	461
gene0153	Chromosome	sp|A0A0H2VA68|LTND_ECOL6	302	L-threonate dehydrogenase OS=Escherichia coli O6:H1 (strain CFT073 / ATCC 700928 / UPEC) OX=199310 GN=ltnD PE=1 SV=1	293	3	291	291	5	293	37.5	9.34546e-49	430
gene0153	Chromosome	sp|P44979|LTND_HAEIN	301	L-threonate dehydrogenase OS=Haemophilus influenzae (strain ATCC 51907 / DSM 11121 / KW20 / Rd) OX=71421 GN=ltnD PE=1 SV=1	293	6	291	288	7	292	37.8	3.30553e-48	426
gene0153	Chromosome	sp|Q46888|LTND_ECOLI	302	L-threonate dehydrogenase OS=Escherichia coli (strain K12) OX=83333 GN=ltnD PE=3 SV=1	293	3	291	291	5	293	37.5	1.43716e-47	422
gene0153	Chromosome	sp|Q6CZ26|LTND_PECAS	304	L-threonate dehydrogenase OS=Pectobacterium atrosepticum (strain SCRI 1043 / ATCC BAA-672) OX=218491 GN=ltnD PE=1 SV=1	293	2	291	292	4	293	37.3	3.77661e-43	392
gene0154	Chromosome	-	-	-	-	-	-	-	-	-	-	-	-
gene0155	Chromosome	sp|P31460|DGOR_ECOLI	229	Galactonate operon transcriptional repressor OS=Escherichia coli (strain K12) OX=83333 GN=dgoR PE=4 SV=4	239	7	161	156	6	159	34.6	2.71995e-20	223
gene0155	Chromosome	sp|P31475|YIEP_ECOLI	230	Uncharacterized HTH-type transcriptional regulator YieP OS=Escherichia coli (strain K12) OX=83333 GN=yieP PE=4 SV=3	239	2	174	177	10	183	31.6	4.10618e-17	199
gene0155	Chromosome	sp|P0ACL9|PDHR_ECOLI	254	Pyruvate dehydrogenase complex repressor OS=Escherichia coli (strain K12) OX=83333 GN=pdhR PE=1 SV=1	239	3	219	230	8	225	30	6.3251e-13	168
gene0155	Chromosome	sp|P0ACM0|PDHR_ECOL6	254	Pyruvate dehydrogenase complex repressor OS=Escherichia coli O6:H1 (strain CFT073 / ATCC 700928 / UPEC) OX=199310 GN=pdhR PE=3 SV=1	239	3	219	230	8	225	30	6.3251e-13	168
gene0155	Chromosome	sp|P0ACM1|PDHR_ECO57	254	Pyruvate dehydrogenase complex repressor OS=Escherichia coli O157:H7 OX=83334 GN=pdhR PE=3 SV=1	239	3	219	230	8	225	30	6.3251e-13	168
gene0156	Chromosome	sp|A6TEF4|GATY_KLEP7	284	D-tagatose-1,6-bisphosphate aldolase subunit GatY OS=Klebsiella pneumoniae subsp. pneumoniae (strain ATCC 700721 / MGH 78578) OX=272620 GN=gatY PE=3 SV=1	286	18	241	226	19	243	39.8	7.05286e-35	333
gene0156	Chromosome	sp|A7ZNR5|GATY_ECO24	284	D-tagatose-1,6-bisphosphate aldolase subunit GatY OS=Escherichia coli O139:H28 (strain E24377A / ETEC) OX=331111 GN=gatY PE=3 SV=1	286	18	248	236	19	250	36.9	1.15643e-34	331
gene0156	Chromosome	sp|P0C8J6|GATY_ECOLI	284	D-tagatose-1,6-bisphosphate aldolase subunit GatY OS=Escherichia coli (strain K12) OX=83333 GN=gatY PE=1 SV=1	286	18	248	236	19	250	36.9	1.76373e-34	330
gene0156	Chromosome	sp|B1IYY4|GATY_ECOLC	284	D-tagatose-1,6-bisphosphate aldolase subunit GatY OS=Escherichia coli (strain ATCC 8739 / DSM 1576 / Crooks) OX=481805 GN=gatY PE=3 SV=1	286	18	248	236	19	250	36.9	1.76373e-34	330
gene0156	Chromosome	sp|A8A1W1|GATY_ECOHS	284	D-tagatose-1,6-bisphosphate aldolase subunit GatY OS=Escherichia coli O9:H4 (strain HS) OX=331112 GN=gatY PE=3 SV=1	286	18	248	236	19	250	36.9	1.76373e-34	330
gene0157	Chromosome	-	-	-	-	-	-	-	-	-	-	-	-
gene0158	Chromosome	-	-	-	-	-	-	-	-	-	-	-	-
gene0159	Chromosome	sp|B7LMY4|OPGB_ESCF3	763	Phosphoglycerol transferase I OS=Escherichia fergusonii (strain ATCC 35469 / DSM 13698 / CDC 0568-73) OX=585054 GN=mdoB PE=3 SV=1	518	137	409	282	135	396	31.9	2.36348e-33	347
gene0159	Chromosome	sp|Q57G63|OPGB_SALCH	763	Phosphoglycerol transferase I OS=Salmonella choleraesuis (strain SC-B67) OX=321314 GN=mdoB PE=3 SV=1	518	137	409	288	135	396	32.6	3.83055e-33	346
gene0159	Chromosome	sp|B5FTA1|OPGB_SALDC	763	Phosphoglycerol transferase I OS=Salmonella dublin (strain CT_02021853) OX=439851 GN=mdoB PE=3 SV=1	518	137	409	288	135	396	32.6	4.15769e-33	345
gene0159	Chromosome	sp|A7ZVP9|OPGB_ECO24	763	Phosphoglycerol transferase I OS=Escherichia coli O139:H28 (strain E24377A / ETEC) OX=331111 GN=mdoB PE=3 SV=1	518	149	409	270	145	396	32.6	4.43129e-33	345
gene0159	Chromosome	sp|B6I2P2|OPGB_ECOSE	763	Phosphoglycerol transferase I OS=Escherichia coli (strain SE11) OX=409438 GN=mdoB PE=3 SV=1	518	149	409	270	145	396	32.6	4.85361e-33	345
gene0160	Chromosome	sp|P00325|ADH1B_HUMAN	375	All-trans-retinol dehydrogenase [NAD(+)] ADH1B OS=Homo sapiens OX=9606 GN=ADH1B PE=1 SV=2	368	1	368	379	1	375	33	1.2116e-59	516
gene0160	Chromosome	sp|P00326|ADH1G_HUMAN	375	Alcohol dehydrogenase 1C OS=Homo sapiens OX=9606 GN=ADH1C PE=1 SV=2	368	1	368	378	1	375	32.3	2.99976e-59	513
gene0160	Chromosome	sp|Q5R1W2|ADH1B_PANTR	375	All-trans-retinol dehydrogenase [NAD(+)] ADH1B OS=Pan troglodytes OX=9598 GN=ADH1B PE=2 SV=3	368	1	368	379	1	375	33	3.6648e-59	513
gene0160	Chromosome	sp|P9WQC7|ADHB_MYCTU	375	Alcohol dehydrogenase B OS=Mycobacterium tuberculosis (strain ATCC 25618 / H37Rv) OX=83332 GN=adhB PE=1 SV=1	368	1	368	384	1	370	34.9	8.07687e-59	510
gene0160	Chromosome	sp|P9WQC6|ADHB_MYCTO	375	Alcohol dehydrogenase B OS=Mycobacterium tuberculosis (strain CDC 1551 / Oshkosh) OX=83331 GN=adhB PE=3 SV=1	368	1	368	384	1	370	34.9	8.07687e-59	510
gene0161	Chromosome	sp|P50188|MTN1_LENAE	413	Modification methylase NaeI OS=Lentzea aerocolonigenes OX=68170 GN=naeIM PE=3 SV=1	437	21	437	417	5	413	62.1	1.70781e-170	1266
gene0161	Chromosome	sp|P31033|MTM4_NEIGO	312	Modification methylase NgoMIV OS=Neisseria gonorrhoeae OX=485 GN=ngoMIVM PE=3 SV=1	437	18	337	324	1	312	48.1	1.23217e-87	705
gene0161	Chromosome	sp|P50196|MTE8_ECOLX	417	Modification methylase Eco47II OS=Escherichia coli OX=562 GN=eco47IIM PE=3 SV=1	437	20	329	336	81	407	33.9	1.75805e-38	375
gene0161	Chromosome	sp|P50192|MTHA_HAEPH	372	Modification methylase HphIA OS=Haemophilus parahaemolyticus OX=735 GN=hphIAM PE=3 SV=1	437	7	329	339	34	365	30.4	3.28202e-32	326
gene0161	Chromosome	sp|P23737|MTS9_STAAU	430	Modification methylase Sau96I OS=Staphylococcus aureus OX=1280 GN=sau96IM PE=3 SV=1	437	19	329	332	98	422	32.8	1.87422e-30	314
gene0162	Chromosome	-	-	-	-	-	-	-	-	-	-	-	-
gene0163	Chromosome	-	-	-	-	-	-	-	-	-	-	-	-
gene0164	Chromosome	-	-	-	-	-	-	-	-	-	-	-	-
gene0165	Chromosome	sp|Q9RXB5|FTSKL_DEIRA	980	Uncharacterized FtsK-like protein DR_0400 OS=Deinococcus radiodurans (strain ATCC 13939 / DSM 20539 / JCM 16871 / LMG 4051 / NBRC 15346 / NCIMB 9279 / R1 / VKM B-1422) OX=243230 GN=DR_0400 PE=3 SV=1	1731	1372	1729	365	516	873	37.3	3.39064e-54	536
gene0165	Chromosome	sp|Q895I8|FTSK_CLOTE	743	DNA translocase FtsK OS=Clostridium tetani (strain Massachusetts / E88) OX=212717 GN=ftsK PE=3 SV=1	1731	1384	1728	360	302	647	35.8	1.63072e-52	517
gene0165	Chromosome	sp|Q8XJS8|FTSK_CLOPE	796	DNA translocase FtsK OS=Clostridium perfringens (strain 13 / Type A) OX=195102 GN=ftsK PE=3 SV=1	1731	1377	1727	360	342	693	34.4	8.22145e-51	504
gene0165	Chromosome	sp|Q8KBK0|FTSK_CHLTE	804	DNA translocase FtsK OS=Chlorobaculum tepidum (strain ATCC 49652 / DSM 12025 / NBRC 103806 / TLS) OX=194439 GN=ftsK PE=3 SV=1	1731	1377	1727	366	336	694	36.6	9.46568e-51	504
gene0165	Chromosome	sp|P39920|FTSK_COXBU	778	DNA translocase FtsK OS=Coxiella burnetii (strain RSA 493 / Nine Mile phase I) OX=227377 GN=ftsK PE=3 SV=2	1731	1409	1726	344	332	672	37.5	1.09905e-50	503
gene0166	Chromosome	sp|O52717|RBTT_KLEPN	427	Ribitol transporter OS=Klebsiella pneumoniae OX=573 GN=rbtT PE=3 SV=1	426	2	412	414	9	415	45.7	5.75336e-117	911
gene0166	Chromosome	sp|O52718|DALT_KLEPN	425	D-arabinitol transporter OS=Klebsiella pneumoniae OX=573 GN=dalT PE=3 SV=1	426	3	413	414	10	416	44.9	4.43759e-116	905
gene0166	Chromosome	sp|O34864|YOAB_BACSU	414	Putative transporter YoaB OS=Bacillus subtilis (strain 168) OX=224308 GN=yoaB PE=2 SV=1	426	3	412	412	6	407	34	2.06099e-77	644
gene0166	Chromosome	sp|O05390|CSBX_BACSU	435	Alpha-ketoglutarate permease OS=Bacillus subtilis (strain 168) OX=224308 GN=csbX PE=1 SV=3	426	3	412	414	15	418	33.6	1.2863e-74	627
gene0167	Chromosome	sp|Q92MT4|XYLD_RHIME	346	Putative D-xylulose reductase OS=Rhizobium meliloti (strain 1021) OX=266834 GN=R02526 PE=3 SV=1	371	28	368	341	4	344	59.2	8.30105e-145	1082
gene0167	Chromosome	sp|Q98D10|XYLD_RHILO	348	Putative D-xylulose reductase OS=Mesorhizobium japonicum (strain LMG 29417 / CECT 9101 / MAFF 303099) OX=266835 GN=mlr4915 PE=3 SV=1	371	26	370	345	1	345	56.5	9.75945e-138	1036
gene0167	Chromosome	sp|Q8U7Y1|XYLD_AGRFC	350	Putative D-xylulose reductase OS=Agrobacterium fabrum (strain C58 / ATCC 33970) OX=176299 GN=Atu4318 PE=3 SV=1	371	26	366	346	1	346	56.9	5.71238e-136	1024
gene0167	Chromosome	sp|Q59545|XYLD_MORMO	338	D-xylulose reductase OS=Morganella morganii OX=582 PE=1 SV=1	371	26	356	332	3	333	52.7	2.46627e-122	933
gene0167	Chromosome	sp|Q07993|XYL2_YEAST	356	D-xylulose reductase OS=Saccharomyces cerevisiae (strain ATCC 204508 / S288c) OX=559292 GN=XYL2 PE=1 SV=1	371	21	353	338	2	339	42.3	5.15966e-78	639
gene0168	Chromosome	sp|Q05587|POCR_SALTY	303	Regulatory protein PocR OS=Salmonella typhimurium (strain LT2 / SGSC1412 / ATCC 700720) OX=99287 GN=pocR PE=4 SV=2	300	167	296	130	168	292	33.8	2.03402e-13	177
gene0168	Chromosome	sp|P32677|YIJO_ECOLI	283	Uncharacterized HTH-type transcriptional regulator YijO OS=Escherichia coli (strain K12) OX=83333 GN=yijO PE=4 SV=1	300	197	296	100	170	269	36	3.47705e-11	160
gene0168	Chromosome	sp|P28816|TETD_ECOLX	138	Transposon Tn10 TetD protein OS=Escherichia coli OX=562 GN=tetD PE=1 SV=1	300	197	296	100	29	128	35	9.46091e-11	150
gene0168	Chromosome	sp|P43463|AARP_PROST	135	HTH-type transcriptional activator AarP OS=Providencia stuartii OX=588 GN=aarP PE=4 SV=1	300	194	298	105	17	121	28.6	9.33321e-10	143
gene0168	Chromosome	sp|P40408|BTR_BACSU	529	HTH-type transcriptional activator Btr OS=Bacillus subtilis (strain 168) OX=224308 GN=btr PE=1 SV=1	300	204	296	93	171	263	28	1.5328e-09	149
gene0169	Chromosome	-	-	-	-	-	-	-	-	-	-	-	-
gene0170	Chromosome	-	-	-	-	-	-	-	-	-	-	-	-
gene0171	Chromosome	sp|B4GUZ2|NO66_DROPE	687	Bifunctional lysine-specific demethylase and histidyl-hydroxylase NO66 OS=Drosophila persimilis OX=7234 GN=GL12933 PE=3 SV=1	401	32	278	256	265	502	28.5	1.35572e-22	257
gene0171	Chromosome	sp|B5DUH6|NO66_DROPS	946	Bifunctional lysine-specific demethylase and histidyl-hydroxylase NO66 OS=Drosophila pseudoobscura pseudoobscura OX=46245 GN=GA27866 PE=3 SV=1	401	8	278	308	477	761	27.3	5.00684e-22	253
gene0171	Chromosome	sp|B4M7P8|NO66_DROVI	907	Bifunctional lysine-specific demethylase and histidyl-hydroxylase NO66 OS=Drosophila virilis OX=7244 GN=GJ17031 PE=3 SV=1	401	32	278	253	484	724	30.4	1.47991e-21	249
gene0171	Chromosome	sp|Q5ZMM1|RIOX1_CHICK	601	Ribosomal oxygenase 1 OS=Gallus gallus OX=9031 GN=RIOX1 PE=2 SV=1	401	30	283	259	176	423	31.3	1.97567e-21	247
gene0171	Chromosome	sp|B3MSI4|NO66_DROAN	843	Bifunctional lysine-specific demethylase and histidyl-hydroxylase NO66 OS=Drosophila ananassae OX=7217 GN=GF20792 PE=3 SV=1	401	16	263	262	404	652	29.4	1.43841e-19	233
gene0172	Chromosome	-	-	-	-	-	-	-	-	-	-	-	-
gene0173	Chromosome	sp|A0R647|BFRB_MYCS2	181	Ferritin BfrB OS=Mycolicibacterium smegmatis (strain ATCC 700084 / mc(2)155) OX=246196 GN=bfrB PE=1 SV=1	178	6	177	173	11	180	63.6	3.26463e-67	533
gene0173	Chromosome	sp|P9WNE5|BFRB_MYCTU	181	Ferritin BfrB OS=Mycobacterium tuberculosis (strain ATCC 25618 / H37Rv) OX=83332 GN=bfrB PE=1 SV=1	178	3	176	177	7	179	62.7	3.99381e-65	519
gene0173	Chromosome	sp|P9WNE4|BFRB_MYCTO	181	Ferritin BfrB OS=Mycobacterium tuberculosis (strain CDC 1551 / Oshkosh) OX=83331 GN=bfrB PE=3 SV=1	178	3	176	177	7	179	62.7	3.99381e-65	519
gene0173	Chromosome	sp|H8F1Z2|BFRB_MYCTE	181	Ferritin BfrB OS=Mycobacterium tuberculosis (strain ATCC 35801 / TMC 107 / Erdman) OX=652616 GN=bfrB PE=2 SV=2	178	3	176	177	7	179	62.7	3.99381e-65	519
gene0173	Chromosome	sp|Q6GFG4|FTN_STAAR	166	Bacterial non-heme ferritin OS=Staphylococcus aureus (strain MRSA252) OX=282458 GN=ftnA PE=3 SV=1	178	1	143	143	1	143	37.1	4.55772e-15	178
gene0174	Chromosome	sp|P25737|LYSP_ECOLI	489	Lysine-specific permease OS=Escherichia coli (strain K12) OX=83333 GN=lysP PE=1 SV=5	500	27	497	473	13	485	61.1	0	1584
gene0174	Chromosome	sp|A2RNZ6|LYSP_LACLM	508	Lysine permease LysP OS=Lactococcus lactis subsp. cremoris (strain MG1363) OX=416870 GN=lysP PE=3 SV=1	500	21	500	486	27	508	52.7	4.71764e-179	1338
gene0174	Chromosome	sp|A2RI97|HISP_LACLM	477	Histidine permease HisP OS=Lactococcus lactis subsp. cremoris (strain MG1363) OX=416870 GN=hisP PE=3 SV=1	500	22	497	477	2	475	47.2	1.4907e-154	1173
gene0174	Chromosome	sp|P42087|HUTM_BACSU	475	Putative histidine permease OS=Bacillus subtilis (strain 168) OX=224308 GN=hutM PE=3 SV=2	500	22	492	478	6	468	40.6	3.07874e-125	977
gene0174	Chromosome	sp|P39636|ROCC_BACSU	470	Amino-acid permease RocC OS=Bacillus subtilis (strain 168) OX=224308 GN=rocC PE=2 SV=1	500	26	494	473	7	463	41.4	2.97776e-124	970
gene0175	Chromosome	sp|O32507|GABD_DEIRA	477	Succinate-semialdehyde dehydrogenase [NADP(+)] OS=Deinococcus radiodurans (strain ATCC 13939 / DSM 20539 / JCM 16871 / LMG 4051 / NBRC 15346 / NCIMB 9279 / R1 / VKM B-1422) OX=243230 GN=ssdA PE=3 SV=1	473	4	469	467	2	463	55.2	7.97627e-175	1304
gene0175	Chromosome	sp|A0QMB9|GABD1_MYCA1	472	Succinate-semialdehyde dehydrogenase [NADP(+)] OS=Mycobacterium avium (strain 104) OX=243243 GN=gabD1 PE=3 SV=1	473	20	471	454	5	457	43	5.48699e-117	919
gene0175	Chromosome	sp|Q73TP5|GABD1_MYCPA	472	Succinate-semialdehyde dehydrogenase [NADP(+)] OS=Mycolicibacterium paratuberculosis (strain ATCC BAA-968 / K-10) OX=262316 GN=gabD1 PE=3 SV=1	473	20	471	454	5	457	43	6.73234e-117	919
gene0175	Chromosome	sp|Q55585|GABD_SYNY3	454	Probable succinate-semialdehyde dehydrogenase [NADP(+)] OS=Synechocystis sp. (strain PCC 6803 / Kazusa) OX=1111708 GN=gabD PE=3 SV=1	473	17	471	455	2	453	38.2	2.67088e-107	853
gene0175	Chromosome	sp|P9WNX9|GABD1_MYCTU	457	Succinate-semialdehyde dehydrogenase [NADP(+)] 1 OS=Mycobacterium tuberculosis (strain ATCC 25618 / H37Rv) OX=83332 GN=gabD1 PE=1 SV=1	473	20	471	454	5	456	42.3	1.42348e-105	842
gene0176	Chromosome	sp|O50584|LTAE_PSEUN	346	Low specificity L-threonine aldolase OS=Pseudomonas sp. (strain NCIMB 10558) OX=268808 GN=ltaE PE=1 SV=1	361	16	355	342	8	342	40.4	3.45255e-70	584
gene0176	Chromosome	sp|Q9HTF1|LTAE_PSEAE	346	Low specificity L-threonine aldolase OS=Pseudomonas aeruginosa (strain ATCC 15692 / DSM 22644 / CIP 104116 / JCM 14847 / LMG 12228 / 1C / PRS 101 / PAO1) OX=208964 GN=ltaE PE=3 SV=1	361	16	346	333	8	333	42.3	2.40511e-68	572
gene0176	Chromosome	sp|O13427|GLY1_CANAX	374	Low-specificity L-threonine aldolase OS=Candida albicans OX=5476 GN=GLY1 PE=3 SV=1	361	16	220	211	15	221	27.5	3.58099e-10	155
gene0176	Chromosome	sp|P37303|GLY1_YEAST	387	Low specificity L-threonine aldolase OS=Saccharomyces cerevisiae (strain ATCC 204508 / S288c) OX=559292 GN=GLY1 PE=1 SV=2	361	18	241	228	19	240	25.9	1.40261e-09	151
gene0176	Chromosome	sp|O13940|GLY1_SCHPO	376	Probable low-specificity L-threonine aldolase OS=Schizosaccharomyces pombe (strain 972 / ATCC 24843) OX=284812 GN=gly1 PE=3 SV=1	361	16	201	188	31	215	27.7	1.02914e-07	136
gene0177	Chromosome	sp|P06234|NODG_RHIME	245	Nodulation protein G OS=Rhizobium meliloti (strain 1021) OX=266834 GN=nodG PE=3 SV=1	223	1	168	173	1	171	32.4	4.42601e-07	125
gene0177	Chromosome	sp|P45200|Y1430_HAEIN	252	Probable NADP-dependent dehydrogenase HI_1430 OS=Haemophilus influenzae (strain ATCC 51907 / DSM 11121 / KW20 / Rd) OX=71421 GN=HI_1430 PE=3 SV=1	223	8	154	152	5	155	30.3	7.07344e-07	123
gene0177	Chromosome	sp|Q8U8I2|SDH_AGRFC	249	Serine 3-dehydrogenase OS=Agrobacterium fabrum (strain C58 / ATCC 33970) OX=176299 GN=sdh PE=3 SV=1	223	8	219	231	4	233	27.7	1.35317e-06	121
gene0177	Chromosome	sp|Q9ZAU1|DNRU_STRPE	287	Putative daunorubicin C-13 ketoreductase DnrU OS=Streptomyces peucetius OX=1950 GN=dnrU PE=3 SV=1	223	4	87	91	15	105	42.9	2.19029e-06	120
gene0177	Chromosome	sp|P00335|RIDH_KLEAE	249	Ribitol 2-dehydrogenase OS=Klebsiella aerogenes OX=548 GN=rbtD PE=1 SV=1	223	2	165	172	10	180	34.3	2.65655e-06	119
gene0178	Chromosome	-	-	-	-	-	-	-	-	-	-	-	-
gene0179	Chromosome	sp|Q44333|PUTR_RHIRD	156	Proline dehydrogenase transcriptional activator OS=Rhizobium radiobacter OX=358 GN=putR PE=4 SV=1	147	1	137	141	13	153	34	1.32969e-18	201
gene0179	Chromosome	sp|P45265|LRP_HAEIN	166	Leucine-responsive regulatory protein OS=Haemophilus influenzae (strain ATCC 51907 / DSM 11121 / KW20 / Rd) OX=71421 GN=lrp PE=3 SV=1	147	1	133	138	19	155	34.8	4.59707e-18	198
gene0179	Chromosome	sp|P37424|LRP_KLEPN	164	Leucine-responsive regulatory protein OS=Klebsiella pneumoniae OX=573 GN=lrp PE=3 SV=3	147	1	133	138	15	151	36.2	4.97487e-18	197
gene0179	Chromosome	sp|P0ACJ3|LRP_SHIFL	164	Leucine-responsive regulatory protein OS=Shigella flexneri OX=623 GN=lrp PE=3 SV=2	147	1	133	138	15	151	36.2	5.18235e-18	197
gene0179	Chromosome	sp|P0ACJ4|LRP_KLEAE	164	Leucine-responsive regulatory protein OS=Klebsiella aerogenes OX=548 GN=lrp PE=3 SV=2	147	1	133	138	15	151	36.2	5.18235e-18	197
gene0180	Chromosome	sp|D4AK18|A4619_ARTBC	204	Uncharacterized secreted protein ARB_06907 OS=Arthroderma benhamiae (strain ATCC MYA-4681 / CBS 112371) OX=663331 GN=ARB_04619 PE=1 SV=2	238	70	228	161	50	204	39.1	4.76411e-25	255
gene0181	Chromosome	sp|Q9WYG0|Y325_THEMA	251	Uncharacterized oxidoreductase TM_0325 OS=Thermotoga maritima (strain ATCC 43589 / MSB8 / DSM 3109 / JCM 10099) OX=243274 GN=TM_0325 PE=3 SV=1	299	54	295	249	6	250	32.9	5.71214e-37	346
gene0181	Chromosome	sp|O31680|YKVO_BACSU	248	Uncharacterized oxidoreductase YkvO OS=Bacillus subtilis (strain 168) OX=224308 GN=ykvO PE=3 SV=1	299	54	293	247	7	245	33.2	6.45371e-33	318
gene0181	Chromosome	sp|P72332|NODG_RHIS3	245	Nodulation protein G OS=Rhizobium sp. (strain N33) OX=103798 GN=nodG PE=3 SV=1	299	54	293	241	7	242	36.1	4.46695e-31	304
gene0181	Chromosome	sp|Q8SPU8|DHRS4_BOVIN	279	Dehydrogenase/reductase SDR family member 4 OS=Bos taurus OX=9913 GN=DHRS4 PE=2 SV=2	299	53	295	247	33	277	35.6	8.78554e-30	297
gene0181	Chromosome	sp|Q9HK58|RHAD_THEAC	254	L-rhamnose 1-dehydrogenase (NADP(+)) OS=Thermoplasma acidophilum (strain ATCC 25905 / DSM 1728 / JCM 9062 / NBRC 15155 / AMRC-C165) OX=273075 GN=rhaD PE=1 SV=2	299	52	293	247	5	249	31.2	4.50779e-29	291
gene0182	Chromosome	sp|Q57256|Y522_HAEIN	218	Uncharacterized protein HI_0522 OS=Haemophilus influenzae (strain ATCC 51907 / DSM 11121 / KW20 / Rd) OX=71421 GN=HI_0522 PE=4 SV=1	238	51	229	179	28	205	46.4	8.27861e-41	365
gene0182	Chromosome	sp|O34927|YCZE_BACSU	215	Uncharacterized membrane protein YczE OS=Bacillus subtilis (strain 168) OX=224308 GN=yczE PE=4 SV=2	238	43	236	196	2	196	31.6	2.03763e-26	266
gene0182	Chromosome	sp|P37505|YYAS_BACSU	201	Uncharacterized protein YyaS OS=Bacillus subtilis (strain 168) OX=224308 GN=yyaS PE=4 SV=1	238	56	230	179	9	187	25.7	1.07545e-07	128
gene0183	Chromosome	-	-	-	-	-	-	-	-	-	-	-	-
gene0184	Chromosome	-	-	-	-	-	-	-	-	-	-	-	-
gene0185	Chromosome	-	-	-	-	-	-	-	-	-	-	-	-
gene0186	Chromosome	sp|Q4A160|WALR_STAS1	233	Transcriptional regulatory protein WalR OS=Staphylococcus saprophyticus subsp. saprophyticus (strain ATCC 15305 / DSM 20229 / NCIMB 8711 / NCTC 7292 / S-41) OX=342451 GN=walR PE=3 SV=1	233	9	228	231	2	227	43.7	1.9962e-55	464
gene0186	Chromosome	sp|Q7A216|WALR_STAAW	233	Transcriptional regulatory protein WalR OS=Staphylococcus aureus (strain MW2) OX=196620 GN=walR PE=3 SV=1	233	9	228	231	2	227	43.7	2.52829e-55	463
gene0186	Chromosome	sp|Q9RDT5|WALR_STAAU	233	Transcriptional regulatory protein WalR OS=Staphylococcus aureus OX=1280 GN=walR PE=1 SV=2	233	9	228	231	2	227	43.7	2.52829e-55	463
gene0186	Chromosome	sp|A8YYU1|WALR_STAAT	233	Transcriptional regulatory protein WalR OS=Staphylococcus aureus (strain USA300 / TCH1516) OX=451516 GN=walR PE=3 SV=2	233	9	228	231	2	227	43.7	2.52829e-55	463
gene0186	Chromosome	sp|Q6GD72|WALR_STAAS	233	Transcriptional regulatory protein WalR OS=Staphylococcus aureus (strain MSSA476) OX=282459 GN=walR PE=3 SV=2	233	9	228	231	2	227	43.7	2.52829e-55	463
gene0187	Chromosome	sp|P30847|BAES_ECOLI	467	Signal transduction histidine-protein kinase BaeS OS=Escherichia coli (strain K12) OX=83333 GN=baeS PE=1 SV=2	381	92	367	276	187	458	35.9	2.3773e-47	437
gene0187	Chromosome	sp|P23545|PHOR_BACSU	579	Alkaline phosphatase synthesis sensor protein PhoR OS=Bacillus subtilis (strain 168) OX=224308 GN=phoR PE=1 SV=1	381	117	377	265	322	579	37	2.22147e-40	390
gene0187	Chromosome	sp|P94414|YCLK_BACSU	473	Sensor histidine kinase YclK OS=Bacillus subtilis (strain 168) OX=224308 GN=yclK PE=3 SV=1	381	60	367	318	156	467	28.9	3.91765e-37	364
gene0187	Chromosome	sp|Q8NWF3|SRRB_STAAW	583	Sensor protein SrrB OS=Staphylococcus aureus (strain MW2) OX=196620 GN=srrB PE=3 SV=2	381	144	367	227	357	580	33.5	1.99573e-36	360
gene0187	Chromosome	sp|Q6G973|SRRB_STAAS	583	Sensor protein SrrB OS=Staphylococcus aureus (strain MSSA476) OX=282459 GN=srrB PE=3 SV=2	381	144	367	227	357	580	33.5	1.99573e-36	360
gene0188	Chromosome	sp|O30085|COPB_ARCFU	690	Copper-exporting P-type ATPase B OS=Archaeoglobus fulgidus (strain ATCC 49558 / VC-16 / DSM 4304 / JCM 9628 / NBRC 100126) OX=224325 GN=copB PE=1 SV=1	737	54	708	657	47	690	49.5	0	1563
gene0188	Chromosome	sp|P05425|COPB_ENTHA	745	Copper-exporting P-type ATPase B OS=Enterococcus hirae (strain ATCC 9790 / DSM 20160 / JCM 8729 / LMG 6399 / NBRC 3181 / NCIMB 6459 / NCDO 1258) OX=768486 GN=copB PE=1 SV=2	737	2	708	722	33	745	42.4	0	1477
gene0188	Chromosome	sp|Q69HU0|COPB_STAAU	672	Probable copper-transporting P-type ATPase B OS=Staphylococcus aureus OX=1280 GN=copB PE=3 SV=1	737	52	708	684	4	670	41.1	0	1413
gene0188	Chromosome	sp|Q6GIX4|COPB_STAAR	681	Probable copper-transporting P-type ATPase B OS=Staphylococcus aureus (strain MRSA252) OX=282458 GN=copB PE=3 SV=1	737	65	708	662	35	679	41.7	0	1392
gene0188	Chromosome	sp|A8YZ02|COPB_STAAT	674	Probable copper-transporting P-type ATPase B OS=Staphylococcus aureus (strain USA300 / TCH1516) OX=451516 GN=copB PE=3 SV=1	737	45	708	681	1	672	41.4	7.27557e-180	1382
gene0189	Chromosome	-	-	-	-	-	-	-	-	-	-	-	-
gene0190	Chromosome	-	-	-	-	-	-	-	-	-	-	-	-
gene0191	Chromosome	sp|Q4LAB0|MCO_STAHJ	447	Multicopper oxidase mco OS=Staphylococcus haemolyticus (strain JCSC1435) OX=279808 GN=mco PE=3 SV=2	496	39	495	475	31	445	25.9	1.33301e-41	402
gene0191	Chromosome	sp|Q8CQF6|MCO_STAES	447	Multicopper oxidase mco OS=Staphylococcus epidermidis (strain ATCC 12228) OX=176280 GN=mco PE=3 SV=2	496	39	495	475	31	445	26.3	3.97722e-39	383
gene0191	Chromosome	sp|Q8X947|CUEO_ECO57	516	Blue copper oxidase CueO OS=Escherichia coli O157:H7 OX=83334 GN=cueO PE=3 SV=1	496	46	490	488	37	511	27.9	2.10406e-36	365
gene0191	Chromosome	sp|P36649|CUEO_ECOLI	516	Blue copper oxidase CueO OS=Escherichia coli (strain K12) OX=83333 GN=cueO PE=1 SV=2	496	46	490	490	37	511	28.4	2.90255e-36	363
gene0191	Chromosome	sp|Q69HT9|MCO_STAAU	447	Multicopper oxidase mco OS=Staphylococcus aureus OX=1280 GN=mco PE=1 SV=2	496	39	495	473	31	445	24.9	2.69812e-33	338
gene0192	Chromosome	sp|O07571|YHJQ_BACSU	108	Uncharacterized cysteine-rich protein YhjQ OS=Bacillus subtilis (strain 168) OX=224308 GN=yhjQ PE=1 SV=1	135	26	130	105	8	106	36.2	6.86751e-12	150
gene0193	Chromosome	-	-	-	-	-	-	-	-	-	-	-	-
gene0194	Chromosome	sp|P63396|Y1312_MYCBO	612	Uncharacterized ABC transporter ATP-binding protein Mb1312c OS=Mycobacterium bovis (strain ATCC BAA-935 / AF2122/97) OX=233413 GN=BQ2027_MB1312C PE=3 SV=1	271	7	248	251	5	255	39.8	4.50964e-44	409
gene0194	Chromosome	sp|P63396|Y1312_MYCBO	612	Uncharacterized ABC transporter ATP-binding protein Mb1312c OS=Mycobacterium bovis (strain ATCC BAA-935 / AF2122/97) OX=233413 GN=BQ2027_MB1312C PE=3 SV=1	271	22	250	234	377	602	32.5	5.89182e-21	238
gene0194	Chromosome	sp|P9WQJ5|Y1281_MYCTU	612	Uncharacterized ABC transporter ATP-binding protein Rv1281c OS=Mycobacterium tuberculosis (strain ATCC 25618 / H37Rv) OX=83332 GN=Rv1281c PE=1 SV=1	271	7	248	251	5	255	39.8	4.50964e-44	409
gene0194	Chromosome	sp|P9WQJ5|Y1281_MYCTU	612	Uncharacterized ABC transporter ATP-binding protein Rv1281c OS=Mycobacterium tuberculosis (strain ATCC 25618 / H37Rv) OX=83332 GN=Rv1281c PE=1 SV=1	271	22	250	234	377	602	32.5	5.89182e-21	238
gene0194	Chromosome	sp|P9WQJ4|Y1281_MYCTO	612	Uncharacterized ABC transporter ATP-binding protein MT1318 OS=Mycobacterium tuberculosis (strain CDC 1551 / Oshkosh) OX=83331 GN=MT1318 PE=3 SV=1	271	7	248	251	5	255	39.8	4.50964e-44	409
gene0194	Chromosome	sp|P9WQJ4|Y1281_MYCTO	612	Uncharacterized ABC transporter ATP-binding protein MT1318 OS=Mycobacterium tuberculosis (strain CDC 1551 / Oshkosh) OX=83331 GN=MT1318 PE=3 SV=1	271	22	250	234	377	602	32.5	5.89182e-21	238
gene0194	Chromosome	sp|P0A2U9|AMIE_STRR6	355	Oligopeptide transport ATP-binding protein AmiE OS=Streptococcus pneumoniae (strain ATCC BAA-255 / R6) OX=171101 GN=amiE PE=3 SV=1	271	22	250	237	28	262	33.3	1.39586e-42	389
gene0194	Chromosome	sp|P0A2U8|AMIE_STRPN	355	Oligopeptide transport ATP-binding protein AmiE OS=Streptococcus pneumoniae serotype 4 (strain ATCC BAA-334 / TIGR4) OX=170187 GN=amiE PE=3 SV=1	271	22	250	237	28	262	33.3	1.39586e-42	389
gene0195	Chromosome	sp|P0CZ33|OPPF_STRPQ	307	Oligopeptide transport ATP-binding protein OppF OS=Streptococcus pyogenes serotype M3 (strain SSI-1) OX=193567 GN=oppF PE=3 SV=1	257	15	253	245	11	255	38.8	6.00448e-56	476
gene0195	Chromosome	sp|Q5XDU4|OPPF_STRP6	307	Oligopeptide transport ATP-binding protein OppF OS=Streptococcus pyogenes serotype M6 (strain ATCC BAA-946 / MGAS10394) OX=286636 GN=oppF PE=3 SV=1	257	15	253	245	11	255	38.8	6.00448e-56	476
gene0195	Chromosome	sp|P0CZ32|OPPF_STRP3	307	Oligopeptide transport ATP-binding protein OppF OS=Streptococcus pyogenes serotype M3 (strain ATCC BAA-595 / MGAS315) OX=198466 GN=oppF PE=3 SV=1	257	15	253	245	11	255	38.8	6.00448e-56	476
gene0195	Chromosome	sp|P0A2V6|OPPF_STRP1	307	Oligopeptide transport ATP-binding protein OppF OS=Streptococcus pyogenes serotype M1 OX=301447 GN=oppF PE=3 SV=1	257	15	253	245	11	255	38.8	6.00448e-56	476
gene0195	Chromosome	sp|Q8P2L5|OPPF_STRP8	307	Oligopeptide transport ATP-binding protein OppF OS=Streptococcus pyogenes serotype M18 (strain MGAS8232) OX=186103 GN=oppF PE=3 SV=1	257	15	253	245	11	255	38.4	7.43159e-55	468
gene0196	Chromosome	sp|Q2G2P5|NIKA_STAA8	491	Nickel-binding protein NikA OS=Staphylococcus aureus (strain NCTC 8325) OX=93061 GN=nikA PE=1 SV=2	516	24	464	448	13	439	24.1	3.19341e-30	317
gene0196	Chromosome	sp|Q8X6V9|GSIB_ECO57	512	Glutathione-binding protein GsiB OS=Escherichia coli O157:H7 OX=83334 GN=gsiB PE=3 SV=1	516	77	497	457	57	495	25.6	1.25434e-23	268
gene0196	Chromosome	sp|Q32IB6|GSIB_SHIDS	512	Glutathione-binding protein GsiB OS=Shigella dysenteriae serotype 1 (strain Sd197) OX=300267 GN=gsiB PE=3 SV=1	516	77	497	457	57	495	25.6	1.40341e-23	267
gene0196	Chromosome	sp|Q1RE95|GSIB_ECOUT	512	Glutathione-binding protein GsiB OS=Escherichia coli (strain UTI89 / UPEC) OX=364106 GN=gsiB PE=3 SV=2	516	77	497	457	57	495	25.6	1.724e-23	267
gene0196	Chromosome	sp|Q8CW88|GSIB_ECOL6	512	Glutathione-binding protein GsiB OS=Escherichia coli O6:H1 (strain CFT073 / ATCC 700928 / UPEC) OX=199310 GN=gsiB PE=3 SV=2	516	77	497	457	57	495	25.6	1.724e-23	267
gene0197	Chromosome	sp|Q2FVE8|CNTB_STAA8	311	Metal-staphylopine import system permease protein CntB OS=Staphylococcus aureus (strain NCTC 8325) OX=93061 GN=cntB PE=1 SV=1	623	31	317	291	26	309	27.1	1.04116e-26	287
gene0197	Chromosome	sp|A0A0H3K104|CNTB_STAAM	311	Metal-staphylopine import system permease protein CntB OS=Staphylococcus aureus (strain Mu50 / ATCC 700699) OX=158878 GN=cntB PE=1 SV=1	623	31	317	291	26	309	26.1	2.06379e-26	285
gene0197	Chromosome	sp|P33591|NIKB_ECOLI	314	Nickel transport system permease protein NikB OS=Escherichia coli (strain K12) OX=83333 GN=nikB PE=1 SV=2	623	47	318	275	40	310	30.5	1.3389e-24	271
gene0197	Chromosome	sp|Q7A0Y0|NIKC_STAAW	276	Nickel import system permease protein NikC OS=Staphylococcus aureus (strain MW2) OX=196620 GN=nikC PE=3 SV=1	623	363	589	235	43	275	27.2	5.71482e-22	249
gene0197	Chromosome	sp|Q6G9H9|NIKC_STAAS	276	Nickel import system permease protein NikC OS=Staphylococcus aureus (strain MSSA476) OX=282459 GN=nikC PE=3 SV=1	623	363	589	235	43	275	27.2	5.71482e-22	249
gene0198	Chromosome	sp|P96117|TROB_TREPA	266	Zinc transport system ATP-binding protein TroB OS=Treponema pallidum (strain Nichols) OX=243276 GN=troB PE=3 SV=1	273	9	236	230	2	225	40	1.69574e-44	397
gene0198	Chromosome	sp|O34338|MNTB_BACSU	250	Manganese transport system ATP-binding protein MntB OS=Bacillus subtilis (strain 168) OX=224308 GN=mntB PE=2 SV=1	273	18	231	216	4	214	38.9	1.60676e-40	368
gene0198	Chromosome	sp|Q9PKX1|Y339_CHLMU	259	Probable metal transport system ATP-binding protein TC_0339 OS=Chlamydia muridarum (strain MoPn / Nigg) OX=243161 GN=TC_0339 PE=3 SV=1	273	17	236	222	8	223	35.6	9.90506e-38	350
gene0198	Chromosome	sp|Q9XDA6|ZURA_LISMO	257	Zinc uptake system ATP-binding protein ZurA OS=Listeria monocytogenes serovar 1/2a (strain ATCC BAA-679 / EGD-e) OX=169963 GN=zurA PE=3 SV=1	273	15	257	247	2	233	35.2	1.45871e-36	342
gene0198	Chromosome	sp|Q926D8|ZURA_LISIN	257	Zinc uptake system ATP-binding protein ZurA OS=Listeria innocua serovar 6a (strain ATCC BAA-680 / CLIP 11262) OX=272626 GN=zurA PE=3 SV=1	273	33	257	229	20	233	37.1	1.70382e-35	334
gene0199	Chromosome	sp|P73087|Y2045_SYNY3	281	Uncharacterized membrane protein slr2045 OS=Synechocystis sp. (strain PCC 6803 / Kazusa) OX=1111708 GN=slr2045 PE=3 SV=1	303	1	276	276	14	280	30.1	1.1959e-28	289
gene0199	Chromosome	sp|Q9KD29|MNTC_BACHD	292	Manganese transport system membrane protein MntC OS=Bacillus halodurans (strain ATCC BAA-125 / DSM 18197 / FERM 7344 / JCM 9153 / C-125) OX=272558 GN=mntC PE=3 SV=1	303	8	295	289	11	289	30.8	6.81955e-28	284
gene0199	Chromosome	sp|O34610|ZNUB_BACSU	280	High-affinity zinc uptake system membrane protein ZnuB OS=Bacillus subtilis (strain 168) OX=224308 GN=znuB PE=1 SV=1	303	8	258	253	3	245	32.8	1.73558e-26	274
gene0199	Chromosome	sp|P31606|YCXC_CYAPA	299	Uncharacterized membrane protein in ycf23-apcF intergenic region OS=Cyanophora paradoxa OX=2762 PE=3 SV=2	303	13	265	257	32	276	29.2	3.51078e-25	265
gene0199	Chromosome	sp|Q92AG0|MNTC_LISIN	280	Manganese transport system membrane protein MntC OS=Listeria innocua serovar 6a (strain ATCC BAA-680 / CLIP 11262) OX=272626 GN=mntC PE=3 SV=1	303	13	285	276	12	277	28.6	6.88089e-25	262
gene0200	Chromosome	sp|P9WN85|ZUR_MYCTU	130	Zinc uptake regulation protein OS=Mycobacterium tuberculosis (strain ATCC 25618 / H37Rv) OX=83332 GN=zur PE=1 SV=1	129	3	126	124	7	129	54.8	9.99257e-42	354
gene0200	Chromosome	sp|P9WN84|ZUR_MYCTO	130	Zinc uptake regulation protein OS=Mycobacterium tuberculosis (strain CDC 1551 / Oshkosh) OX=83331 GN=zur PE=3 SV=1	129	3	126	124	7	129	54.8	9.99257e-42	354
gene0200	Chromosome	sp|P33086|FUR_YERPE	148	Ferric uptake regulation protein OS=Yersinia pestis OX=632 GN=fur PE=3 SV=2	129	3	128	129	14	141	32.6	6.99712e-17	187
gene0200	Chromosome	sp|P0C631|FUR_CAMJE	157	Ferric uptake regulation protein OS=Campylobacter jejuni subsp. jejuni serotype O:2 (strain ATCC 700819 / NCTC 11168) OX=192222 GN=fur PE=1 SV=1	129	3	127	127	25	150	29.9	1.23436e-16	186
gene0200	Chromosome	sp|A8FKI7|FUR_CAMJ8	157	Ferric uptake regulation protein OS=Campylobacter jejuni subsp. jejuni serotype O:6 (strain 81116 / NCTC 11828) OX=407148 GN=fur PE=3 SV=1	129	3	127	127	25	150	29.9	1.23436e-16	186
gene0201	Chromosome	sp|Q5XD15|ADCA_STRP6	515	Zinc-binding protein AdcA OS=Streptococcus pyogenes serotype M6 (strain ATCC BAA-946 / MGAS10394) OX=286636 GN=adcA PE=3 SV=1	336	38	336	304	30	322	33.6	3.88511e-46	427
gene0201	Chromosome	sp|Q8P1N2|ADCA_STRP8	515	Zinc-binding protein AdcA OS=Streptococcus pyogenes serotype M18 (strain MGAS8232) OX=186103 GN=adcA PE=3 SV=1	336	38	336	304	30	322	33.6	5.46925e-46	426
gene0201	Chromosome	sp|Q9A0L9|ADCA_STRP1	515	Zinc-binding protein AdcA OS=Streptococcus pyogenes serotype M1 OX=301447 GN=adcA PE=3 SV=2	336	38	336	304	30	322	33.6	7.85407e-46	425
gene0201	Chromosome	sp|P0DF59|ADCA_STRPQ	515	Zinc-binding protein AdcA OS=Streptococcus pyogenes serotype M3 (strain SSI-1) OX=193567 GN=adcA PE=3 SV=1	336	38	336	304	30	322	33.2	8.86058e-46	425
gene0201	Chromosome	sp|P0DF58|ADCA_STRP3	515	Zinc-binding protein AdcA OS=Streptococcus pyogenes serotype M3 (strain ATCC BAA-595 / MGAS315) OX=198466 GN=adcA PE=3 SV=1	336	38	336	304	30	322	33.2	8.86058e-46	425
gene0202	Chromosome	sp|Q8CQK0|WALR_STAES	233	Transcriptional regulatory protein WalR OS=Staphylococcus epidermidis (strain ATCC 12228) OX=176280 GN=walR PE=3 SV=1	237	6	231	226	2	227	45.6	7.55312e-64	521
gene0202	Chromosome	sp|Q5HK18|WALR_STAEQ	233	Transcriptional regulatory protein WalR OS=Staphylococcus epidermidis (strain ATCC 35984 / RP62A) OX=176279 GN=walR PE=3 SV=1	237	6	231	226	2	227	45.6	7.55312e-64	521
gene0202	Chromosome	sp|Q4LAJ9|WALR_STAHJ	233	Transcriptional regulatory protein WalR OS=Staphylococcus haemolyticus (strain JCSC1435) OX=279808 GN=walR PE=3 SV=1	237	6	231	226	2	227	45.6	9.57573e-64	520
gene0202	Chromosome	sp|Q7A216|WALR_STAAW	233	Transcriptional regulatory protein WalR OS=Staphylococcus aureus (strain MW2) OX=196620 GN=walR PE=3 SV=1	237	6	231	226	2	227	45.1	1.0951e-62	513
gene0202	Chromosome	sp|Q9RDT5|WALR_STAAU	233	Transcriptional regulatory protein WalR OS=Staphylococcus aureus OX=1280 GN=walR PE=1 SV=2	237	6	231	226	2	227	45.1	1.0951e-62	513
gene0203	Chromosome	sp|P30847|BAES_ECOLI	467	Signal transduction histidine-protein kinase BaeS OS=Escherichia coli (strain K12) OX=83333 GN=baeS PE=1 SV=2	362	96	359	264	202	461	36.4	5.00342e-41	391
gene0203	Chromosome	sp|P23545|PHOR_BACSU	579	Alkaline phosphatase synthesis sensor protein PhoR OS=Bacillus subtilis (strain 168) OX=224308 GN=phoR PE=1 SV=1	362	111	357	253	325	573	33.2	4.78628e-34	341
gene0203	Chromosome	sp|P35164|RESE_BACSU	589	Sensor histidine kinase ResE OS=Bacillus subtilis (strain 168) OX=224308 GN=resE PE=1 SV=1	362	132	359	233	361	589	32.6	1.71561e-32	330
gene0203	Chromosome	sp|P94414|YCLK_BACSU	473	Sensor histidine kinase YclK OS=Bacillus subtilis (strain 168) OX=224308 GN=yclK PE=3 SV=1	362	66	356	305	172	467	28.2	7.48431e-31	315
gene0203	Chromosome	sp|P77485|CUSS_ECOLI	480	Sensor histidine kinase CusS OS=Escherichia coli (strain K12) OX=83333 GN=cusS PE=1 SV=1	362	66	356	302	189	479	29.8	2.80628e-30	311
gene0204	Chromosome	sp|P9WLQ6|Y1841_MYCTO	345	Uncharacterized protein MT1889 OS=Mycobacterium tuberculosis (strain CDC 1551 / Oshkosh) OX=83331 GN=MT1889 PE=3 SV=1	348	14	342	339	14	343	42.2	1.32894e-74	613
gene0204	Chromosome	sp|P9WLQ7|Y1841_MYCTU	345	Uncharacterized protein Rv1841c OS=Mycobacterium tuberculosis (strain ATCC 25618 / H37Rv) OX=83332 GN=Rv1841c PE=1 SV=1	348	14	342	339	14	343	41.9	8.11286e-74	608
gene0204	Chromosome	sp|O07589|YHDT_BACSU	461	UPF0053 protein YhdT OS=Bacillus subtilis (strain 168) OX=224308 GN=yhdT PE=3 SV=1	348	1	341	348	1	347	30.7	1.65065e-48	443
gene0204	Chromosome	sp|O05241|YUGS_BACSU	429	UPF0053 protein YugS OS=Bacillus subtilis (strain 168) OX=224308 GN=yugS PE=3 SV=2	348	4	341	340	3	341	28.5	8.47555e-44	408
gene0204	Chromosome	sp|P54505|YQHB_BACSU	442	UPF0053 protein YqhB OS=Bacillus subtilis (strain 168) OX=224308 GN=yqhB PE=3 SV=1	348	19	341	331	27	355	28.1	1.33211e-43	407
gene0205	Chromosome	sp|P9WFP2|Y1842_MYCTO	455	UPF0053 protein MT1890 OS=Mycobacterium tuberculosis (strain CDC 1551 / Oshkosh) OX=83331 GN=MT1890 PE=3 SV=1	467	3	427	425	7	429	45.9	2.83358e-101	812
gene0205	Chromosome	sp|P9WFP3|Y1842_MYCTU	455	UPF0053 protein Rv1842c OS=Mycobacterium tuberculosis (strain ATCC 25618 / H37Rv) OX=83332 GN=Rv1842c PE=1 SV=1	467	3	427	425	7	429	45.9	4.35023e-101	811
gene0205	Chromosome	sp|O07589|YHDT_BACSU	461	UPF0053 protein YhdT OS=Bacillus subtilis (strain 168) OX=224308 GN=yhdT PE=3 SV=1	467	6	390	390	8	394	33.6	5.80179e-61	539
gene0205	Chromosome	sp|O05241|YUGS_BACSU	429	UPF0053 protein YugS OS=Bacillus subtilis (strain 168) OX=224308 GN=yugS PE=3 SV=2	467	1	388	390	1	387	28.7	6.62764e-53	480
gene0205	Chromosome	sp|O07585|YHDP_BACSU	444	UPF0053 protein YhdP OS=Bacillus subtilis (strain 168) OX=224308 GN=yhdP PE=3 SV=1	467	1	388	398	1	390	29.4	1.49872e-51	472
gene0206	Chromosome	-	-	-	-	-	-	-	-	-	-	-	-
gene0207	Chromosome	sp|P9WFP2|Y1842_MYCTO	455	UPF0053 protein MT1890 OS=Mycobacterium tuberculosis (strain CDC 1551 / Oshkosh) OX=83331 GN=MT1890 PE=3 SV=1	472	12	413	416	10	419	36.5	7.80656e-66	572
gene0207	Chromosome	sp|P9WFP3|Y1842_MYCTU	455	UPF0053 protein Rv1842c OS=Mycobacterium tuberculosis (strain ATCC 25618 / H37Rv) OX=83332 GN=Rv1842c PE=1 SV=1	472	12	413	416	10	419	36.3	3.89706e-65	567
gene0207	Chromosome	sp|O05241|YUGS_BACSU	429	UPF0053 protein YugS OS=Bacillus subtilis (strain 168) OX=224308 GN=yugS PE=3 SV=2	472	8	431	431	2	424	28.8	4.46374e-52	475
gene0207	Chromosome	sp|O07585|YHDP_BACSU	444	UPF0053 protein YhdP OS=Bacillus subtilis (strain 168) OX=224308 GN=yhdP PE=3 SV=1	472	9	396	397	3	396	28	4.15238e-47	440
gene0207	Chromosome	sp|O07589|YHDT_BACSU	461	UPF0053 protein YhdT OS=Bacillus subtilis (strain 168) OX=224308 GN=yhdT PE=3 SV=1	472	12	408	408	7	409	28.9	1.34304e-44	423
gene0208	Chromosome	sp|P9WLQ7|Y1841_MYCTU	345	Uncharacterized protein Rv1841c OS=Mycobacterium tuberculosis (strain ATCC 25618 / H37Rv) OX=83332 GN=Rv1841c PE=1 SV=1	344	18	328	321	17	332	35.2	1.67412e-35	344
gene0208	Chromosome	sp|P9WLQ6|Y1841_MYCTO	345	Uncharacterized protein MT1889 OS=Mycobacterium tuberculosis (strain CDC 1551 / Oshkosh) OX=83331 GN=MT1889 PE=3 SV=1	344	18	328	321	17	332	35.2	6.49648e-35	340
gene0208	Chromosome	sp|O07589|YHDT_BACSU	461	UPF0053 protein YhdT OS=Bacillus subtilis (strain 168) OX=224308 GN=yhdT PE=3 SV=1	344	3	332	341	5	341	27.9	5.02606e-30	307
gene0208	Chromosome	sp|P9WFP2|Y1842_MYCTO	455	UPF0053 protein MT1890 OS=Mycobacterium tuberculosis (strain CDC 1551 / Oshkosh) OX=83331 GN=MT1890 PE=3 SV=1	344	5	332	342	3	340	33	6.82149e-26	276
gene0208	Chromosome	sp|P9WFP3|Y1842_MYCTU	455	UPF0053 protein Rv1842c OS=Mycobacterium tuberculosis (strain ATCC 25618 / H37Rv) OX=83332 GN=Rv1842c PE=1 SV=1	344	5	332	342	3	340	33	6.95281e-26	276
gene0209	Chromosome	-	-	-	-	-	-	-	-	-	-	-	-
gene0210	Chromosome	sp|P0AEJ2|ENTC_ECOLI	391	Isochorismate synthase EntC OS=Escherichia coli (strain K12) OX=83333 GN=entC PE=1 SV=1	407	72	391	332	61	388	32.2	9.85037e-39	374
gene0210	Chromosome	sp|P0AEJ3|ENTC_ECO57	391	Isochorismate synthase EntC OS=Escherichia coli O157:H7 OX=83334 GN=entC PE=3 SV=1	407	72	391	332	61	388	32.2	9.85037e-39	374
gene0210	Chromosome	sp|P9WFW9|MENF_MYCTU	372	Putative isochorismate synthase MenF OS=Mycobacterium tuberculosis (strain ATCC 25618 / H37Rv) OX=83332 GN=menF PE=1 SV=1	407	31	391	381	14	368	34.6	6.14173e-35	345
gene0210	Chromosome	sp|P9WFW8|MENF_MYCTO	372	Putative isochorismate synthase MenF OS=Mycobacterium tuberculosis (strain CDC 1551 / Oshkosh) OX=83331 GN=menF PE=3 SV=1	407	31	391	381	14	368	34.6	6.14173e-35	345
gene0210	Chromosome	sp|O07898|VIBC_VIBCH	395	Vibriobactin-specific isochorismate synthase OS=Vibrio cholerae serotype O1 (strain ATCC 39315 / El Tor Inaba N16961) OX=243277 GN=vibC PE=3 SV=1	407	82	389	312	72	383	30.1	2.76182e-33	334
gene0211	Chromosome	sp|P37482|YYCB_BACSU	402	Uncharacterized transporter YycB OS=Bacillus subtilis (strain 168) OX=224308 GN=yycB PE=2 SV=1	404	13	388	381	13	378	28.9	5.77531e-40	383
gene0211	Chromosome	sp|P76242|NIMT_ECOLI	393	2-nitroimidazole transporter OS=Escherichia coli (strain K12) OX=83333 GN=nimT PE=1 SV=1	404	14	403	396	15	393	31.8	1.07196e-33	337
gene0211	Chromosome	sp|P17583|CYNX_ECOLI	384	Cyanate transport protein CynX OS=Escherichia coli (strain K12) OX=83333 GN=cynX PE=3 SV=2	404	18	390	389	5	369	24.9	9.55071e-06	120
gene0212	Chromosome	sp|P69820|ULAC_ECOLI	154	Ascorbate-specific PTS system EIIA component OS=Escherichia coli (strain K12) OX=83333 GN=ulaC PE=1 SV=1	277	15	149	136	12	147	36	1.06718e-22	237
gene0212	Chromosome	sp|P69821|ULAC_ECO57	154	Ascorbate-specific PTS system EIIA component OS=Escherichia coli O157:H7 OX=83334 GN=ulaC PE=3 SV=1	277	15	149	136	12	147	36	1.06718e-22	237
gene0212	Chromosome	sp|Q3YUF3|ULAC_SHISS	154	Ascorbate-specific PTS system EIIA component OS=Shigella sonnei (strain Ss046) OX=300269 GN=ulaC PE=3 SV=1	277	15	149	136	12	147	35.3	1.88335e-22	236
gene0212	Chromosome	sp|Q31TC6|ULAC_SHIBS	154	Ascorbate-specific PTS system EIIA component OS=Shigella boydii serotype 4 (strain Sb227) OX=300268 GN=ulaC PE=3 SV=1	277	15	149	136	12	147	35.3	1.88335e-22	236
gene0212	Chromosome	sp|Q83P28|ULAC_SHIFL	154	Ascorbate-specific PTS system EIIA component OS=Shigella flexneri OX=623 GN=ulaC PE=3 SV=1	277	15	149	136	12	147	35.3	1.90219e-22	236
gene0213	Chromosome	sp|Q328K4|ULAA_SHIDS	465	Ascorbate-specific PTS system EIIC component OS=Shigella dysenteriae serotype 1 (strain Sd197) OX=300267 GN=ulaA PE=3 SV=2	515	1	400	407	1	393	31.7	4.23889e-42	407
gene0213	Chromosome	sp|Q83II9|ULAA_SHIFL	465	Ascorbate-specific PTS system EIIC component OS=Shigella flexneri OX=623 GN=ulaA PE=3 SV=2	515	1	400	412	1	393	32	9.90122e-42	404
gene0213	Chromosome	sp|Q8FAJ3|ULAA_ECOL6	465	Ascorbate-specific PTS system EIIC component OS=Escherichia coli O6:H1 (strain CFT073 / ATCC 700928 / UPEC) OX=199310 GN=ulaA PE=3 SV=1	515	1	400	409	1	393	31.5	1.00937e-41	404
gene0213	Chromosome	sp|Q8ZK90|ULAA_SALTY	465	Ascorbate-specific PTS system EIIC component OS=Salmonella typhimurium (strain LT2 / SGSC1412 / ATCC 700720) OX=99287 GN=ulaA PE=3 SV=2	515	1	400	412	1	393	32	2.01743e-41	402
gene0213	Chromosome	sp|Q57GJ9|ULAA_SALCH	465	Ascorbate-specific PTS system EIIC component OS=Salmonella choleraesuis (strain SC-B67) OX=321314 GN=ulaA PE=3 SV=2	515	1	400	412	1	393	32	2.05657e-41	402
gene0214	Chromosome	sp|P64846|Y1449_MYCBO	133	Uncharacterized protein Mb1449 OS=Mycobacterium bovis (strain ATCC BAA-935 / AF2122/97) OX=233413 GN=BQ2027_MB1449 PE=4 SV=1	366	233	365	133	1	132	77.4	1.50022e-64	528
gene0214	Chromosome	sp|P9WLY3|Y1414_MYCTU	133	Uncharacterized protein Rv1414 OS=Mycobacterium tuberculosis (strain ATCC 25618 / H37Rv) OX=83332 GN=Rv1414 PE=4 SV=1	366	233	365	133	1	132	77.4	1.50022e-64	528
gene0214	Chromosome	sp|P9WLY2|Y1414_MYCTO	133	Uncharacterized protein MT1457 OS=Mycobacterium tuberculosis (strain CDC 1551 / Oshkosh) OX=83331 GN=MT1457 PE=4 SV=1	366	233	365	133	1	132	77.4	1.50022e-64	528
gene0214	Chromosome	sp|P64844|Y1448_MYCBO	171	Uncharacterized protein Mb1448 OS=Mycobacterium bovis (strain ATCC BAA-935 / AF2122/97) OX=233413 GN=BQ2027_MB1448 PE=4 SV=1	366	64	227	164	1	164	59.8	2.35021e-57	483
gene0214	Chromosome	sp|P9WLY5|Y1413_MYCTU	171	Uncharacterized protein Rv1413 OS=Mycobacterium tuberculosis (strain ATCC 25618 / H37Rv) OX=83332 GN=Rv1413 PE=4 SV=1	366	64	227	164	1	164	59.8	2.35021e-57	483
gene0215	Chromosome	sp|Q8KY18|DHA_MYCSM	371	Alanine dehydrogenase OS=Mycolicibacterium smegmatis OX=1772 GN=ald PE=1 SV=1	373	1	370	370	1	370	61.9	1.76555e-161	1195
gene0215	Chromosome	sp|A0QVQ8|DHA_MYCS2	371	Alanine dehydrogenase OS=Mycolicibacterium smegmatis (strain ATCC 700084 / mc(2)155) OX=246196 GN=ald PE=1 SV=1	373	1	370	370	1	370	61.9	1.76555e-161	1195
gene0215	Chromosome	sp|P9WQB1|DHA_MYCTU	371	Alanine dehydrogenase OS=Mycobacterium tuberculosis (strain ATCC 25618 / H37Rv) OX=83332 GN=ald PE=1 SV=1	373	1	370	370	1	370	61.9	7.51751e-158	1171
gene0215	Chromosome	sp|P9WQB0|DHA_MYCTO	371	Alanine dehydrogenase OS=Mycobacterium tuberculosis (strain CDC 1551 / Oshkosh) OX=83331 GN=ald PE=3 SV=1	373	1	370	370	1	370	61.6	5.95542e-157	1165
gene0215	Chromosome	sp|Q08352|DHA_BACSU	378	Alanine dehydrogenase OS=Bacillus subtilis (strain 168) OX=224308 GN=ald PE=1 SV=1	373	1	364	365	1	363	60.5	7.74924e-149	1112
gene0216	Chromosome	sp|O07920|AZLB_BACSU	157	Transcriptional regulator AzlB OS=Bacillus subtilis (strain 168) OX=224308 GN=azlB PE=4 SV=1	168	21	159	139	5	143	34.5	8.44899e-28	266
gene0216	Chromosome	sp|P37424|LRP_KLEPN	164	Leucine-responsive regulatory protein OS=Klebsiella pneumoniae OX=573 GN=lrp PE=3 SV=3	168	16	165	150	7	156	28.7	8.1217e-19	204
gene0216	Chromosome	sp|P0ACJ3|LRP_SHIFL	164	Leucine-responsive regulatory protein OS=Shigella flexneri OX=623 GN=lrp PE=3 SV=2	168	16	165	150	7	156	28.7	9.75682e-19	204
gene0216	Chromosome	sp|P0ACJ4|LRP_KLEAE	164	Leucine-responsive regulatory protein OS=Klebsiella aerogenes OX=548 GN=lrp PE=3 SV=2	168	16	165	150	7	156	28.7	9.75682e-19	204
gene0216	Chromosome	sp|P0ACJ0|LRP_ECOLI	164	Leucine-responsive regulatory protein OS=Escherichia coli (strain K12) OX=83333 GN=lrp PE=1 SV=2	168	16	165	150	7	156	28.7	9.75682e-19	204
gene0217	Chromosome	sp|M1W428|TCPT_CLAP2	321	Thioredoxin reductase tcpT OS=Claviceps purpurea (strain 20.1) OX=1111077 GN=tcpT PE=2 SV=1	323	1	302	318	1	311	33.6	2.39411e-35	341
gene0217	Chromosome	sp|Q6Q873|SIRT_LEPMC	327	Thioredoxin reductase sirT OS=Leptosphaeria maculans OX=5022 GN=sirT PE=2 SV=1	323	5	306	323	6	322	31.3	3.07551e-32	319
gene0217	Chromosome	sp|E9RAH5|GLIT_ASPFU	334	Thioredoxin reductase gliT OS=Neosartorya fumigata (strain ATCC MYA-4609 / Af293 / CBS 101355 / FGSC A1100) OX=330879 GN=gliT PE=1 SV=1	323	8	302	312	15	323	31.1	1.73254e-31	314
gene0217	Chromosome	sp|D4APQ6|TRXR_ARTBC	404	Probable thioredoxin reductase ARB_06224 OS=Arthroderma benhamiae (strain ATCC MYA-4681 / CBS 112371) OX=663331 GN=ARB_06224 PE=1 SV=1	323	7	316	342	38	378	27.5	5.49667e-29	297
gene0217	Chromosome	sp|A0A1U9YHZ1|VERT_CLORO	327	Thioredoxin reductase verT OS=Clonostachys rogersoniana OX=122658 GN=verT PE=2 SV=1	323	7	308	318	7	322	32.4	6.61753e-28	287
gene0218	Chromosome	sp|C1D5S5|BIOC_LARHH	297	Malonyl-[acyl-carrier protein] O-methyltransferase OS=Laribacter hongkongensis (strain HLHK9) OX=557598 GN=bioC PE=3 SV=1	298	52	174	134	29	159	35.8	1.81594e-09	147
gene0218	Chromosome	sp|Q5ZT34|BIOC_LEGPH	284	Malonyl-[acyl-carrier protein] O-methyltransferase OS=Legionella pneumophila subsp. pneumophila (strain Philadelphia 1 / ATCC 33152 / DSM 7513) OX=272624 GN=bioC PE=3 SV=2	298	32	174	143	13	146	30.8	8.64045e-08	134
gene0218	Chromosome	sp|A1W9K6|TAM_ACISJ	258	Trans-aconitate 2-methyltransferase OS=Acidovorax sp. (strain JS42) OX=232721 GN=tam PE=3 SV=1	298	67	177	111	31	134	36.9	8.9079e-08	133
gene0218	Chromosome	sp|B9MBN9|TAM_ACIET	258	Trans-aconitate 2-methyltransferase OS=Acidovorax ebreus (strain TPSY) OX=535289 GN=tam PE=3 SV=1	298	67	177	111	31	134	36.9	9.78419e-08	133
gene0218	Chromosome	sp|A1K8U5|TAM_AZOSB	253	Trans-aconitate 2-methyltransferase OS=Azoarcus sp. (strain BH72) OX=62928 GN=tam PE=3 SV=1	298	70	171	102	34	128	40.2	1.00701e-07	132
gene0219	Chromosome	sp|Q92HV3|Y668_RICCN	125	Uncharacterized HTH-type transcriptional regulator RC0668 OS=Rickettsia conorii (strain ATCC VR-613 / Malish 7) OX=272944 GN=RC0668 PE=4 SV=1	218	9	90	82	11	89	35.4	3.38691e-07	120
gene0219	Chromosome	sp|Q9ZD50|Y497_RICPR	130	Uncharacterized HTH-type transcriptional regulator RP497 OS=Rickettsia prowazekii (strain Madrid E) OX=272947 GN=RP497 PE=4 SV=1	218	9	90	82	11	89	35.4	6.66621e-07	118
gene0220	Chromosome	sp|O30513|BENK_ACIAD	466	Benzoate transport protein OS=Acinetobacter baylyi (strain ATCC 33305 / BD413 / ADP1) OX=62977 GN=benK PE=3 SV=2	459	18	455	447	22	463	31.5	3.37368e-74	629
gene0220	Chromosome	sp|Q43975|PCAK_ACIAD	457	4-hydroxybenzoate transporter PcaK OS=Acinetobacter baylyi (strain ATCC 33305 / BD413 / ADP1) OX=62977 GN=pcaK PE=1 SV=3	459	19	414	404	37	427	32.7	8.41067e-52	474
gene0220	Chromosome	sp|Q8NLB7|GENK_CORGL	444	Gentisate transporter OS=Corynebacterium glutamicum (strain ATCC 13032 / DSM 20300 / JCM 1318 / LMG 3730 / NCIMB 10025) OX=196627 GN=genK PE=1 SV=2	459	20	417	402	44	413	33.1	2.61918e-50	462
gene0220	Chromosome	sp|Q51955|PCAK_PSEPU	448	4-hydroxybenzoate transporter PcaK OS=Pseudomonas putida OX=303 GN=pcaK PE=1 SV=1	459	18	414	401	29	418	31.7	2.00991e-46	435
gene0220	Chromosome	sp|Q5EXK5|MHBT_KLEOX	452	3-hydroxybenzoate transporter MhbT OS=Klebsiella oxytoca OX=571 GN=mhbT PE=1 SV=1	459	18	425	410	22	424	30.7	5.46108e-45	425
gene0221	Chromosome	sp|Q49988|PPGK_MYCLE	324	Polyphosphate glucokinase OS=Mycobacterium leprae (strain TN) OX=272631 GN=ppgK PE=3 SV=1	286	10	268	261	61	314	42.1	1.05665e-59	505
gene0221	Chromosome	sp|P9WIN0|PPGK_MYCTO	265	Polyphosphate glucokinase OS=Mycobacterium tuberculosis (strain CDC 1551 / Oshkosh) OX=83331 GN=ppgK PE=3 SV=1	286	28	268	242	21	255	43.8	4.77481e-58	489
gene0221	Chromosome	sp|P9WIN1|PPGK_MYCTU	265	Polyphosphate glucokinase OS=Mycobacterium tuberculosis (strain ATCC 25618 / H37Rv) OX=83332 GN=ppgK PE=1 SV=1	286	28	268	242	21	255	43.8	2.78702e-57	484
gene0221	Chromosome	sp|A5U654|PPGK_MYCTA	265	Polyphosphate glucokinase OS=Mycobacterium tuberculosis (strain ATCC 25177 / H37Ra) OX=419947 GN=ppgK PE=1 SV=1	286	28	268	242	21	255	43.8	2.78702e-57	484
gene0221	Chromosome	sp|P26832|Y188_CLOPE	295	Uncharacterized protein CPE0188 OS=Clostridium perfringens (strain 13 / Type A) OX=195102 GN=CPE0188 PE=3 SV=2	286	30	268	286	7	285	26.9	2.88901e-16	196
gene0222	Chromosome	-	-	-	-	-	-	-	-	-	-	-	-
gene0223	Chromosome	-	-	-	-	-	-	-	-	-	-	-	-
gene0224	Chromosome	-	-	-	-	-	-	-	-	-	-	-	-
gene0225	Chromosome	sp|P37007|YAGA_ECOLI	384	Uncharacterized protein YagA OS=Escherichia coli (strain K12) OX=83333 GN=yagA PE=2 SV=3	331	9	322	328	12	298	29.3	1.51331e-19	226
gene0225	Chromosome	sp|Q88419|INTG_SPV1C	362	Putative integrase ORF3 OS=Spiroplasma virus SpV1-C74 OX=185959 GN=ORF3 PE=3 SV=1	331	177	327	165	196	359	26.7	1.07427e-11	167
gene0225	Chromosome	sp|Q09575|YRD6_CAEEL	1268	Uncharacterized protein K02A2.6 OS=Caenorhabditis elegans OX=6239 GN=K02A2.6 PE=4 SV=1	331	180	319	140	858	989	32.9	6.70409e-07	130
gene0225	Chromosome	sp|P04026|POL_IPHA	863	Intracisternal A-particle Pol-related polyprotein (Fragment) OS=Hamster intracisternal a-particle H18 OX=11752 GN=pol PE=3 SV=1	331	187	278	93	619	705	34.4	4.98073e-06	123
gene0226	Chromosome	sp|P9WG85|Y1877_MYCTU	687	Uncharacterized MFS-type transporter Rv1877 OS=Mycobacterium tuberculosis (strain ATCC 25618 / H37Rv) OX=83332 GN=Rv1877 PE=3 SV=1	563	20	527	509	28	528	40.5	1.73496e-97	813
gene0226	Chromosome	sp|P9WG84|Y1877_MYCTO	687	Uncharacterized MFS-type transporter MT1926 OS=Mycobacterium tuberculosis (strain CDC 1551 / Oshkosh) OX=83331 GN=MT1926 PE=3 SV=1	563	20	527	509	28	528	40.5	1.73496e-97	813
gene0226	Chromosome	sp|O32182|YUSP_BACSU	541	Uncharacterized MFS-type transporter YusP OS=Bacillus subtilis (strain 168) OX=224308 GN=yusP PE=3 SV=1	563	9	516	531	4	532	33.7	1.05856e-86	729
gene0226	Chromosome	sp|Q8TFD3|DOTC_DOTSE	585	Efflux pump dotC OS=Dothistroma septosporum OX=64363 GN=dotC PE=2 SV=2	563	18	552	548	58	585	32.5	2.73838e-71	625
gene0226	Chromosome	sp|M2YI75|DOTC_DOTSN	580	Efflux pump dotC OS=Dothistroma septosporum (strain NZE10 / CBS 128990) OX=675120 GN=dotC PE=2 SV=1	563	12	552	554	47	580	31.9	9.23548e-71	621
gene0227	Chromosome	-	-	-	-	-	-	-	-	-	-	-	-
gene0228	Chromosome	-	-	-	-	-	-	-	-	-	-	-	-
gene0229	Chromosome	sp|P54721|CADE_BACSU	285	Catechol-2,3-dioxygenase OS=Bacillus subtilis (strain 168) OX=224308 GN=catE PE=1 SV=2	302	22	291	277	4	275	33.2	2.58667e-44	399
gene0230	Chromosome	-	-	-	-	-	-	-	-	-	-	-	-
gene0231	Chromosome	sp|Q5YNP9|THIE_NOCFA	232	Thiamine-phosphate synthase OS=Nocardia farcinica (strain IFM 10152) OX=247156 GN=thiE PE=3 SV=1	239	23	237	224	15	228	55.4	6.62522e-72	575
gene0231	Chromosome	sp|Q47R33|THIE_THEFY	218	Thiamine-phosphate synthase OS=Thermobifida fusca (strain YX) OX=269800 GN=thiE PE=3 SV=1	239	18	239	222	3	214	58.1	1.60339e-71	571
gene0231	Chromosome	sp|P9WG75|THIE_MYCTU	222	Thiamine-phosphate synthase OS=Mycobacterium tuberculosis (strain ATCC 25618 / H37Rv) OX=83332 GN=thiE PE=1 SV=1	239	22	239	227	4	220	57.3	6.11532e-68	547
gene0231	Chromosome	sp|P9WG74|THIE_MYCTO	222	Thiamine-phosphate synthase OS=Mycobacterium tuberculosis (strain CDC 1551 / Oshkosh) OX=83331 GN=thiE PE=3 SV=1	239	22	239	227	4	220	57.3	6.11532e-68	547
gene0231	Chromosome	sp|A5TZE0|THIE_MYCTA	222	Thiamine-phosphate synthase OS=Mycobacterium tuberculosis (strain ATCC 25177 / H37Ra) OX=419947 GN=thiE PE=3 SV=1	239	22	239	227	4	220	57.3	6.11532e-68	547
gene0232	Chromosome	sp|Q3M859|THIOG_TRIV2	652	Bifunctional protein ThiO/ThiG OS=Trichormus variabilis (strain ATCC 29413 / PCC 7937) OX=240292 GN=thiO/thiG PE=3 SV=1	454	36	430	398	15	363	28.6	2.31731e-23	265
gene0232	Chromosome	sp|Q8YRC9|THIOG_NOSS1	652	Bifunctional protein ThiO/ThiG OS=Nostoc sp. (strain PCC 7120 / SAG 25.82 / UTEX 2576) OX=103690 GN=thiO/thiG PE=3 SV=1	454	36	421	389	15	359	29.3	5.72483e-23	262
gene0232	Chromosome	sp|Q55710|THIOG_SYNY3	656	Bifunctional protein ThiO/ThiG OS=Synechocystis sp. (strain PCC 6803 / Kazusa) OX=1111708 GN=thiO/thiG PE=3 SV=1	454	41	405	368	24	341	30.2	5.54447e-22	254
gene0232	Chromosome	sp|G3XD12|HCNC_PSEAE	417	Hydrogen cyanide synthase subunit HcnC OS=Pseudomonas aeruginosa (strain ATCC 15692 / DSM 22644 / CIP 104116 / JCM 14847 / LMG 12228 / 1C / PRS 101 / PAO1) OX=208964 GN=hcnC PE=1 SV=1	454	25	405	421	6	388	26.8	2.12183e-19	231
gene0232	Chromosome	sp|S5FMM4|GLYOX_BACLI	369	Glycine oxidase OS=Bacillus licheniformis OX=1402 GN=thiO PE=1 SV=1	454	37	408	384	18	349	26.6	4.15285e-17	212
gene0233	Chromosome	-	-	-	-	-	-	-	-	-	-	-	-
gene0234	Chromosome	sp|Q6AAE4|THIG_CUTAK	277	Thiazole synthase OS=Cutibacterium acnes (strain DSM 16379 / KPA171202) OX=267747 GN=thiG PE=3 SV=1	290	7	258	252	13	264	72.6	1.42222e-121	913
gene0234	Chromosome	sp|Q8FP52|THIG_COREF	259	Thiazole synthase OS=Corynebacterium efficiens (strain DSM 44549 / YS-314 / AJ 12310 / JCM 11189 / NBRC 100395) OX=196164 GN=thiG PE=3 SV=1	290	16	256	242	9	250	74.8	1.45938e-116	878
gene0234	Chromosome	sp|A4QFA8|THIG_CORGB	260	Thiazole synthase OS=Corynebacterium glutamicum (strain R) OX=340322 GN=thiG PE=3 SV=1	290	16	256	243	9	251	71.6	1.04224e-114	866
gene0234	Chromosome	sp|Q8NNY6|THIG_CORGL	260	Thiazole synthase OS=Corynebacterium glutamicum (strain ATCC 13032 / DSM 20300 / JCM 1318 / LMG 3730 / NCIMB 10025) OX=196627 GN=thiG PE=3 SV=1	290	16	256	243	9	251	71.6	1.4136e-114	865
gene0234	Chromosome	sp|C3PH66|THIG_CORA7	259	Thiazole synthase OS=Corynebacterium aurimucosum (strain ATCC 700975 / DSM 44827 / CN-1) OX=548476 GN=thiG PE=3 SV=1	290	9	256	249	2	250	72.7	5.26905e-114	861
gene0235	Chromosome	sp|P9WMN7|MOEZ_MYCTU	392	Probable adenylyltransferase/sulfurtransferase MoeZ OS=Mycobacterium tuberculosis (strain ATCC 25618 / H37Rv) OX=83332 GN=moeZ PE=1 SV=1	391	2	391	399	3	392	52.1	1.3863e-125	961
gene0235	Chromosome	sp|P9WMN6|MOEZ_MYCTO	392	Probable adenylyltransferase/sulfurtransferase MoeZ OS=Mycobacterium tuberculosis (strain CDC 1551 / Oshkosh) OX=83331 GN=moeZ PE=3 SV=1	391	2	391	399	3	392	52.1	1.3863e-125	961
gene0235	Chromosome	sp|B4JBC4|MOCS3_DROGR	449	Adenylyltransferase and sulfurtransferase MOCS3 OS=Drosophila grimshawi OX=7222 GN=Uba4 PE=3 SV=1	391	13	391	395	58	449	37.2	3.88316e-79	656
gene0235	Chromosome	sp|B3MLX7|MOCS3_DROAN	451	Adenylyltransferase and sulfurtransferase MOCS3 OS=Drosophila ananassae OX=7217 GN=Uba4 PE=3 SV=1	391	13	391	393	61	451	37.7	3.9638e-79	656
gene0235	Chromosome	sp|P51335|MOEB_PORPU	382	Probable molybdopterin-synthase adenylyltransferase OS=Porphyra purpurea OX=2787 GN=moeB PE=3 SV=1	391	17	380	366	14	368	34.7	8.00482e-79	648
gene0236	Chromosome	sp|Q845S8|SFNC_PSEPU	395	Probable FMNH2-dependent monooxygenase SfnC OS=Pseudomonas putida OX=303 GN=sfnC PE=2 SV=1	449	35	418	391	17	389	29.4	3.75376e-34	342
gene0236	Chromosome	sp|P96608|YDBM_BACSU	381	Putative acyl-CoA dehydrogenase YdbM OS=Bacillus subtilis (strain 168) OX=224308 GN=ydbM PE=2 SV=1	449	40	400	375	23	364	25.1	5.77737e-19	226
gene0236	Chromosome	sp|P54998|SOXC_RHOSG	417	Dibenzothiophene desulfurization enzyme C OS=Rhodococcus sp. (strain IGTS8) OX=54064 GN=soxC PE=1 SV=1	449	29	418	406	26	411	25.9	1.99528e-18	223
gene0236	Chromosome	sp|O69349|PIGM_RHOER	393	Pigment production hydroxylase OS=Rhodococcus erythropolis OX=1833 PE=4 SV=1	449	67	408	376	40	378	25.3	4.49401e-09	148
gene0236	Chromosome	sp|P63430|Y897_MYCBO	650	Probable acyl-CoA dehydrogenase FadE10 OS=Mycobacterium bovis (strain ATCC BAA-935 / AF2122/97) OX=233413 GN=fadE10 PE=3 SV=1	449	54	323	284	82	357	26.4	2.25142e-07	136
gene0237	Chromosome	sp|P76350|SHIA_ECOLI	438	Shikimate transporter OS=Escherichia coli (strain K12) OX=83333 GN=shiA PE=3 SV=1	471	2	432	435	3	437	38.9	2.33364e-95	771
gene0237	Chromosome	sp|P0DPR5|ABAF_ACIBT	429	Fosfomycin resistance protein AbaF OS=Acinetobacter baumannii (strain ATCC 17978 / CIP 53.77 / LMG 1025 / NCDC KC755 / 5377) OX=400667 GN=abaF PE=2 SV=1	471	19	429	417	6	419	39.8	3.31813e-91	743
gene0237	Chromosome	sp|P44699|Y418_HAEIN	447	Putative metabolite transport protein HI_0418 OS=Haemophilus influenzae (strain ATCC 51907 / DSM 11121 / KW20 / Rd) OX=71421 GN=HI_0418 PE=3 SV=1	471	19	422	416	21	433	38.2	5.66358e-70	600
gene0237	Chromosome	sp|P44610|Y281_HAEIN	438	Putative metabolite transport protein HI_0281 OS=Haemophilus influenzae (strain ATCC 51907 / DSM 11121 / KW20 / Rd) OX=71421 GN=HI_0281 PE=3 SV=1	471	16	442	441	7	438	35.4	3.9403e-69	594
gene0237	Chromosome	sp|P37643|YHJE_ECOLI	440	Inner membrane metabolite transport protein YhjE OS=Escherichia coli (strain K12) OX=83333 GN=yhjE PE=1 SV=1	471	2	429	438	4	434	35.8	6.36889e-69	592
gene0238	Chromosome	sp|E9JFX9|DMOA_HYPSL	480	Dimethyl-sulfide monooxygenase OS=Hyphomicrobium sulfonivorans OX=121290 GN=dmoA PE=1 SV=1	456	1	455	459	1	453	49.7	9.36528e-150	1137
gene0238	Chromosome	sp|P54995|SOXA_RHOSG	453	Dibenzothiophene desulfurization enzyme A OS=Rhodococcus sp. (strain IGTS8) OX=54064 GN=soxA PE=3 SV=1	456	2	445	450	4	448	37.1	7.08318e-75	633
gene0238	Chromosome	sp|P54989|NTAA_AMIAI	453	Nitrilotriacetate monooxygenase component A OS=Aminobacter aminovorans OX=83263 GN=ntaA PE=1 SV=2	456	21	444	433	21	446	33.7	1.14957e-62	549
gene0238	Chromosome	sp|P54950|SCMK_BACSU	441	N-acetyl-S-(2-succino)cysteine monooxygenase OS=Bacillus subtilis (strain 168) OX=224308 GN=scmK PE=3 SV=1	456	23	443	426	24	435	31.7	7.85374e-61	535
gene0238	Chromosome	sp|P54991|SNAA_STRPR	422	Pristinamycin IIA synthase subunit A OS=Streptomyces pristinaespiralis OX=38300 GN=snaA PE=1 SV=3	456	23	446	426	24	418	32.9	1.84268e-53	483
gene0239	Chromosome	sp|Q9Y6N5|SQOR_HUMAN	450	Sulfide:quinone oxidoreductase, mitochondrial OS=Homo sapiens OX=9606 GN=SQOR PE=1 SV=1	404	11	404	398	45	434	30.9	3.99187e-63	548
gene0239	Chromosome	sp|Q9R112|SQOR_MOUSE	450	Sulfide:quinone oxidoreductase, mitochondrial OS=Mus musculus OX=10090 GN=Sqor PE=1 SV=3	404	11	404	398	45	434	30.4	4.16274e-63	548
gene0239	Chromosome	sp|Q54DK1|SQOR_DICDI	452	Sulfide:quinone oxidoreductase, mitochondrial OS=Dictyostelium discoideum OX=44689 GN=sqor PE=3 SV=1	404	6	403	404	41	434	28	1.18795e-49	455
gene0239	Chromosome	sp|O94284|HMT2_SCHPO	459	Sulfide:quinone oxidoreductase, mitochondrial OS=Schizosaccharomyces pombe (strain 972 / ATCC 24843) OX=284812 GN=hmt2 PE=3 SV=1	404	12	403	419	31	442	28.4	6.65167e-45	421
gene0240	Chromosome	-	-	-	-	-	-	-	-	-	-	-	-
gene0241	Chromosome	sp|P19241|BINR_STAAU	192	Transposon Tn552 DNA-invertase BinR OS=Staphylococcus aureus OX=1280 GN=resR PE=3 SV=1	210	1	186	186	1	181	40.9	1.35164e-38	346
gene0241	Chromosome	sp|P18358|BINL_STAAU	197	Transposon Tn552 resolvase OS=Staphylococcus aureus OX=1280 GN=tnpR PE=3 SV=1	210	1	186	186	1	181	40.3	3.76867e-38	343
gene0241	Chromosome	sp|P0ADI3|TNR3_KLEPN	185	Transposon Tn3 resolvase OS=Klebsiella pneumoniae OX=573 GN=tnpR PE=3 SV=1	210	3	188	186	4	181	41.4	9.93078e-35	319
gene0241	Chromosome	sp|P0ADI2|TNR3_ECOLX	185	Transposon Tn3 resolvase OS=Escherichia coli OX=562 GN=tnpR PE=1 SV=1	210	3	188	186	4	181	41.4	9.93078e-35	319
gene0241	Chromosome	sp|P21424|TNR4_KLEPN	185	Transposon Tn1331 resolvase OS=Klebsiella pneumoniae OX=573 GN=tnpR PE=3 SV=2	210	3	188	186	4	181	40.9	3.18547e-34	315
gene0242	Chromosome	-	-	-	-	-	-	-	-	-	-	-	-
gene0243	Chromosome	sp|A9WMF7|MSCL_RENSM	133	Large-conductance mechanosensitive channel OS=Renibacterium salmoninarum (strain ATCC 33209 / DSM 20767 / JCM 11484 / NBRC 15589 / NCIMB 2235) OX=288705 GN=mscL PE=3 SV=1	130	1	130	133	1	133	52.6	8.61598e-44	368
gene0243	Chromosome	sp|A5UVR8|MSCL_ROSS1	126	Large-conductance mechanosensitive channel OS=Roseiflexus sp. (strain RS-1) OX=357808 GN=mscL PE=3 SV=1	130	1	128	128	1	123	44.5	2.50127e-28	264
gene0243	Chromosome	sp|Q5WTR2|MSCL_LEGPL	127	Large-conductance mechanosensitive channel OS=Legionella pneumophila (strain Lens) OX=297245 GN=mscL PE=3 SV=1	130	1	130	130	3	124	43.1	1.69731e-24	238
gene0243	Chromosome	sp|Q5X1Y7|MSCL_LEGPA	127	Large-conductance mechanosensitive channel OS=Legionella pneumophila (strain Paris) OX=297246 GN=mscL PE=3 SV=1	130	1	130	130	3	124	42.3	4.85854e-24	235
gene0243	Chromosome	sp|Q5ZSH7|MSCL_LEGPH	127	Large-conductance mechanosensitive channel OS=Legionella pneumophila subsp. pneumophila (strain Philadelphia 1 / ATCC 33152 / DSM 7513) OX=272624 GN=mscL PE=3 SV=1	130	1	130	130	3	124	42.3	4.96282e-24	235
gene0244	Chromosome	-	-	-	-	-	-	-	-	-	-	-	-
gene0245	Chromosome	sp|Q57874|Y432_METJA	92	Uncharacterized protein MJ0432 OS=Methanocaldococcus jannaschii (strain ATCC 43067 / DSM 2661 / JAL-1 / JCM 10045 / NBRC 100440) OX=243232 GN=MJ0432 PE=4 SV=1	103	15	103	89	2	90	22.5	7.41683e-08	118
gene0246	Chromosome	-	-	-	-	-	-	-	-	-	-	-	-
gene0247	Chromosome	sp|P03014|PINE_ECOLI	184	Serine recombinase PinE OS=Escherichia coli (strain K12) OX=83333 GN=pinE PE=3 SV=2	143	4	135	134	52	179	47	8.89087e-25	245
gene0247	Chromosome	sp|P21703|CIN_BPP7	186	DNA-invertase OS=Enterobacteria phage P7 OX=10682 GN=cin PE=3 SV=1	143	4	135	132	52	179	42.4	7.58807e-24	239
gene0247	Chromosome	sp|P10311|CIN_BPP1	186	DNA-invertase OS=Escherichia phage P1 OX=10678 GN=cin PE=3 SV=1	143	4	135	132	52	179	42.4	1.17653e-23	237
gene0247	Chromosome	sp|P03015|GIN_BPMU	193	Serine recombinase gin OS=Escherichia phage Mu OX=10677 GN=gin PE=1 SV=2	143	4	134	131	52	178	42	6.33133e-22	226
gene0247	Chromosome	sp|Q38199|GIN_BPD10	197	Serine recombinase gin OS=Escherichia phage D108 OX=665033 GN=gin PE=2 SV=2	143	4	134	131	52	178	42	8.08641e-22	225
gene0248	Chromosome	-	-	-	-	-	-	-	-	-	-	-	-
gene0249	Chromosome	sp|P30847|BAES_ECOLI	467	Signal transduction histidine-protein kinase BaeS OS=Escherichia coli (strain K12) OX=83333 GN=baeS PE=1 SV=2	382	116	376	261	202	458	37.2	4.31625e-42	400
gene0249	Chromosome	sp|P23545|PHOR_BACSU	579	Alkaline phosphatase synthesis sensor protein PhoR OS=Bacillus subtilis (strain 168) OX=224308 GN=phoR PE=1 SV=1	382	131	377	252	325	573	32.9	3.63402e-35	351
gene0249	Chromosome	sp|P35164|RESE_BACSU	589	Sensor histidine kinase ResE OS=Bacillus subtilis (strain 168) OX=224308 GN=resE PE=1 SV=1	382	152	376	228	361	586	32	1.47305e-33	339
gene0249	Chromosome	sp|Q8XBY4|CUSS_ECO57	482	Sensor histidine kinase CusS OS=Escherichia coli O157:H7 OX=83334 GN=cusS PE=3 SV=1	382	107	376	275	213	479	32.4	6.98015e-33	332
gene0249	Chromosome	sp|P77485|CUSS_ECOLI	480	Sensor histidine kinase CusS OS=Escherichia coli (strain K12) OX=83333 GN=cusS PE=1 SV=1	382	107	376	275	213	479	32	1.09332e-32	330
gene0250	Chromosome	sp|P13792|PHOP_BACSU	240	Alkaline phosphatase synthesis transcriptional regulatory protein PhoP OS=Bacillus subtilis (strain 168) OX=224308 GN=phoP PE=1 SV=4	240	5	236	233	1	233	40.8	3.21992e-56	471
gene0250	Chromosome	sp|P37478|WALR_BACSU	235	Transcriptional regulatory protein WalR OS=Bacillus subtilis (strain 168) OX=224308 GN=walR PE=1 SV=1	240	5	236	232	1	229	44	3.34827e-56	470
gene0250	Chromosome	sp|Q7A216|WALR_STAAW	233	Transcriptional regulatory protein WalR OS=Staphylococcus aureus (strain MW2) OX=196620 GN=walR PE=3 SV=1	240	5	234	230	1	227	40.9	2.72895e-53	450
gene0250	Chromosome	sp|Q9RDT5|WALR_STAAU	233	Transcriptional regulatory protein WalR OS=Staphylococcus aureus OX=1280 GN=walR PE=1 SV=2	240	5	234	230	1	227	40.9	2.72895e-53	450
gene0250	Chromosome	sp|A8YYU1|WALR_STAAT	233	Transcriptional regulatory protein WalR OS=Staphylococcus aureus (strain USA300 / TCH1516) OX=451516 GN=walR PE=3 SV=2	240	5	234	230	1	227	40.9	2.72895e-53	450
gene0251	Chromosome	-	-	-	-	-	-	-	-	-	-	-	-
gene0252	Chromosome	sp|Q8NNK6|Y2188_CORGL	209	Probable endopeptidase Cgl2188 OS=Corynebacterium glutamicum (strain ATCC 13032 / DSM 20300 / JCM 1318 / LMG 3730 / NCIMB 10025) OX=196627 GN=Cgl2188 PE=3 SV=1	213	107	212	109	101	209	45.9	2.13127e-19	214
gene0252	Chromosome	sp|A4QFQ3|Y2070_CORGB	211	Probable endopeptidase cgR_2070 OS=Corynebacterium glutamicum (strain R) OX=340322 GN=cgR_2070 PE=1 SV=1	213	107	212	109	103	211	45.9	2.1901e-19	214
gene0252	Chromosome	sp|Q01837|P60_LISIV	524	Probable endopeptidase p60 OS=Listeria ivanovii OX=1638 GN=iap PE=3 SV=1	213	107	189	88	412	499	46.6	1.31537e-17	208
gene0252	Chromosome	sp|Q01836|P60_LISIN	467	Probable endopeptidase p60 OS=Listeria innocua serovar 6a (strain ATCC BAA-680 / CLIP 11262) OX=272626 GN=iap PE=3 SV=2	213	102	189	93	350	442	45.2	2.1582e-17	206
gene0252	Chromosome	sp|Q01838|P60_LISSE	523	Probable endopeptidase p60 OS=Listeria seeligeri OX=1640 GN=iap PE=3 SV=1	213	107	189	88	411	498	48.9	3.34856e-17	205
gene0253	Chromosome	sp|G5EBD7|6PGDH_GLUOX	332	6-phosphogluconate dehydrogenase, NAD(+)-dependent, decarboxylating OS=Gluconobacter oxydans (strain 621H) OX=290633 GN=GOX1705 PE=1 SV=1	312	1	286	328	1	328	40.5	1.43002e-78	635
gene0253	Chromosome	sp|P54448|YQEC_BACSU	297	Putative 6-phosphogluconate dehydrogenase YqeC OS=Bacillus subtilis (strain 168) OX=224308 GN=yqeC PE=3 SV=1	312	1	286	294	1	292	42.5	2.23053e-75	611
gene0253	Chromosome	sp|D4GST8|6PGD_HALVD	299	6-phosphogluconate dehydrogenase, NAD(+)-dependent, decarboxylating OS=Haloferax volcanii (strain ATCC 29605 / DSM 3757 / JCM 8879 / NBRC 14742 / NCIMB 2012 / VKM B-1768 / DS2) OX=309800 GN=gndA PE=1 SV=1	312	1	288	299	1	294	38.8	1.22956e-52	458
gene0253	Chromosome	sp|P52207|6PGD_BACLI	467	6-phosphogluconate dehydrogenase, decarboxylating OS=Bacillus licheniformis OX=1402 GN=gntZ PE=3 SV=1	312	3	278	300	5	303	33.3	4.91492e-42	394
gene0253	Chromosome	sp|P12013|6PGDH_BACSU	468	6-phosphogluconate dehydrogenase, NAD(+)-dependent, decarboxylating OS=Bacillus subtilis (strain 168) OX=224308 GN=gntZ PE=1 SV=1	312	3	299	324	5	309	34.6	4.39438e-41	388
gene0254	Chromosome	sp|O07571|YHJQ_BACSU	108	Uncharacterized cysteine-rich protein YhjQ OS=Bacillus subtilis (strain 168) OX=224308 GN=yhjQ PE=1 SV=1	136	21	131	111	2	106	35.1	1.4837e-12	155
gene0255	Chromosome	-	-	-	-	-	-	-	-	-	-	-	-
gene0256	Chromosome	-	-	-	-	-	-	-	-	-	-	-	-
gene0257	Chromosome	sp|Q1ACK4|NU3C_CHAVU	120	NAD(P)H-quinone oxidoreductase subunit 3, chloroplastic OS=Chara vulgaris OX=55564 GN=ndhC PE=3 SV=1	114	26	114	89	32	120	41.6	1.47157e-17	189
gene0257	Chromosome	sp|A7GV51|NUOA_BACCN	122	NADH-quinone oxidoreductase subunit A OS=Bacillus cytotoxicus (strain DSM 22905 / CIP 110041 / 391-98 / NVH 391-98) OX=315749 GN=nuoA PE=3 SV=1	114	39	113	75	47	121	44	1.92938e-17	188
gene0257	Chromosome	sp|Q72XF3|NUOA_BACC1	122	NADH-quinone oxidoreductase subunit A OS=Bacillus cereus (strain ATCC 10987 / NRS 248) OX=222523 GN=nuoA PE=3 SV=1	114	39	113	75	47	121	46.7	1.94965e-17	188
gene0257	Chromosome	sp|Q9MUQ9|NU3C_MESVI	120	NAD(P)H-quinone oxidoreductase subunit 3, chloroplastic OS=Mesostigma viride OX=41882 GN=ndhC PE=3 SV=1	114	39	114	76	45	120	42.1	5.37773e-17	185
gene0257	Chromosome	sp|Q6HAY5|NUOA_BACHK	122	NADH-quinone oxidoreductase subunit A OS=Bacillus thuringiensis subsp. konkukian (strain 97-27) OX=281309 GN=nuoA PE=3 SV=1	114	39	113	75	47	121	45.3	8.31722e-17	184
gene0258	Chromosome	sp|P9WI14|PPE24_MYCTO	1105	Uncharacterized PPE family protein PPE24 OS=Mycobacterium tuberculosis (strain CDC 1551 / Oshkosh) OX=83331 GN=PPE24 PE=3 SV=1	475	130	249	121	228	348	27.3	5.66822e-14	191
gene0258	Chromosome	sp|P9WI14|PPE24_MYCTO	1105	Uncharacterized PPE family protein PPE24 OS=Mycobacterium tuberculosis (strain CDC 1551 / Oshkosh) OX=83331 GN=PPE24 PE=3 SV=1	475	145	252	114	228	341	25.4	1.3104e-10	164
gene0258	Chromosome	sp|P9WI14|PPE24_MYCTO	1105	Uncharacterized PPE family protein PPE24 OS=Mycobacterium tuberculosis (strain CDC 1551 / Oshkosh) OX=83331 GN=PPE24 PE=3 SV=1	475	124	239	136	257	392	26.5	2.03299e-09	154
gene0258	Chromosome	sp|P9WI14|PPE24_MYCTO	1105	Uncharacterized PPE family protein PPE24 OS=Mycobacterium tuberculosis (strain CDC 1551 / Oshkosh) OX=83331 GN=PPE24 PE=3 SV=1	475	125	247	132	325	456	25.8	7.85674e-09	149
gene0258	Chromosome	sp|P9WI15|PPE24_MYCTU	1053	Uncharacterized PPE family protein PPE24 OS=Mycobacterium tuberculosis (strain ATCC 25618 / H37Rv) OX=83332 GN=PPE24 PE=3 SV=1	475	130	249	121	228	348	27.3	1.22199e-13	189
gene0258	Chromosome	sp|P9WI15|PPE24_MYCTU	1053	Uncharacterized PPE family protein PPE24 OS=Mycobacterium tuberculosis (strain ATCC 25618 / H37Rv) OX=83332 GN=PPE24 PE=3 SV=1	475	145	254	116	228	343	25	2.58679e-10	161
gene0258	Chromosome	sp|P9WI15|PPE24_MYCTU	1053	Uncharacterized PPE family protein PPE24 OS=Mycobacterium tuberculosis (strain ATCC 25618 / H37Rv) OX=83332 GN=PPE24 PE=3 SV=1	475	124	239	136	257	392	26.5	4.41449e-09	151
gene0258	Chromosome	sp|P9WI15|PPE24_MYCTU	1053	Uncharacterized PPE family protein PPE24 OS=Mycobacterium tuberculosis (strain ATCC 25618 / H37Rv) OX=83332 GN=PPE24 PE=3 SV=1	475	125	247	132	325	456	25.8	1.52411e-08	146
gene0258	Chromosome	sp|P9WI35|PPE13_MYCTU	443	Uncharacterized PPE family protein PPE13 OS=Mycobacterium tuberculosis (strain ATCC 25618 / H37Rv) OX=83332 GN=PPE13 PE=3 SV=1	475	127	269	160	213	372	27.5	4.39133e-11	166
gene0258	Chromosome	sp|P9WI35|PPE13_MYCTU	443	Uncharacterized PPE family protein PPE13 OS=Mycobacterium tuberculosis (strain ATCC 25618 / H37Rv) OX=83332 GN=PPE13 PE=3 SV=1	475	146	270	132	212	343	26.5	3.99344e-08	141
gene0258	Chromosome	sp|P9WI34|PPE13_MYCTO	443	Uncharacterized PPE family protein PPE13 OS=Mycobacterium tuberculosis (strain CDC 1551 / Oshkosh) OX=83331 GN=PPE13 PE=3 SV=1	475	127	269	160	213	372	27.5	4.39133e-11	166
gene0258	Chromosome	sp|P9WI34|PPE13_MYCTO	443	Uncharacterized PPE family protein PPE13 OS=Mycobacterium tuberculosis (strain CDC 1551 / Oshkosh) OX=83331 GN=PPE13 PE=3 SV=1	475	146	270	132	212	343	26.5	3.99344e-08	141
gene0258	Chromosome	sp|Q99PL5|RRBP1_MOUSE	1605	Ribosome-binding protein 1 OS=Mus musculus OX=10090 GN=Rrbp1 PE=1 SV=2	475	110	239	130	576	705	27.7	1.95474e-10	163
gene0258	Chromosome	sp|Q99PL5|RRBP1_MOUSE	1605	Ribosome-binding protein 1 OS=Mus musculus OX=10090 GN=Rrbp1 PE=1 SV=2	475	110	241	132	566	697	25.8	1.45295e-08	147
gene0258	Chromosome	sp|Q99PL5|RRBP1_MOUSE	1605	Ribosome-binding protein 1 OS=Mus musculus OX=10090 GN=Rrbp1 PE=1 SV=2	475	102	241	140	548	687	24.3	2.54737e-08	145
gene0258	Chromosome	sp|Q99PL5|RRBP1_MOUSE	1605	Ribosome-binding protein 1 OS=Mus musculus OX=10090 GN=Rrbp1 PE=1 SV=2	475	77	272	196	183	375	20.9	5.78586e-07	134
gene0258	Chromosome	sp|Q99PL5|RRBP1_MOUSE	1605	Ribosome-binding protein 1 OS=Mus musculus OX=10090 GN=Rrbp1 PE=1 SV=2	475	110	272	163	526	687	22.7	1.55819e-06	130
gene0259	Chromosome	sp|Q746T2|NUOH2_GEOSL	329	NADH-quinone oxidoreductase subunit H 2 OS=Geobacter sulfurreducens (strain ATCC 51573 / DSM 12127 / PCA) OX=243231 GN=nuoH2 PE=3 SV=1	311	49	309	272	57	328	34.2	3.87907e-38	360
gene0259	Chromosome	sp|Q39ZB6|NUOH1_GEOMG	329	NADH-quinone oxidoreductase subunit H 1 OS=Geobacter metallireducens (strain GS-15 / ATCC 53774 / DSM 7210) OX=269799 GN=nuoH1 PE=3 SV=1	311	49	303	266	57	322	33.8	2.66319e-35	340
gene0259	Chromosome	sp|Q2RJU3|NUOH_MOOTA	348	NADH-quinone oxidoreductase subunit H OS=Moorella thermoacetica (strain ATCC 39073 / JCM 9320) OX=264732 GN=nuoH PE=3 SV=1	311	15	302	297	38	332	30	1.46599e-34	336
gene0259	Chromosome	sp|Q5KUJ9|NUOH_GEOKA	333	NADH-quinone oxidoreductase subunit H OS=Geobacillus kaustophilus (strain HTA426) OX=235909 GN=nuoH PE=3 SV=1	311	55	309	262	71	331	33.6	3.72786e-33	325
gene0259	Chromosome	sp|B7GME7|NUOH_ANOFW	333	NADH-quinone oxidoreductase subunit H OS=Anoxybacillus flavithermus (strain DSM 21510 / WK1) OX=491915 GN=nuoH PE=3 SV=1	311	40	306	275	54	328	32.7	1.11375e-32	322
gene0260	Chromosome	sp|Q00243|NU6C_LEPBY	199	NAD(P)H-quinone oxidoreductase chain 6 OS=Leptolyngbya boryana OX=1184 GN=ndhG PE=3 SV=1	187	7	178	177	12	188	23.2	2.67432e-06	116
gene0261	Chromosome	sp|A0LEQ5|NUOK1_SYNFM	102	NADH-quinone oxidoreductase subunit K 1 OS=Syntrophobacter fumaroxidans (strain DSM 10017 / MPOB) OX=335543 GN=nuoK1 PE=3 SV=1	100	2	98	98	3	100	38.8	1.20447e-13	159
gene0261	Chromosome	sp|C0Z766|NUOK_BREBN	103	NADH-quinone oxidoreductase subunit K OS=Brevibacillus brevis (strain 47 / JCM 6285 / NBRC 100599) OX=358681 GN=nuoK PE=3 SV=1	100	2	100	100	4	103	35	1.67328e-13	159
gene0261	Chromosome	sp|B7GME4|NUOK_ANOFW	103	NADH-quinone oxidoreductase subunit K OS=Anoxybacillus flavithermus (strain DSM 21510 / WK1) OX=491915 GN=nuoK PE=3 SV=1	100	3	100	99	5	103	36.4	9.98642e-12	146
gene0261	Chromosome	sp|A4WCQ8|NUOK_ENT38	100	NADH-quinone oxidoreductase subunit K OS=Enterobacter sp. (strain 638) OX=399742 GN=nuoK PE=3 SV=1	100	7	98	94	8	98	37.2	2.25472e-10	136
gene0261	Chromosome	sp|Q19V55|NU4LC_CHLAT	101	NAD(P)H-quinone oxidoreductase subunit 4L, chloroplastic OS=Chlorokybus atmophyticus OX=3144 GN=ndhE PE=3 SV=2	100	1	89	90	1	90	33.3	3.74112e-10	135
gene0262	Chromosome	sp|Q9MUK8|NU5C_MESVI	652	NAD(P)H-quinone oxidoreductase subunit 5, chloroplastic OS=Mesostigma viride OX=41882 GN=ndhF PE=3 SV=1	641	58	571	555	73	607	27.7	3.10142e-53	503
gene0262	Chromosome	sp|Q859V1|NU5C_ANTAG	732	NAD(P)H-quinone oxidoreductase subunit 5, chloroplastic OS=Anthoceros angustus OX=48387 GN=ndhF PE=2 SV=1	641	29	422	425	38	462	29.4	1.23873e-50	485
gene0262	Chromosome	sp|Q9K1B0|NUOL_NEIMB	674	NADH-quinone oxidoreductase subunit L OS=Neisseria meningitidis serogroup B (strain MC58) OX=122586 GN=nuoL PE=3 SV=1	641	63	461	437	75	511	29.5	3.322e-50	481
gene0262	Chromosome	sp|Q9JX92|NUOL_NEIMA	674	NADH-quinone oxidoreductase subunit L OS=Neisseria meningitidis serogroup A / serotype 4A (strain Z2491) OX=122587 GN=nuoL PE=3 SV=1	641	63	461	437	75	511	29.3	3.5784e-50	480
gene0262	Chromosome	sp|B1X491|NU5C1_PAUCH	666	NAD(P)H-quinone oxidoreductase subunit 5, organellar chromatophore 1 OS=Paulinella chromatophora OX=39717 GN=ndhF1 PE=3 SV=1	641	66	542	543	82	623	29.7	1.39689e-49	476
gene0263	Chromosome	sp|Q9ZCG0|NUOM_RICPR	491	NADH-quinone oxidoreductase subunit M OS=Rickettsia prowazekii (strain Madrid E) OX=272947 GN=nuoM PE=3 SV=1	498	3	493	499	6	488	34.1	4.22817e-96	783
gene0263	Chromosome	sp|Q4UK26|NUOM_RICFE	493	NADH-quinone oxidoreductase subunit M OS=Rickettsia felis (strain ATCC VR-1525 / URRWXCal2) OX=315456 GN=nuoM PE=3 SV=1	498	3	493	501	6	490	35.1	1.73966e-93	766
gene0263	Chromosome	sp|Q92G96|NUOM_RICCN	493	NADH-quinone oxidoreductase subunit M OS=Rickettsia conorii (strain ATCC VR-613 / Malish 7) OX=272944 GN=nuoM PE=3 SV=1	498	3	484	490	6	481	35.3	1.70374e-91	752
gene0263	Chromosome	sp|Q68VV6|NUOM_RICTY	494	NADH-quinone oxidoreductase subunit M OS=Rickettsia typhi (strain ATCC VR-144 / Wilmington) OX=257363 GN=nuoM PE=3 SV=1	498	3	493	501	6	491	32.7	3.17467e-91	750
gene0263	Chromosome	sp|P29925|NQO13_PARDE	513	NADH-quinone oxidoreductase chain 13 OS=Paracoccus denitrificans OX=266 GN=nqo13 PE=3 SV=1	498	2	494	507	3	495	37.9	4.96078e-91	751
gene0264	Chromosome	sp|A3Q537|NUON_MYCSJ	469	NADH-quinone oxidoreductase subunit N OS=Mycobacterium sp. (strain JLS) OX=164757 GN=nuoN PE=3 SV=1	477	3	442	440	7	443	61.8	7.50014e-141	1079
gene0264	Chromosome	sp|B1VSR0|NUON1_STRGG	471	NADH-quinone oxidoreductase subunit N 1 OS=Streptomyces griseus subsp. griseus (strain JCM 4626 / NBRC 13350) OX=455632 GN=nuoN1 PE=3 SV=1	477	1	475	476	5	471	48.5	8.74468e-105	838
gene0264	Chromosome	sp|B6ISW8|NUON_RHOCS	481	NADH-quinone oxidoreductase subunit N OS=Rhodospirillum centenum (strain ATCC 51521 / SW) OX=414684 GN=nuoN PE=3 SV=1	477	5	438	452	5	446	34.7	4.82453e-52	478
gene0264	Chromosome	sp|B1ZUK1|NUON2_OPITP	479	NADH-quinone oxidoreductase subunit N 2 OS=Opitutus terrae (strain DSM 11246 / JCM 15787 / PB90-1) OX=452637 GN=nuoN2 PE=3 SV=1	477	51	430	393	47	434	33.1	1.8092e-51	474
gene0264	Chromosome	sp|Q2W3J7|NUON_MAGSA	487	NADH-quinone oxidoreductase subunit N OS=Magnetospirillum magneticum (strain AMB-1 / ATCC 700264) OX=342108 GN=nuoN PE=3 SV=1	477	8	416	429	10	428	34	2.97484e-51	473
gene0265	Chromosome	-	-	-	-	-	-	-	-	-	-	-	-
gene0266	Chromosome	-	-	-	-	-	-	-	-	-	-	-	-
gene0267	Chromosome	sp|O32620|COPP_HELFC	66	COP-associated protein OS=Helicobacter felis (strain ATCC 49179 / NCTC 12436 / CS1) OX=936155 GN=copP PE=4 SV=1	62	1	59	59	10	65	39	4.33526e-06	101
gene0268	Chromosome	sp|P30847|BAES_ECOLI	467	Signal transduction histidine-protein kinase BaeS OS=Escherichia coli (strain K12) OX=83333 GN=baeS PE=1 SV=2	380	91	356	267	187	450	37.5	3.354e-48	443
gene0268	Chromosome	sp|P23545|PHOR_BACSU	579	Alkaline phosphatase synthesis sensor protein PhoR OS=Bacillus subtilis (strain 168) OX=224308 GN=phoR PE=1 SV=1	380	116	373	261	322	579	35.2	6.23583e-41	394
gene0268	Chromosome	sp|P94414|YCLK_BACSU	473	Sensor histidine kinase YclK OS=Bacillus subtilis (strain 168) OX=224308 GN=yclK PE=3 SV=1	380	59	366	319	156	467	30.1	2.46146e-39	380
gene0268	Chromosome	sp|P35164|RESE_BACSU	589	Sensor histidine kinase ResE OS=Bacillus subtilis (strain 168) OX=224308 GN=resE PE=1 SV=1	380	140	366	237	359	586	35	2.26e-33	337
gene0268	Chromosome	sp|P35164|RESE_BACSU	589	Sensor histidine kinase ResE OS=Bacillus subtilis (strain 168) OX=224308 GN=resE PE=1 SV=1	380	71	170	103	174	273	28.2	4.22709e-06	124
gene0268	Chromosome	sp|Q49XM6|ARLS_STAS1	451	Signal transduction histidine-protein kinase ArlS OS=Staphylococcus saprophyticus subsp. saprophyticus (strain ATCC 15305 / DSM 20229 / NCIMB 8711 / NCTC 7292 / S-41) OX=342451 GN=arlS PE=3 SV=1	380	42	362	340	121	449	26.2	4.18365e-33	333
gene0269	Chromosome	sp|P13792|PHOP_BACSU	240	Alkaline phosphatase synthesis transcriptional regulatory protein PhoP OS=Bacillus subtilis (strain 168) OX=224308 GN=phoP PE=1 SV=4	235	13	232	232	4	233	46.1	3.92042e-60	496
gene0269	Chromosome	sp|Q8CQK0|WALR_STAES	233	Transcriptional regulatory protein WalR OS=Staphylococcus epidermidis (strain ATCC 12228) OX=176280 GN=walR PE=3 SV=1	235	11	230	226	2	227	46	3.78178e-56	469
gene0269	Chromosome	sp|Q5HK18|WALR_STAEQ	233	Transcriptional regulatory protein WalR OS=Staphylococcus epidermidis (strain ATCC 35984 / RP62A) OX=176279 GN=walR PE=3 SV=1	235	11	230	226	2	227	46	3.78178e-56	469
gene0269	Chromosome	sp|Q4LAJ9|WALR_STAHJ	233	Transcriptional regulatory protein WalR OS=Staphylococcus haemolyticus (strain JCSC1435) OX=279808 GN=walR PE=3 SV=1	235	11	230	226	2	227	46	5.81216e-56	468
gene0269	Chromosome	sp|Q7A216|WALR_STAAW	233	Transcriptional regulatory protein WalR OS=Staphylococcus aureus (strain MW2) OX=196620 GN=walR PE=3 SV=1	235	11	230	226	2	227	46	2.06446e-55	464
gene0270	Chromosome	sp|I6WZK7|MMCO_MYCTU	504	Multicopper oxidase MmcO OS=Mycobacterium tuberculosis (strain ATCC 25618 / H37Rv) OX=83332 GN=mmcO PE=1 SV=1	507	4	505	512	16	502	47.3	9.61715e-147	1124
gene0270	Chromosome	sp|P12374|COPA_PSEUB	609	Copper resistance protein A OS=Pseudomonas syringae pv. tomato OX=323 GN=copA PE=1 SV=1	507	5	351	350	6	341	30.9	2.88764e-38	381
gene0270	Chromosome	sp|P12374|COPA_PSEUB	609	Copper resistance protein A OS=Pseudomonas syringae pv. tomato OX=323 GN=copA PE=1 SV=1	507	374	504	136	472	606	37.5	1.31568e-20	245
gene0270	Chromosome	sp|P59571|COPA_PSESM	589	Copper resistance protein A homolog OS=Pseudomonas syringae pv. tomato (strain ATCC BAA-871 / DC3000) OX=223283 GN=copA PE=3 SV=1	507	5	351	348	6	341	30.2	3.99431e-38	380
gene0270	Chromosome	sp|P59571|COPA_PSESM	589	Copper resistance protein A homolog OS=Pseudomonas syringae pv. tomato (strain ATCC BAA-871 / DC3000) OX=223283 GN=copA PE=3 SV=1	507	350	504	160	432	586	35.6	4.98124e-20	240
gene0270	Chromosome	sp|Q47452|PCOA_ECOLX	605	Copper resistance protein A OS=Escherichia coli OX=562 GN=pcoA PE=3 SV=1	507	5	372	379	6	363	30.6	4.46343e-36	364
gene0270	Chromosome	sp|Q47452|PCOA_ECOLX	605	Copper resistance protein A OS=Escherichia coli OX=562 GN=pcoA PE=3 SV=1	507	374	504	139	468	602	38.1	2.81938e-20	242
gene0270	Chromosome	sp|J9VQZ4|LAC2_CRYNH	594	Laccase-2 OS=Cryptococcus neoformans var. grubii serotype A (strain H99 / ATCC 208821 / CBS 10515 / FGSC 9487) OX=235443 GN=LAC2 PE=3 SV=2	507	71	507	511	83	562	26.8	7.04433e-36	362
gene0271	Chromosome	-	-	-	-	-	-	-	-	-	-	-	-
gene0272	Chromosome	-	-	-	-	-	-	-	-	-	-	-	-
gene0273	Chromosome	-	-	-	-	-	-	-	-	-	-	-	-
gene0274	Chromosome	sp|P9WKH5|YIA4_MYCTU	108	Insertion element IS6110 uncharacterized 12.0 kDa protein OS=Mycobacterium tuberculosis (strain ATCC 25618 / H37Rv) OX=83332 GN=Rv0795 PE=1 SV=1	106	2	103	103	4	106	56.3	1.22499e-30	275
gene0274	Chromosome	sp|P9WKH4|YIA4_MYCTO	108	Insertion element IS6110 uncharacterized 12.0 kDa protein OS=Mycobacterium tuberculosis (strain CDC 1551 / Oshkosh) OX=83331 GN=MT1804 PE=3 SV=1	106	2	103	103	4	106	56.3	1.22499e-30	275
gene0274	Chromosome	sp|A5TY80|YIA4_MYCTA	108	Insertion element IS6110 uncharacterized 12.0 kDa protein OS=Mycobacterium tuberculosis (strain ATCC 25177 / H37Ra) OX=419947 GN=MRA_0012 PE=3 SV=1	106	2	103	103	4	106	56.3	1.22499e-30	275
gene0274	Chromosome	sp|P59801|YIA4_MYCBO	108	Insertion element IS6110 uncharacterized 12.0 kDa protein OS=Mycobacterium bovis (strain ATCC BAA-935 / AF2122/97) OX=233413 GN=BQ2027_MB2839C PE=3 SV=1	106	2	103	103	4	106	56.3	1.22499e-30	275
gene0274	Chromosome	sp|Q51647|YISX_BURM1	107	Insertion element IS401 uncharacterized 12.4 kDa protein OS=Burkholderia multivorans (strain ATCC 17616 / 249) OX=395019 GN=Bmul_5725.1 PE=3 SV=1	106	1	102	103	1	103	49.5	3.41759e-24	232
gene0275	Chromosome	sp|P9WKH9|TRA9_MYCTU	278	Putative transposase for insertion sequence element IS986/IS6110 OS=Mycobacterium tuberculosis (strain ATCC 25618 / H37Rv) OX=83332 GN=Rv0796 PE=4 SV=1	304	20	294	276	1	276	51.1	1.38131e-96	749
gene0275	Chromosome	sp|A5TY79|TRA9_MYCTA	278	Putative transposase for insertion sequence element IS986/IS6110 OS=Mycobacterium tuberculosis (strain ATCC 25177 / H37Ra) OX=419947 GN=MRA_0011 PE=3 SV=2	304	20	294	276	1	276	51.1	1.38131e-96	749
gene0275	Chromosome	sp|P59800|TRA9_MYCBO	278	Putative transposase for insertion sequence element IS986/IS6110 OS=Mycobacterium bovis (strain ATCC BAA-935 / AF2122/97) OX=233413 GN=BQ2027_MB2838C PE=3 SV=1	304	20	294	276	1	276	51.1	1.38131e-96	749
gene0275	Chromosome	sp|P9WKH8|TRA9_MYCTO	278	Putative transposase for insertion sequence element IS986/IS6110 OS=Mycobacterium tuberculosis (strain CDC 1551 / Oshkosh) OX=83331 GN=MT1803 PE=3 SV=1	304	20	294	276	1	276	50.7	1.09539e-95	743
gene0275	Chromosome	sp|P16942|T629_SHISO	296	Transposase for insertion sequence element IS629 OS=Shigella sonnei OX=624 PE=4 SV=1	304	1	287	292	2	286	50.3	1.21255e-89	705
gene0276	Chromosome	sp|Q44587|NCCN_ALCXX	213	Nickel-cobalt-cadmium resistance protein NccN OS=Alcaligenes xylosoxydans xylosoxydans OX=85698 GN=nccN PE=4 SV=1	107	1	103	112	59	162	34.8	5.38965e-11	144
gene0276	Chromosome	sp|P94139|CZCN_CUPMC	216	Cobalt-zinc-cadmium resistance protein CzcN OS=Cupriavidus metallidurans (strain ATCC 43123 / DSM 2839 / NBRC 102507 / CH34) OX=266264 GN=czcN PE=4 SV=2	107	1	103	112	62	165	36.6	1.88613e-09	133
gene0276	Chromosome	sp|P29940|YCB7_SINSX	197	PEMT/PEM2 methyltransferase family protein OS=Sinorhizobium sp. OX=42445 PE=3 SV=1	107	2	99	104	95	197	31.7	7.38024e-09	128
gene0276	Chromosome	sp|Q93W54|ICMTB_ARATH	197	Protein-S-isoprenylcysteine O-methyltransferase B OS=Arabidopsis thaliana OX=3702 GN=ICMTB PE=1 SV=1	107	20	100	85	113	194	36.5	3.25916e-07	117
gene0276	Chromosome	sp|P87014|MAM4_SCHPO	236	Protein-S-isoprenylcysteine O-methyltransferase OS=Schizosaccharomyces pombe (strain 972 / ATCC 24843) OX=284812 GN=mam4 PE=3 SV=1	107	20	100	85	152	233	31.8	7.28675e-07	116
gene0277	Chromosome	sp|O34416|YOAV_BACSU	292	Uncharacterized transporter YoaV OS=Bacillus subtilis (strain 168) OX=224308 GN=yoaV PE=3 SV=1	279	5	277	286	12	291	23.1	2.9932e-16	196
gene0277	Chromosome	sp|Q93V85|WTR16_ARATH	417	WAT1-related protein At3g02690, chloroplastic OS=Arabidopsis thaliana OX=3702 GN=At3g02690 PE=1 SV=1	279	8	272	280	135	413	28.2	7.09289e-16	197
gene0277	Chromosome	sp|O32256|YVBV_BACSU	305	Uncharacterized transporter YvbV OS=Bacillus subtilis (strain 168) OX=224308 GN=yvbV PE=3 SV=1	279	6	277	286	9	293	26.6	9.40302e-16	192
gene0277	Chromosome	sp|P74436|Y355_SYNY3	330	Uncharacterized transporter sll0355 OS=Synechocystis sp. (strain PCC 6803 / Kazusa) OX=1111708 GN=sll0355 PE=3 SV=1	279	8	270	290	24	307	26.2	1.01007e-10	156
gene0277	Chromosome	sp|O29740|Y510_ARCFU	289	Uncharacterized transporter AF_0510 OS=Archaeoglobus fulgidus (strain ATCC 49558 / VC-16 / DSM 4304 / JCM 9628 / NBRC 100126) OX=224325 GN=AF_0510 PE=3 SV=1	279	8	270	278	16	284	25.5	4.42414e-09	143
gene0278	Chromosome	sp|P9WFD1|Y2026_MYCTU	294	Universal stress protein Rv2026c OS=Mycobacterium tuberculosis (strain ATCC 25618 / H37Rv) OX=83332 GN=Rv2026c PE=1 SV=1	148	9	142	138	161	293	41.3	1.44441e-16	190
gene0278	Chromosome	sp|P9WFD1|Y2026_MYCTU	294	Universal stress protein Rv2026c OS=Mycobacterium tuberculosis (strain ATCC 25618 / H37Rv) OX=83332 GN=Rv2026c PE=1 SV=1	148	1	140	149	1	147	34.9	8.70564e-11	149
gene0278	Chromosome	sp|P9WFD0|Y2026_MYCTO	294	Universal stress protein MT2085 OS=Mycobacterium tuberculosis (strain CDC 1551 / Oshkosh) OX=83331 GN=MT2085 PE=3 SV=1	148	9	142	138	161	293	41.3	1.44441e-16	190
gene0278	Chromosome	sp|P9WFD0|Y2026_MYCTO	294	Universal stress protein MT2085 OS=Mycobacterium tuberculosis (strain CDC 1551 / Oshkosh) OX=83331 GN=MT2085 PE=3 SV=1	148	1	140	149	1	147	34.9	8.70564e-11	149
gene0278	Chromosome	sp|P9WFD7|Y2623_MYCTU	297	Universal stress protein Rv2623 OS=Mycobacterium tuberculosis (strain ATCC 25618 / H37Rv) OX=83332 GN=Rv2623 PE=1 SV=1	148	2	140	155	3	147	34.2	6.94805e-15	178
gene0278	Chromosome	sp|P9WFD7|Y2623_MYCTU	297	Universal stress protein Rv2623 OS=Mycobacterium tuberculosis (strain ATCC 25618 / H37Rv) OX=83332 GN=Rv2623 PE=1 SV=1	148	9	141	139	162	293	36	3.66284e-10	144
gene0278	Chromosome	sp|P9WFD6|Y2623_MYCTO	297	Universal stress protein MT2698 OS=Mycobacterium tuberculosis (strain CDC 1551 / Oshkosh) OX=83331 GN=MT2698 PE=2 SV=1	148	2	140	155	3	147	34.2	6.94805e-15	178
gene0278	Chromosome	sp|P9WFD6|Y2623_MYCTO	297	Universal stress protein MT2698 OS=Mycobacterium tuberculosis (strain CDC 1551 / Oshkosh) OX=83331 GN=MT2698 PE=2 SV=1	148	9	141	139	162	293	36	3.66284e-10	144
gene0278	Chromosome	sp|P64922|Y2028_MYCBO	295	Universal stress protein Mb2028c OS=Mycobacterium bovis (strain ATCC BAA-935 / AF2122/97) OX=233413 GN=BQ2027_MB2028C PE=3 SV=1	148	9	141	133	162	293	39.8	5.8199e-14	171
gene0278	Chromosome	sp|P64922|Y2028_MYCBO	295	Universal stress protein Mb2028c OS=Mycobacterium bovis (strain ATCC BAA-935 / AF2122/97) OX=233413 GN=BQ2027_MB2028C PE=3 SV=1	148	5	140	151	6	147	33.8	9.70898e-11	148
gene0279	Chromosome	sp|Q2NEN0|G3P_METST	337	Glyceraldehyde-3-phosphate dehydrogenase OS=Methanosphaera stadtmanae (strain ATCC 43021 / DSM 3091 / JCM 11832 / MCB-3) OX=339860 GN=gap PE=3 SV=1	361	7	339	334	4	336	43.4	8.86775e-93	735
gene0279	Chromosome	sp|Q5JHB5|G3P_THEKO	334	Glyceraldehyde-3-phosphate dehydrogenase OS=Thermococcus kodakarensis (strain ATCC BAA-918 / JCM 12380 / KOD1) OX=69014 GN=gap PE=3 SV=1	361	5	339	335	3	332	45.4	2.15612e-92	732
gene0279	Chromosome	sp|P61880|G3P_PYRWO	334	Glyceraldehyde-3-phosphate dehydrogenase OS=Pyrococcus woesei OX=2262 GN=gap PE=1 SV=1	361	5	339	335	3	332	45.4	1.17223e-91	727
gene0279	Chromosome	sp|P61879|G3P_PYRFU	334	Glyceraldehyde-3-phosphate dehydrogenase OS=Pyrococcus furiosus (strain ATCC 43587 / DSM 3638 / JCM 8422 / Vc1) OX=186497 GN=gap PE=3 SV=1	361	5	339	335	3	332	45.4	1.17223e-91	727
gene0279	Chromosome	sp|A4YHA5|G3P_METS5	340	Glyceraldehyde-3-phosphate dehydrogenase OS=Metallosphaera sedula (strain ATCC 51363 / DSM 5348 / JCM 9185 / NBRC 15509 / TH2) OX=399549 GN=gap PE=3 SV=1	361	5	344	341	2	339	43.4	2.61824e-90	719
gene0280	Chromosome	sp|Q46189|YHG1_CLOPA	530	Uncharacterized protein in hydrogenase 1 5'region (Fragment) OS=Clostridium pasteurianum OX=1501 PE=3 SV=1	554	8	499	492	5	477	31.1	1.6338e-79	678
gene0280	Chromosome	sp|Q9PCE8|UBIB_XYLFA	552	Probable protein kinase UbiB OS=Xylella fastidiosa (strain 9a5c) OX=160492 GN=ubiB PE=3 SV=1	554	8	544	546	6	549	32.6	3.26684e-79	677
gene0280	Chromosome	sp|B0U2R2|UBIB_XYLFM	552	Probable protein kinase UbiB OS=Xylella fastidiosa (strain M12) OX=405440 GN=ubiB PE=3 SV=1	554	8	544	546	6	549	32.6	6.93077e-79	675
gene0280	Chromosome	sp|Q87CN1|UBIB_XYLFT	552	Probable protein kinase UbiB OS=Xylella fastidiosa (strain Temecula1 / ATCC 700964) OX=183190 GN=ubiB PE=3 SV=1	554	8	544	546	6	549	32.4	1.39524e-78	673
gene0280	Chromosome	sp|B2I583|UBIB_XYLF2	552	Probable protein kinase UbiB OS=Xylella fastidiosa (strain M23) OX=405441 GN=ubiB PE=3 SV=1	554	8	544	546	6	549	32.4	1.39524e-78	673
gene0281	Chromosome	sp|P9WN15|Y2006_MYCTU	1327	Uncharacterized glycosyl hydrolase Rv2006 OS=Mycobacterium tuberculosis (strain ATCC 25618 / H37Rv) OX=83332 GN=Rv2006 PE=1 SV=1	1099	280	1071	797	533	1323	48.2	0	1775
gene0281	Chromosome	sp|P9WN15|Y2006_MYCTU	1327	Uncharacterized glycosyl hydrolase Rv2006 OS=Mycobacterium tuberculosis (strain ATCC 25618 / H37Rv) OX=83332 GN=Rv2006 PE=1 SV=1	1099	22	241	222	23	240	37.8	7.89118e-26	298
gene0281	Chromosome	sp|P9WN14|Y2006_MYCTO	1327	Uncharacterized glycosyl hydrolase MT2062 OS=Mycobacterium tuberculosis (strain CDC 1551 / Oshkosh) OX=83331 GN=MT2062 PE=2 SV=1	1099	280	1071	797	533	1323	48.2	0	1775
gene0281	Chromosome	sp|P9WN14|Y2006_MYCTO	1327	Uncharacterized glycosyl hydrolase MT2062 OS=Mycobacterium tuberculosis (strain CDC 1551 / Oshkosh) OX=83331 GN=MT2062 PE=2 SV=1	1099	22	241	222	23	240	37.8	7.89118e-26	298
gene0281	Chromosome	sp|Q9CID5|TREPP_LACLA	769	Trehalose 6-phosphate phosphorylase OS=Lactococcus lactis subsp. lactis (strain IL1403) OX=272623 GN=trePP PE=1 SV=3	1099	282	1042	781	6	741	32.8	2.14369e-123	1036
gene0281	Chromosome	sp|Q8L163|KOJP_THEBR	775	Kojibiose phosphorylase OS=Thermoanaerobacter brockii OX=29323 GN=kojP PE=1 SV=1	1099	280	1064	810	17	775	27.2	2.95801e-88	786
gene0281	Chromosome	sp|Q8RBL8|KOJP_CALS4	771	Kojibiose phosphorylase OS=Caldanaerobacter subterraneus subsp. tengcongensis (strain DSM 15242 / JCM 11007 / NBRC 100824 / MB4) OX=273068 GN=kojP PE=3 SV=1	1099	282	1043	789	16	752	28.1	4.18776e-86	770
gene0282	Chromosome	sp|Q8YTZ6|PHK2_NOSS1	793	Probable phosphoketolase 2 OS=Nostoc sp. (strain PCC 7120 / SAG 25.82 / UTEX 2576) OX=103690 GN=all2567 PE=3 SV=1	841	21	827	809	2	793	68.5	0	3051
gene0282	Chromosome	sp|A0QGK3|PHK_MYCA1	804	Probable phosphoketolase OS=Mycobacterium avium (strain 104) OX=243243 GN=MAV_2855 PE=3 SV=1	841	15	832	818	1	801	71.6	0	3050
gene0282	Chromosome	sp|Q73ZM8|PHK_MYCPA	804	Probable phosphoketolase OS=Mycolicibacterium paratuberculosis (strain ATCC BAA-968 / K-10) OX=262316 GN=MAP_1573c PE=3 SV=1	841	15	832	818	1	801	71.6	0	3045
gene0282	Chromosome	sp|Q89S87|PHK_BRADU	801	Probable phosphoketolase OS=Bradyrhizobium diazoefficiens (strain JCM 10833 / IAM 13628 / NBRC 14792 / USDA 110) OX=224911 GN=bll2518 PE=3 SV=1	841	28	830	806	12	801	69.7	0	3000
gene0282	Chromosome	sp|Q2YAC5|PHK_NITMU	807	Probable phosphoketolase OS=Nitrosospira multiformis (strain ATCC 25196 / NCIMB 11849 / C 71) OX=323848 GN=Nmul_A0993 PE=3 SV=1	841	30	826	807	14	803	68.8	0	2973
gene0283	Chromosome	sp|Q4A0G1|COPA_STAS1	794	Copper-exporting P-type ATPase OS=Staphylococcus saprophyticus subsp. saprophyticus (strain ATCC 15305 / DSM 20229 / NCIMB 8711 / NCTC 7292 / S-41) OX=342451 GN=copA PE=3 SV=1	820	7	798	813	1	794	40.1	0	1454
gene0283	Chromosome	sp|Q8CN02|COPA_STAES	794	Copper-exporting P-type ATPase OS=Staphylococcus epidermidis (strain ATCC 12228) OX=176280 GN=copA PE=3 SV=1	820	11	798	819	3	794	38.7	0	1447
gene0283	Chromosome	sp|Q5HL56|COPA_STAEQ	794	Copper-exporting P-type ATPase OS=Staphylococcus epidermidis (strain ATCC 35984 / RP62A) OX=176279 GN=copA PE=3 SV=1	820	11	798	819	3	794	38.7	0	1447
gene0283	Chromosome	sp|Q8NUQ9|COPA_STAAW	802	Copper-exporting P-type ATPase OS=Staphylococcus aureus (strain MW2) OX=196620 GN=copA PE=3 SV=1	820	16	801	813	9	797	39.5	0	1420
gene0283	Chromosome	sp|Q6G6B7|COPA_STAAS	802	Copper-exporting P-type ATPase OS=Staphylococcus aureus (strain MSSA476) OX=282459 GN=copA PE=3 SV=1	820	16	801	813	9	797	39.5	0	1420
gene0284	Chromosome	sp|O07434|RICR_MYCTU	96	Copper-sensing transcriptional repressor RicR OS=Mycobacterium tuberculosis (strain ATCC 25618 / H37Rv) OX=83332 GN=ricR PE=1 SV=1	92	12	91	80	16	95	61.3	4.21789e-28	256
gene0284	Chromosome	sp|O32222|CSOR_BACSU	101	Copper-sensing transcriptional repressor CsoR OS=Bacillus subtilis (strain 168) OX=224308 GN=csoR PE=1 SV=1	92	10	92	83	21	101	44.6	1.41943e-18	192
gene0284	Chromosome	sp|P9WP49|CSOR_MYCTU	119	Copper-sensing transcriptional repressor CsoR OS=Mycobacterium tuberculosis (strain ATCC 25618 / H37Rv) OX=83332 GN=csoR PE=1 SV=1	92	2	86	86	4	86	36	5.25334e-11	141
gene0284	Chromosome	sp|P9WP48|CSOR_MYCTO	119	Copper-sensing transcriptional repressor CsoR OS=Mycobacterium tuberculosis (strain CDC 1551 / Oshkosh) OX=83331 GN=csoR PE=3 SV=1	92	2	86	86	4	86	36	5.25334e-11	141
gene0284	Chromosome	sp|A1QQ42|CSOR_MYCTF	119	Copper-sensing transcriptional repressor CsoR OS=Mycobacterium tuberculosis (strain F11) OX=336982 GN=csoR PE=3 SV=1	92	2	86	86	4	86	36	5.25334e-11	141
gene0285	Chromosome	sp|P58341|ATCU1_RHIME	826	Copper-transporting ATPase 1 OS=Rhizobium meliloti (strain 1021) OX=266834 GN=actP1 PE=3 SV=1	1065	301	975	686	150	825	53.8	0	1722
gene0285	Chromosome	sp|P37279|ATCS_SYNE7	747	Probable copper-transporting ATPase PacS OS=Synechococcus elongatus (strain PCC 7942 / FACHB-805) OX=1140 GN=pacS PE=3 SV=2	1065	305	976	683	70	747	54.6	0	1721
gene0285	Chromosome	sp|O32220|COPA_BACSU	802	Copper-exporting P-type ATPase OS=Bacillus subtilis (strain 168) OX=224308 GN=copA PE=1 SV=2	1065	290	971	684	123	799	50.4	0	1696
gene0285	Chromosome	sp|Q5ZWR1|COPA_LEGPH	736	Copper-exporting P-type ATPase OS=Legionella pneumophila subsp. pneumophila (strain Philadelphia 1 / ATCC 33152 / DSM 7513) OX=272624 GN=copA PE=1 SV=1	1065	273	974	722	17	735	51.2	0	1691
gene0285	Chromosome	sp|Q9X5X3|ATCU_SINMW	827	Copper-transporting P-type ATPase OS=Sinorhizobium medicae (strain WSM419) OX=366394 GN=actP PE=1 SV=1	1065	308	975	678	154	826	52.2	0	1669
gene0286	Chromosome	sp|P60230|TRA1_MYCTU	415	Transposase for insertion sequence element IS1081 OS=Mycobacterium tuberculosis (strain ATCC 25618 / H37Rv) OX=83332 GN=Rv1199c PE=3 SV=1	415	1	398	398	1	397	67.3	0	1420
gene0286	Chromosome	sp|P60231|TRA1_MYCBO	415	Transposase for insertion sequence element IS1081 OS=Mycobacterium bovis (strain ATCC BAA-935 / AF2122/97) OX=233413 GN=BQ2027_MB1076 PE=3 SV=1	415	1	398	398	1	397	67.3	0	1420
gene0286	Chromosome	sp|Q52873|TRA5_RHIME	398	Transposase for insertion sequence element ISRM5 OS=Rhizobium meliloti (strain 1021) OX=266834 GN=R02224 PE=3 SV=1	415	20	390	371	19	386	35.8	4.26396e-72	606
gene0286	Chromosome	sp|P19775|TRA6_STAAU	390	Transposase for insertion sequence element IS256 in transposon Tn4001 OS=Staphylococcus aureus OX=1280 GN=tnp PE=3 SV=1	415	23	388	369	24	389	34.7	5.54105e-67	571
gene0286	Chromosome	sp|P59787|TRA6_ENTFA	390	Transposase for insertion sequence element IS256 in transposon Tn4001 OS=Enterococcus faecalis (strain ATCC 700802 / V583) OX=226185 GN=EF_0125 PE=3 SV=1	415	23	388	369	24	389	34.7	5.54105e-67	571
gene0287	Chromosome	sp|Q79FU0|PG18_MYCTU	457	PE-PGRS family protein PE_PGRS18 OS=Mycobacterium tuberculosis (strain ATCC 25618 / H37Rv) OX=83332 GN=PE_PGRS18 PE=2 SV=1	375	161	320	161	294	447	32.3	3.01939e-07	133
gene0287	Chromosome	sp|Q1Q0T4|HZSB_KUEST	386	Hydrazine synthase subunit beta OS=Kuenenia stuttgartiensis OX=174633 GN=kuste2859 PE=1 SV=1	375	156	288	133	45	173	31.6	5.21582e-07	130
gene0288	Chromosome	sp|P22554|CCSA_GUITH	301	Cytochrome c biogenesis protein CcsA OS=Guillardia theta OX=55529 GN=ccsA PE=3 SV=1	363	123	360	254	47	297	35	2.4021e-39	370
gene0288	Chromosome	sp|P49523|CCSA_TRICV	312	Cytochrome c biogenesis protein CcsA OS=Trieres chinensis OX=1514140 GN=ccsA PE=3 SV=1	363	101	360	289	27	308	28.4	5.99104e-35	340
gene0288	Chromosome	sp|B0JLZ5|CCSA_MICAN	328	Cytochrome c biogenesis protein CcsA OS=Microcystis aeruginosa (strain NIES-843) OX=449447 GN=ccsA PE=3 SV=1	363	125	360	278	47	324	31.7	2.32014e-34	336
gene0288	Chromosome	sp|P56315|CCSA_CHLVU	315	Cytochrome c biogenesis protein CcsA OS=Chlorella vulgaris OX=3077 GN=ccsA PE=3 SV=1	363	131	363	265	55	313	31.3	1.37163e-33	330
gene0288	Chromosome	sp|Q5N3C1|CCSA_SYNP6	325	Cytochrome c biogenesis protein CcsA OS=Synechococcus sp. (strain ATCC 27144 / PCC 6301 / SAUG 1402/1) OX=269084 GN=ccsA PE=3 SV=1	363	125	360	275	47	321	32	3.6543e-33	328
gene0289	Chromosome	sp|A3PEU8|CCS1_PROM0	428	Cytochrome c biogenesis protein CcsB OS=Prochlorococcus marinus (strain MIT 9301) OX=167546 GN=ccsB PE=3 SV=1	588	55	332	288	10	259	22.6	3.59182e-14	192
gene0289	Chromosome	sp|P73912|CCS1_SYNY3	458	Cytochrome c biogenesis protein CcsB OS=Synechocystis sp. (strain PCC 6803 / Kazusa) OX=1111708 GN=ccsB PE=1 SV=1	588	71	553	502	38	453	23.3	3.28478e-13	184
gene0289	Chromosome	sp|A8G6W0|CCS1_PROM2	428	Cytochrome c biogenesis protein CcsB OS=Prochlorococcus marinus (strain MIT 9215) OX=93060 GN=ccsB PE=3 SV=1	588	55	332	289	10	259	24.2	3.77968e-13	184
gene0289	Chromosome	sp|Q318T2|CCS1_PROM9	428	Cytochrome c biogenesis protein CcsB OS=Prochlorococcus marinus (strain MIT 9312) OX=74546 GN=ccsB PE=3 SV=1	588	55	332	289	10	259	23.2	2.21632e-12	177
gene0289	Chromosome	sp|Q2JNP5|CCS1_SYNJB	469	Cytochrome c biogenesis protein CcsB OS=Synechococcus sp. (strain JA-2-3B'a(2-13)) OX=321332 GN=ccsB PE=3 SV=1	588	62	523	471	33	426	23.8	1.71976e-11	171
gene0290	Chromosome	sp|P52237|DSBE_PSEFC	178	Thiol:disulfide interchange protein DsbE OS=Pseudomonas fluorescens biotype C OX=335 GN=dsbE PE=3 SV=1	206	58	193	139	29	160	33.1	2.47769e-17	197
gene0290	Chromosome	sp|Q9I3N1|DSBE_PSEAE	180	Thiol:disulfide interchange protein DsbE OS=Pseudomonas aeruginosa (strain ATCC 15692 / DSM 22644 / CIP 104116 / JCM 14847 / LMG 12228 / 1C / PRS 101 / PAO1) OX=208964 GN=dsbE PE=1 SV=1	206	58	193	144	29	161	34.7	5.0632e-17	195
gene0290	Chromosome	sp|P35160|RESA_BACSU	179	Thiol-disulfide oxidoreductase ResA OS=Bacillus subtilis (strain 168) OX=224308 GN=resA PE=1 SV=2	206	77	199	124	51	170	27.4	7.07297e-13	163
gene0290	Chromosome	sp|O31820|YNEN_BACSU	170	Thioredoxin-like protein YneN OS=Bacillus subtilis (strain 168) OX=224308 GN=yneN PE=3 SV=1	206	71	199	132	42	168	27.3	8.38775e-13	163
gene0290	Chromosome	sp|Q5KXL9|RESA_GEOKA	174	Thiol-disulfide oxidoreductase ResA OS=Geobacillus kaustophilus (strain HTA426) OX=235909 GN=resA PE=3 SV=1	206	71	199	130	45	170	32.3	1.21947e-12	161
gene0291	Chromosome	sp|P9WMJ5|BLAI_MYCTU	138	Transcriptional regulator BlaI OS=Mycobacterium tuberculosis (strain ATCC 25618 / H37Rv) OX=83332 GN=blaI PE=1 SV=1	125	4	122	127	7	133	42.5	6.48248e-23	228
gene0291	Chromosome	sp|P9WMJ4|BLAI_MYCTO	138	Transcriptional regulator BlaI OS=Mycobacterium tuberculosis (strain CDC 1551 / Oshkosh) OX=83331 GN=blaI PE=3 SV=1	125	4	122	127	7	133	42.5	6.48248e-23	228
gene0292	Chromosome	-	-	-	-	-	-	-	-	-	-	-	-
gene0293	Chromosome	sp|Q99335|T232_BACTB	431	Transposase for insertion sequence element IS232 OS=Bacillus thuringiensis subsp. berliner OX=1434 PE=3 SV=1	532	119	391	283	140	413	23.3	4.86794e-17	214
gene0293	Chromosome	sp|Q45618|TRA6_GEOSE	400	Putative transposase for insertion sequence element IS5376 OS=Geobacillus stearothermophilus OX=1422 PE=3 SV=1	532	7	359	354	6	337	24.6	1.9439e-14	193
gene0293	Chromosome	sp|P15025|ISTA_PSEAI	390	Transposase for insertion sequence element IS21 OS=Pseudomonas aeruginosa OX=287 GN=istA PE=3 SV=2	532	25	380	359	24	367	25.1	1.13503e-13	186
gene0293	Chromosome	sp|Q46087|TRAT_AMIAI	508	Transposase OS=Aminobacter aminovorans OX=83263 GN=nmoT PE=3 SV=1	532	29	357	348	26	357	25.9	2.50533e-11	169
gene0293	Chromosome	sp|Q53201|Y4UI_SINFN	514	Putative transposase y4uI OS=Sinorhizobium fredii (strain NBRC 101917 / NGR234) OX=394 GN=NGR_a01310 PE=3 SV=1	532	134	346	219	151	366	26.9	1.15332e-07	139
gene0294	Chromosome	sp|P15026|ISTB_PSEAI	265	Insertion sequence IS21 putative ATP-binding protein OS=Pseudomonas aeruginosa OX=287 GN=istB PE=3 SV=2	261	16	261	251	3	249	32.7	3.56474e-34	325
gene0294	Chromosome	sp|Q45120|ISTB_BACFG	263	Insertion sequence IS21-like putative ATP-binding protein OS=Bacteroides fragilis OX=817 GN=tnpB PE=3 SV=1	261	14	250	239	11	249	29.7	1.2877e-26	271
gene0294	Chromosome	sp|Q99338|ISTB_BACTB	250	Insertion sequence IS232 putative ATP-binding protein OS=Bacillus thuringiensis subsp. berliner OX=1434 PE=3 SV=1	261	17	250	239	8	243	28	8.20659e-24	250
gene0294	Chromosome	sp|P55500|Y4IQ_SINFN	298	Putative insertion sequence ATP-binding protein y4iQ/y4nD/y4sD OS=Sinorhizobium fredii (strain NBRC 101917 / NGR234) OX=394 GN=NGR_a03160 PE=3 SV=1	261	17	247	240	13	246	27.5	2.79507e-22	241
gene0294	Chromosome	sp|Q64NF1|ISTB_BACFR	199	Insertion sequence IS21-like putative ATP-binding protein OS=Bacteroides fragilis (strain YCH46) OX=295405 GN=tnpB PE=3 SV=1	261	16	198	184	13	196	28.3	6.30006e-21	227
gene0295	Chromosome	-	-	-	-	-	-	-	-	-	-	-	-
gene0296	Chromosome	-	-	-	-	-	-	-	-	-	-	-	-
gene0297	Chromosome	sp|Q9KDL8|CCDA_BACHD	238	Cytochrome c-type biogenesis protein CcdA OS=Bacillus halodurans (strain ATCC BAA-125 / DSM 18197 / FERM 7344 / JCM 9153 / C-125) OX=272558 GN=ccdA PE=3 SV=1	252	21	232	221	4	221	35.7	1.53673e-27	276
gene0297	Chromosome	sp|P44202|Y1454_HAEIN	213	Putative cytochrome c-type biogenesis protein HI_1454 OS=Haemophilus influenzae (strain ATCC 51907 / DSM 11121 / KW20 / Rd) OX=71421 GN=HI_1454 PE=3 SV=1	252	28	232	209	13	210	35.4	1.40136e-26	268
gene0297	Chromosome	sp|P45706|CCDA_BACSU	235	Cytochrome c-type biogenesis protein CcdA OS=Bacillus subtilis (strain 168) OX=224308 GN=ccdA PE=3 SV=1	252	29	229	212	12	213	32.1	5.4956e-23	243
gene0297	Chromosome	sp|P9WG63|DIPZ_MYCTU	695	Protein DipZ OS=Mycobacterium tuberculosis (strain ATCC 25618 / H37Rv) OX=83332 GN=dipZ PE=1 SV=1	252	27	230	228	122	339	28.1	6.20231e-08	135
gene0297	Chromosome	sp|P9WG62|DIPZ_MYCTO	695	Protein DipZ OS=Mycobacterium tuberculosis (strain CDC 1551 / Oshkosh) OX=83331 GN=dipZ PE=4 SV=1	252	27	230	228	122	339	28.1	6.498e-08	135
gene0298	Chromosome	sp|P9WP55|CYSK_MYCTU	310	O-acetylserine sulfhydrylase OS=Mycobacterium tuberculosis (strain ATCC 25618 / H37Rv) OX=83332 GN=cysK1 PE=1 SV=1	311	4	309	306	3	308	58.2	6.1796e-117	888
gene0298	Chromosome	sp|P9WP54|CYSK_MYCTO	310	O-acetylserine sulfhydrylase OS=Mycobacterium tuberculosis (strain CDC 1551 / Oshkosh) OX=83331 GN=cysK1 PE=3 SV=1	311	4	309	306	3	308	58.2	6.1796e-117	888
gene0298	Chromosome	sp|P0A535|CYSK_MYCBO	310	O-acetylserine sulfhydrylase OS=Mycobacterium bovis (strain ATCC BAA-935 / AF2122/97) OX=233413 GN=cysK PE=3 SV=1	311	4	309	306	3	308	58.2	6.1796e-117	888
gene0298	Chromosome	sp|O32978|CYSK_MYCLE	310	O-acetylserine sulfhydrylase OS=Mycobacterium leprae (strain TN) OX=272631 GN=cysK PE=3 SV=1	311	3	309	307	2	308	58	9.56003e-116	880
gene0298	Chromosome	sp|Q7DDL5|CYSK_NEIMB	310	Cysteine synthase OS=Neisseria meningitidis serogroup B (strain MC58) OX=122586 GN=cysK PE=1 SV=1	311	3	309	308	2	309	56.2	1.43259e-112	859
gene0299	Chromosome	-	-	-	-	-	-	-	-	-	-	-	-
gene0300	Chromosome	-	-	-	-	-	-	-	-	-	-	-	-
gene0301	Chromosome	sp|P36649|CUEO_ECOLI	516	Blue copper oxidase CueO OS=Escherichia coli (strain K12) OX=83333 GN=cueO PE=1 SV=2	507	46	501	494	37	511	30.6	5.49144e-45	430
gene0301	Chromosome	sp|Q8X947|CUEO_ECO57	516	Blue copper oxidase CueO OS=Escherichia coli O157:H7 OX=83334 GN=cueO PE=3 SV=1	507	46	501	497	37	511	30.4	8.43037e-44	422
gene0301	Chromosome	sp|Q8ZRS2|CUEO_SALTY	536	Blue copper oxidase CueO OS=Salmonella typhimurium (strain LT2 / SGSC1412 / ATCC 700720) OX=99287 GN=cueO PE=1 SV=1	507	46	501	516	37	531	28.7	8.0734e-38	376
gene0301	Chromosome	sp|Q8Z9E1|CUEO_SALTI	536	Blue copper oxidase CueO OS=Salmonella typhi OX=90370 GN=cueO PE=3 SV=1	507	46	501	516	37	531	28.7	1.36369e-37	375
gene0301	Chromosome	sp|Q8ZBK0|CUEO_YERPE	533	Blue copper oxidase CueO OS=Yersinia pestis OX=632 GN=cueO PE=3 SV=1	507	79	501	478	70	526	29.5	1.68668e-36	366
gene0302	Chromosome	sp|Q562C4|MET7B_RAT	244	Methyltransferase-like protein 7B OS=Rattus norvegicus OX=10116 GN=Mettl7b PE=1 SV=1	205	21	197	185	61	232	31.9	1.72902e-17	200
gene0302	Chromosome	sp|Q9DD20|MET7B_MOUSE	244	Methyltransferase-like protein 7B OS=Mus musculus OX=10090 GN=Mettl7b PE=1 SV=2	205	21	197	184	61	232	32.1	3.22094e-16	191
gene0302	Chromosome	sp|Q6UX53|MET7B_HUMAN	244	Methyltransferase-like protein 7B OS=Homo sapiens OX=9606 GN=METTL7B PE=1 SV=2	205	31	175	153	66	215	34	3.5641e-14	175
gene0302	Chromosome	sp|Q9H8H3|MET7A_HUMAN	244	Methyltransferase-like protein 7A OS=Homo sapiens OX=9606 GN=METTL7A PE=1 SV=1	205	37	182	150	74	222	30	1.09203e-13	171
gene0302	Chromosome	sp|Q05197|PMTA_RHOSH	203	Phosphatidylethanolamine N-methyltransferase OS=Rhodobacter sphaeroides OX=1063 GN=pmtA PE=4 SV=1	205	35	134	106	40	144	34	1.17402e-08	133
gene0303	Chromosome	-	-	-	-	-	-	-	-	-	-	-	-
gene0304	Chromosome	sp|P30346|MERR_STRLI	125	Probable mercury resistance operon repressor OS=Streptomyces lividans OX=1916 GN=merR PE=4 SV=1	102	3	78	76	26	101	38.2	5.76905e-13	156
gene0304	Chromosome	sp|P9WMI9|CMTR_MYCTU	118	HTH-type transcriptional regulator CmtR OS=Mycobacterium tuberculosis (strain ATCC 25618 / H37Rv) OX=83332 GN=cmtR PE=1 SV=1	102	3	71	69	14	82	47.8	9.83457e-11	140
gene0304	Chromosome	sp|P9WMI8|CMTR_MYCTO	118	HTH-type transcriptional regulator CmtR OS=Mycobacterium tuberculosis (strain CDC 1551 / Oshkosh) OX=83331 GN=cmtR PE=3 SV=1	102	3	71	69	14	82	47.8	9.83457e-11	140
gene0304	Chromosome	sp|P67732|CMTR_MYCBO	118	HTH-type transcriptional regulator CmtR OS=Mycobacterium bovis (strain ATCC BAA-935 / AF2122/97) OX=233413 GN=cmtR PE=3 SV=1	102	3	71	69	14	82	47.8	9.83457e-11	140
gene0304	Chromosome	sp|O31844|CZRA_BACSU	107	HTH-type transcriptional repressor CzrA OS=Bacillus subtilis (strain 168) OX=224308 GN=czrA PE=1 SV=1	102	4	75	72	26	97	40.3	3.95524e-10	135
gene0305	Chromosome	-	-	-	-	-	-	-	-	-	-	-	-
gene0306	Chromosome	sp|P30341|MERA_STRLI	474	Mercuric reductase OS=Streptomyces lividans OX=1916 GN=merA PE=2 SV=1	480	10	479	471	9	473	59.7	0	1364
gene0306	Chromosome	sp|P16171|MERA_BACCE	631	Mercuric reductase OS=Bacillus cereus OX=1396 GN=merA PE=1 SV=1	480	1	479	480	162	630	44.4	2.44649e-132	1037
gene0306	Chromosome	sp|P0A0E4|MERA_STAES	547	Mercuric reductase OS=Staphylococcus epidermidis (strain ATCC 12228) OX=176280 GN=merA PE=3 SV=1	480	8	479	473	85	546	43.6	7.29824e-132	1026
gene0306	Chromosome	sp|P0A0E5|MERA_STAAU	547	Mercuric reductase OS=Staphylococcus aureus OX=1280 GN=merA PE=3 SV=1	480	8	479	473	85	546	43.6	7.29824e-132	1026
gene0306	Chromosome	sp|Q51772|MERA_PSEFL	548	Mercuric reductase OS=Pseudomonas fluorescens OX=294 GN=merA PE=3 SV=1	480	9	479	474	86	547	43.9	4.13312e-104	840
gene0307	Chromosome	sp|Q5JGP4|CDR_THEKO	442	Coenzyme A disulfide reductase OS=Thermococcus kodakarensis (strain ATCC BAA-918 / JCM 12380 / KOD1) OX=69014 GN=TK1299 PE=3 SV=1	462	5	446	443	6	438	37.9	3.81638e-87	716
gene0307	Chromosome	sp|Q9UYU5|CDR_PYRAB	446	Coenzyme A disulfide reductase OS=Pyrococcus abyssi (strain GE5 / Orsay) OX=272844 GN=PYRAB14120 PE=3 SV=1	462	29	446	419	32	442	37.9	1.06654e-82	686
gene0307	Chromosome	sp|Q58065|NAOX_METJA	448	Putative NADH oxidase OS=Methanocaldococcus jannaschii (strain ATCC 43067 / DSM 2661 / JAL-1 / JCM 10045 / NBRC 100440) OX=243232 GN=MJ0649 PE=3 SV=2	462	4	452	453	2	445	35.1	2.77885e-81	676
gene0307	Chromosome	sp|Q8U1M0|CDR_PYRFU	442	Coenzyme A disulfide reductase OS=Pyrococcus furiosus (strain ATCC 43587 / DSM 3638 / JCM 8422 / Vc1) OX=186497 GN=PF1186 PE=3 SV=1	462	3	446	445	4	438	36.2	2.14682e-79	663
gene0307	Chromosome	sp|O58308|CDR_PYRHO	445	Coenzyme A disulfide reductase OS=Pyrococcus horikoshii (strain ATCC 700860 / DSM 12428 / JCM 9974 / NBRC 100139 / OT-3) OX=70601 GN=PH0572 PE=1 SV=1	462	1	446	447	5	441	37.8	8.37922e-77	646
gene0308	Chromosome	sp|Q45618|TRA6_GEOSE	400	Putative transposase for insertion sequence element IS5376 OS=Geobacillus stearothermophilus OX=1422 PE=3 SV=1	406	3	290	300	6	295	26.3	3.80799e-14	189
gene0308	Chromosome	sp|Q45119|TNPA_BACFG	520	Transposase for insertion sequence element IS21-like OS=Bacteroides fragilis OX=817 GN=tnpA PE=3 SV=2	406	4	361	400	15	399	22.5	5.75915e-10	156
gene0308	Chromosome	sp|P15025|ISTA_PSEAI	390	Transposase for insertion sequence element IS21 OS=Pseudomonas aeruginosa OX=287 GN=istA PE=3 SV=2	406	2	363	376	5	369	23.1	3.65063e-09	148
gene0309	Chromosome	sp|P15026|ISTB_PSEAI	265	Insertion sequence IS21 putative ATP-binding protein OS=Pseudomonas aeruginosa OX=287 GN=istB PE=3 SV=2	270	26	253	228	11	238	41.2	3.31498e-60	502
gene0309	Chromosome	sp|Q99338|ISTB_BACTB	250	Insertion sequence IS232 putative ATP-binding protein OS=Bacillus thuringiensis subsp. berliner OX=1434 PE=3 SV=1	270	12	259	249	1	249	36.5	7.35038e-53	452
gene0309	Chromosome	sp|Q45619|ISTB_GEOSE	251	Insertion sequence IS5376 putative ATP-binding protein OS=Geobacillus stearothermophilus OX=1422 PE=1 SV=1	270	17	258	242	3	244	35.5	7.65916e-52	445
gene0309	Chromosome	sp|P55500|Y4IQ_SINFN	298	Putative insertion sequence ATP-binding protein y4iQ/y4nD/y4sD OS=Sinorhizobium fredii (strain NBRC 101917 / NGR234) OX=394 GN=NGR_a03160 PE=3 SV=1	270	25	253	230	19	248	34.8	3.47768e-42	383
gene0309	Chromosome	sp|Q45120|ISTB_BACFG	263	Insertion sequence IS21-like putative ATP-binding protein OS=Bacteroides fragilis OX=817 GN=tnpB PE=3 SV=1	270	7	254	248	2	249	31	1.94573e-36	341
gene0310	Chromosome	sp|P44617|Y293_HAEIN	128	Probable heavy metal-dependent transcriptional regulator HI_0293 OS=Haemophilus influenzae (strain ATCC 51907 / DSM 11121 / KW20 / Rd) OX=71421 GN=HI_0293 PE=3 SV=1	129	1	120	120	1	120	33.3	6.06955e-18	193
gene0310	Chromosome	sp|Q9HV30|Y4778_PSEAE	132	Uncharacterized HTH-type transcriptional regulator PA4778 OS=Pseudomonas aeruginosa (strain ATCC 15692 / DSM 22644 / CIP 104116 / JCM 14847 / LMG 12228 / 1C / PRS 101 / PAO1) OX=208964 GN=PA4778 PE=3 SV=1	129	1	107	107	1	107	37.4	5.55991e-15	173
gene0310	Chromosome	sp|P22853|MERR_BACCE	132	Mercuric resistance operon regulatory protein OS=Bacillus cereus OX=1396 GN=merR1 PE=1 SV=1	129	1	110	110	3	112	32.7	1.26862e-14	170
gene0310	Chromosome	sp|Q9X5V4|HMMR_RHILV	129	HTH-type transcriptional regulator HmrR OS=Rhizobium leguminosarum bv. viciae OX=387 GN=hmrR PE=4 SV=1	129	1	105	105	1	104	35.2	1.1819e-13	163
gene0310	Chromosome	sp|P0ACS5|ZNTR_ECOLI	141	HTH-type transcriptional regulator ZntR OS=Escherichia coli (strain K12) OX=83333 GN=zntR PE=1 SV=1	129	2	105	105	3	107	33.3	3.60043e-13	160
gene0311	Chromosome	sp|P55620|Y4PO_SINFN	400	Probable transposase for insertion sequence element ISRM3-like OS=Sinorhizobium fredii (strain NBRC 101917 / NGR234) OX=394 GN=NGR_a01970 PE=3 SV=1	427	23	422	402	4	398	45	6.32891e-111	868
gene0311	Chromosome	sp|P80011|TRA3_RHIME	400	Transposase for insertion sequence element ISRM3 OS=Rhizobium meliloti (strain 1021) OX=266834 GN=R00164 PE=3 SV=1	427	23	422	402	4	398	45.3	2.02976e-110	865
gene0311	Chromosome	sp|P35879|TRA_CORDP	343	Probable transposase for insertion sequence element OS=Corynebacterium diphtheriae OX=1717 PE=3 SV=1	427	101	422	340	1	339	44.1	9.69733e-93	742
gene0311	Chromosome	sp|P35881|TRA5_LACLA	391	Transposase for insertion sequence element IS905 OS=Lactococcus lactis subsp. lactis (strain IL1403) OX=272623 GN=tra905 PE=3 SV=1	427	48	390	353	18	362	31.7	4.27888e-54	483
gene0311	Chromosome	sp|P35880|TRA1_LACHE	369	Transposase for insertion sequence element IS1201 OS=Lactobacillus helveticus OX=1587 PE=3 SV=1	427	48	381	344	18	356	29.7	3.63049e-51	461
gene0312	Chromosome	sp|Q6GDN2|OATA_STAAR	603	O-acetyltransferase OatA OS=Staphylococcus aureus (strain MRSA252) OX=282458 GN=oatA PE=3 SV=1	697	33	405	395	17	398	27.1	2.05603e-30	327
gene0312	Chromosome	sp|Q79ZY2|OATA_STAAW	603	O-acetyltransferase OatA OS=Staphylococcus aureus (strain MW2) OX=196620 GN=oatA PE=3 SV=1	697	33	405	395	17	398	27.3	2.27376e-30	327
gene0312	Chromosome	sp|Q6G6A7|OATA_STAAS	603	O-acetyltransferase OatA OS=Staphylococcus aureus (strain MSSA476) OX=282459 GN=oatA PE=3 SV=1	697	33	405	395	17	398	27.3	2.27376e-30	327
gene0312	Chromosome	sp|Q7A3D6|OATA_STAAN	603	O-acetyltransferase OatA OS=Staphylococcus aureus (strain N315) OX=158879 GN=oatA PE=1 SV=1	697	33	405	395	17	398	27.3	2.27376e-30	327
gene0312	Chromosome	sp|Q99R71|OATA_STAAM	603	O-acetyltransferase OatA OS=Staphylococcus aureus (strain Mu50 / ATCC 700699) OX=158878 GN=oatA PE=3 SV=1	697	33	405	395	17	398	27.3	2.27376e-30	327
gene0313	Chromosome	sp|P60230|TRA1_MYCTU	415	Transposase for insertion sequence element IS1081 OS=Mycobacterium tuberculosis (strain ATCC 25618 / H37Rv) OX=83332 GN=Rv1199c PE=3 SV=1	415	1	408	410	1	409	66.1	0	1433
gene0313	Chromosome	sp|P60231|TRA1_MYCBO	415	Transposase for insertion sequence element IS1081 OS=Mycobacterium bovis (strain ATCC BAA-935 / AF2122/97) OX=233413 GN=BQ2027_MB1076 PE=3 SV=1	415	1	408	410	1	409	66.1	0	1433
gene0313	Chromosome	sp|Q52873|TRA5_RHIME	398	Transposase for insertion sequence element ISRM5 OS=Rhizobium meliloti (strain 1021) OX=266834 GN=R02224 PE=3 SV=1	415	20	390	371	19	386	37.2	1.22789e-76	637
gene0313	Chromosome	sp|P19775|TRA6_STAAU	390	Transposase for insertion sequence element IS256 in transposon Tn4001 OS=Staphylococcus aureus OX=1280 GN=tnp PE=3 SV=1	415	23	388	369	24	389	34.7	8.27885e-67	570
gene0313	Chromosome	sp|P59787|TRA6_ENTFA	390	Transposase for insertion sequence element IS256 in transposon Tn4001 OS=Enterococcus faecalis (strain ATCC 700802 / V583) OX=226185 GN=EF_0125 PE=3 SV=1	415	23	388	369	24	389	34.7	8.27885e-67	570
gene0314	Chromosome	-	-	-	-	-	-	-	-	-	-	-	-
gene0315	Chromosome	sp|P30847|BAES_ECOLI	467	Signal transduction histidine-protein kinase BaeS OS=Escherichia coli (strain K12) OX=83333 GN=baeS PE=1 SV=2	379	113	376	264	202	461	37.1	1.18386e-43	411
gene0315	Chromosome	sp|P23545|PHOR_BACSU	579	Alkaline phosphatase synthesis sensor protein PhoR OS=Bacillus subtilis (strain 168) OX=224308 GN=phoR PE=1 SV=1	379	128	373	253	325	572	32.8	7.80914e-33	333
gene0315	Chromosome	sp|P35164|RESE_BACSU	589	Sensor histidine kinase ResE OS=Bacillus subtilis (strain 168) OX=224308 GN=resE PE=1 SV=1	379	149	376	232	361	589	30.6	8.55775e-32	326
gene0315	Chromosome	sp|Q8FK37|CUSS_ECOL6	480	Sensor histidine kinase CusS OS=Escherichia coli O6:H1 (strain CFT073 / ATCC 700928 / UPEC) OX=199310 GN=cusS PE=3 SV=1	379	104	373	282	213	479	33	1.12788e-31	322
gene0315	Chromosome	sp|P77485|CUSS_ECOLI	480	Sensor histidine kinase CusS OS=Escherichia coli (strain K12) OX=83333 GN=cusS PE=1 SV=1	379	104	373	282	213	479	32.6	1.13844e-31	322
gene0316	Chromosome	sp|Q8CQK0|WALR_STAES	233	Transcriptional regulatory protein WalR OS=Staphylococcus epidermidis (strain ATCC 12228) OX=176280 GN=walR PE=3 SV=1	239	8	233	226	4	227	45.1	1.88299e-62	512
gene0316	Chromosome	sp|Q5HK18|WALR_STAEQ	233	Transcriptional regulatory protein WalR OS=Staphylococcus epidermidis (strain ATCC 35984 / RP62A) OX=176279 GN=walR PE=3 SV=1	239	8	233	226	4	227	45.1	1.88299e-62	512
gene0316	Chromosome	sp|Q4LAJ9|WALR_STAHJ	233	Transcriptional regulatory protein WalR OS=Staphylococcus haemolyticus (strain JCSC1435) OX=279808 GN=walR PE=3 SV=1	239	8	233	226	4	227	45.1	2.60171e-62	511
gene0316	Chromosome	sp|P37478|WALR_BACSU	235	Transcriptional regulatory protein WalR OS=Bacillus subtilis (strain 168) OX=224308 GN=walR PE=1 SV=1	239	5	239	236	1	233	45.3	7.93713e-62	508
gene0316	Chromosome	sp|Q7A216|WALR_STAAW	233	Transcriptional regulatory protein WalR OS=Staphylococcus aureus (strain MW2) OX=196620 GN=walR PE=3 SV=1	239	8	239	232	4	233	44	1.06728e-61	507
gene0317	Chromosome	-	-	-	-	-	-	-	-	-	-	-	-
gene0318	Chromosome	sp|P64690|Y105_MYCBO	661	Uncharacterized protein Mb0105 OS=Mycobacterium bovis (strain ATCC BAA-935 / AF2122/97) OX=233413 GN=BQ2027_MB0105 PE=4 SV=1	264	25	262	264	379	637	33	4.1303e-23	255
gene0318	Chromosome	sp|P9WM63|Y102_MYCTU	661	Uncharacterized protein Rv0102 OS=Mycobacterium tuberculosis (strain ATCC 25618 / H37Rv) OX=83332 GN=Rv0102 PE=1 SV=1	264	25	262	264	379	637	33	4.1303e-23	255
gene0318	Chromosome	sp|P9WM62|Y102_MYCTO	661	Uncharacterized protein MT0111 OS=Mycobacterium tuberculosis (strain CDC 1551 / Oshkosh) OX=83331 GN=MT0111 PE=4 SV=1	264	25	262	264	379	637	33	4.1303e-23	255
gene0318	Chromosome	sp|P53525|Y1998_MYCLE	659	Uncharacterized protein ML1998 OS=Mycobacterium leprae (strain TN) OX=272631 GN=ML1998 PE=4 SV=1	264	10	246	264	363	620	30.7	8.02386e-21	237
gene0319	Chromosome	sp|A0A0H3C9Q9|DIPM_CAUVN	609	Cell division protein DipM OS=Caulobacter vibrioides (strain NA1000 / CB15N) OX=565050 GN=dipM PE=3 SV=1	552	135	256	131	458	587	36.6	1.83788e-11	171
gene0320	Chromosome	-	-	-	-	-	-	-	-	-	-	-	-
gene0321	Chromosome	sp|P9WMJ5|BLAI_MYCTU	138	Transcriptional regulator BlaI OS=Mycobacterium tuberculosis (strain ATCC 25618 / H37Rv) OX=83332 GN=blaI PE=1 SV=1	109	1	106	109	15	119	39.4	1.91429e-11	146
gene0321	Chromosome	sp|P9WMJ4|BLAI_MYCTO	138	Transcriptional regulator BlaI OS=Mycobacterium tuberculosis (strain CDC 1551 / Oshkosh) OX=83331 GN=blaI PE=3 SV=1	109	1	106	109	15	119	39.4	1.91429e-11	146
gene0322	Chromosome	sp|P94364|CYDA_BACSU	468	Cytochrome bd ubiquinol oxidase subunit 1 OS=Bacillus subtilis (strain 168) OX=224308 GN=cydA PE=3 SV=1	527	1	509	510	1	452	39.6	1.70268e-118	934
gene0322	Chromosome	sp|P0ABK1|CYDA_SHIFL	522	Cytochrome bd-I ubiquinol oxidase subunit 1 OS=Shigella flexneri OX=623 GN=cydA PE=3 SV=1	527	1	508	554	2	514	34.7	8.11727e-81	684
gene0322	Chromosome	sp|P0ABJ9|CYDA_ECOLI	522	Cytochrome bd-I ubiquinol oxidase subunit 1 OS=Escherichia coli (strain K12) OX=83333 GN=cydA PE=1 SV=1	527	1	508	554	2	514	34.7	8.11727e-81	684
gene0322	Chromosome	sp|P0ABK0|CYDA_ECOL6	522	Cytochrome bd-I ubiquinol oxidase subunit 1 OS=Escherichia coli O6:H1 (strain CFT073 / ATCC 700928 / UPEC) OX=199310 GN=cydA PE=3 SV=1	527	1	508	554	2	514	34.7	8.11727e-81	684
gene0322	Chromosome	sp|Q09049|CYDA_AZOVI	537	Cytochrome bd ubiquinol oxidase subunit 1 OS=Azotobacter vinelandii OX=354 GN=cydA PE=1 SV=1	527	4	511	553	7	519	32.9	1.64714e-79	676
gene0323	Chromosome	sp|P94365|CYDB_BACSU	338	Cytochrome bd ubiquinol oxidase subunit 2 OS=Bacillus subtilis (strain 168) OX=224308 GN=cydB PE=3 SV=1	364	1	326	331	1	331	37.5	1.73353e-66	559
gene0323	Chromosome	sp|P0ABK2|CYDB_ECOLI	379	Cytochrome bd-I ubiquinol oxidase subunit 2 OS=Escherichia coli (strain K12) OX=83333 GN=cydB PE=1 SV=1	364	2	331	371	5	372	33.7	1.58183e-52	467
gene0323	Chromosome	sp|P0ABK3|CYDB_ECOL6	379	Cytochrome bd-I ubiquinol oxidase subunit 2 OS=Escherichia coli O6:H1 (strain CFT073 / ATCC 700928 / UPEC) OX=199310 GN=cydB PE=3 SV=1	364	2	331	371	5	372	33.7	1.58183e-52	467
gene0323	Chromosome	sp|P0ABK4|CYDB_ECO57	379	Cytochrome bd-I ubiquinol oxidase subunit 2 OS=Escherichia coli O157:H7 OX=83334 GN=cydB PE=3 SV=1	364	2	331	371	5	372	33.7	1.58183e-52	467
gene0323	Chromosome	sp|P26458|APPB_ECOLI	378	Cytochrome bd-II ubiquinol oxidase subunit 2 OS=Escherichia coli (strain K12) OX=83333 GN=appB PE=1 SV=2	364	2	330	371	5	370	31.3	9.41705e-45	413
gene0324	Chromosome	sp|P94366|CYDC_BACSU	567	ATP-binding/permease protein CydC OS=Bacillus subtilis (strain 168) OX=224308 GN=cydC PE=3 SV=1	1142	10	525	552	10	534	33	6.80783e-56	531
gene0324	Chromosome	sp|P94366|CYDC_BACSU	567	ATP-binding/permease protein CydC OS=Bacillus subtilis (strain 168) OX=224308 GN=cydC PE=3 SV=1	1142	939	1100	162	362	520	36.4	1.54999e-20	250
gene0324	Chromosome	sp|P29018|CYDD_ECOLI	588	ATP-binding/permease protein CydD OS=Escherichia coli (strain K12) OX=83333 GN=cydD PE=1 SV=3	1142	19	524	547	29	553	30.5	1.66642e-46	460
gene0324	Chromosome	sp|P29018|CYDD_ECOLI	588	ATP-binding/permease protein CydD OS=Escherichia coli (strain K12) OX=83333 GN=cydD PE=1 SV=3	1142	685	1110	444	126	552	30.4	6.47308e-22	262
gene0324	Chromosome	sp|P94367|CYDD_BACSU	575	ATP-binding/permease protein CydD OS=Bacillus subtilis (strain 168) OX=224308 GN=cydD PE=3 SV=1	1142	590	1101	528	24	530	29.5	5.6156e-44	439
gene0324	Chromosome	sp|P94367|CYDD_BACSU	575	ATP-binding/permease protein CydD OS=Bacillus subtilis (strain 168) OX=224308 GN=cydD PE=3 SV=1	1142	263	537	301	276	554	25.2	5.91674e-07	137
gene0324	Chromosome	sp|Q52402|AARD_PROST	588	Transport ATP-binding protein AarD OS=Providencia stuartii OX=588 GN=aarD PE=3 SV=1	1142	19	521	544	29	552	29.8	1.25411e-42	429
gene0324	Chromosome	sp|Q52402|AARD_PROST	588	Transport ATP-binding protein AarD OS=Providencia stuartii OX=588 GN=aarD PE=3 SV=1	1142	923	1109	189	369	551	35.4	3.74494e-17	222
gene0324	Chromosome	sp|P23886|CYDC_ECOLI	573	ATP-binding/permease protein CydC OS=Escherichia coli (strain K12) OX=83333 GN=cydC PE=3 SV=2	1142	581	1100	530	15	531	29.1	4.02084e-42	425
gene0324	Chromosome	sp|P23886|CYDC_ECOLI	573	ATP-binding/permease protein CydC OS=Escherichia coli (strain K12) OX=83333 GN=cydC PE=3 SV=2	1142	113	511	442	127	531	26.7	1.20991e-13	193
gene0325	Chromosome	sp|Q92NM3|AQPZ1_RHIME	228	Aquaporin Z 1 OS=Rhizobium meliloti (strain 1021) OX=266834 GN=aqpZ1 PE=3 SV=1	304	56	273	225	4	224	39.6	2.68114e-40	368
gene0325	Chromosome	sp|Q7W917|AQPZ_BORPA	236	Aquaporin Z OS=Bordetella parapertussis (strain 12822 / ATCC BAA-587 / NCTC 13253) OX=257311 GN=aqpZ PE=3 SV=1	304	56	280	232	7	236	40.9	1.15471e-38	357
gene0325	Chromosome	sp|Q7WKG2|AQPZ_BORBR	236	Aquaporin Z OS=Bordetella bronchiseptica (strain ATCC BAA-588 / NCTC 13252 / RB50) OX=257310 GN=aqpZ PE=3 SV=1	304	56	280	232	7	236	40.9	1.15471e-38	357
gene0325	Chromosome	sp|Q8FY85|AQPZ_BRUSU	228	Aquaporin Z OS=Brucella suis biovar 1 (strain 1330) OX=204722 GN=aqpZ PE=3 SV=1	304	56	277	229	4	227	41.5	1.90563e-38	355
gene0325	Chromosome	sp|Q8EHC1|AQPZ_SHEON	231	Aquaporin Z OS=Shewanella oneidensis (strain MR-1) OX=211586 GN=aqpZ PE=3 SV=2	304	56	274	228	6	228	37.7	1.22506e-37	349
gene0326	Chromosome	-	-	-	-	-	-	-	-	-	-	-	-
gene0327	Chromosome	sp|P9WKH9|TRA9_MYCTU	278	Putative transposase for insertion sequence element IS986/IS6110 OS=Mycobacterium tuberculosis (strain ATCC 25618 / H37Rv) OX=83332 GN=Rv0796 PE=4 SV=1	315	28	304	277	1	271	47.3	1.85628e-84	670
gene0327	Chromosome	sp|A5TY79|TRA9_MYCTA	278	Putative transposase for insertion sequence element IS986/IS6110 OS=Mycobacterium tuberculosis (strain ATCC 25177 / H37Ra) OX=419947 GN=MRA_0011 PE=3 SV=2	315	28	304	277	1	271	47.3	1.85628e-84	670
gene0327	Chromosome	sp|P59800|TRA9_MYCBO	278	Putative transposase for insertion sequence element IS986/IS6110 OS=Mycobacterium bovis (strain ATCC BAA-935 / AF2122/97) OX=233413 GN=BQ2027_MB2838C PE=3 SV=1	315	28	304	277	1	271	47.3	1.85628e-84	670
gene0327	Chromosome	sp|P9WKH8|TRA9_MYCTO	278	Putative transposase for insertion sequence element IS986/IS6110 OS=Mycobacterium tuberculosis (strain CDC 1551 / Oshkosh) OX=83331 GN=MT1803 PE=3 SV=1	315	28	304	277	1	271	46.9	1.15207e-83	665
gene0327	Chromosome	sp|P16942|T629_SHISO	296	Transposase for insertion sequence element IS629 OS=Shigella sonnei OX=624 PE=4 SV=1	315	5	305	304	4	289	44.1	1.00782e-73	600
gene0328	Chromosome	sp|Q51647|YISX_BURM1	107	Insertion element IS401 uncharacterized 12.4 kDa protein OS=Burkholderia multivorans (strain ATCC 17616 / 249) OX=395019 GN=Bmul_5725.1 PE=3 SV=1	103	4	101	99	6	104	49.5	1.62219e-24	234
gene0328	Chromosome	sp|P9WKH5|YIA4_MYCTU	108	Insertion element IS6110 uncharacterized 12.0 kDa protein OS=Mycobacterium tuberculosis (strain ATCC 25618 / H37Rv) OX=83332 GN=Rv0795 PE=1 SV=1	103	3	99	98	7	104	48	1.64478e-22	221
gene0328	Chromosome	sp|P9WKH4|YIA4_MYCTO	108	Insertion element IS6110 uncharacterized 12.0 kDa protein OS=Mycobacterium tuberculosis (strain CDC 1551 / Oshkosh) OX=83331 GN=MT1804 PE=3 SV=1	103	3	99	98	7	104	48	1.64478e-22	221
gene0328	Chromosome	sp|A5TY80|YIA4_MYCTA	108	Insertion element IS6110 uncharacterized 12.0 kDa protein OS=Mycobacterium tuberculosis (strain ATCC 25177 / H37Ra) OX=419947 GN=MRA_0012 PE=3 SV=1	103	3	99	98	7	104	48	1.64478e-22	221
gene0328	Chromosome	sp|P59801|YIA4_MYCBO	108	Insertion element IS6110 uncharacterized 12.0 kDa protein OS=Mycobacterium bovis (strain ATCC BAA-935 / AF2122/97) OX=233413 GN=BQ2027_MB2839C PE=3 SV=1	103	3	99	98	7	104	48	1.64478e-22	221
gene0329	Chromosome	-	-	-	-	-	-	-	-	-	-	-	-
gene0330	Chromosome	sp|P64690|Y105_MYCBO	661	Uncharacterized protein Mb0105 OS=Mycobacterium bovis (strain ATCC BAA-935 / AF2122/97) OX=233413 GN=BQ2027_MB0105 PE=4 SV=1	326	20	321	308	354	658	37.3	5.43112e-46	429
gene0330	Chromosome	sp|P9WM63|Y102_MYCTU	661	Uncharacterized protein Rv0102 OS=Mycobacterium tuberculosis (strain ATCC 25618 / H37Rv) OX=83332 GN=Rv0102 PE=1 SV=1	326	20	321	308	354	658	37.3	5.43112e-46	429
gene0330	Chromosome	sp|P9WM62|Y102_MYCTO	661	Uncharacterized protein MT0111 OS=Mycobacterium tuberculosis (strain CDC 1551 / Oshkosh) OX=83331 GN=MT0111 PE=4 SV=1	326	20	321	308	354	658	37.3	5.43112e-46	429
gene0330	Chromosome	sp|P53525|Y1998_MYCLE	659	Uncharacterized protein ML1998 OS=Mycobacterium leprae (strain TN) OX=272631 GN=ML1998 PE=4 SV=1	326	20	321	306	352	656	35.9	2.83524e-45	424
gene0331	Chromosome	-	-	-	-	-	-	-	-	-	-	-	-
gene0332	Chromosome	-	-	-	-	-	-	-	-	-	-	-	-
gene0333	Chromosome	sp|Q8NNK6|Y2188_CORGL	209	Probable endopeptidase Cgl2188 OS=Corynebacterium glutamicum (strain ATCC 13032 / DSM 20300 / JCM 1318 / LMG 3730 / NCIMB 10025) OX=196627 GN=Cgl2188 PE=3 SV=1	219	113	211	102	101	202	45.1	8.65165e-17	195
gene0333	Chromosome	sp|A4QFQ3|Y2070_CORGB	211	Probable endopeptidase cgR_2070 OS=Corynebacterium glutamicum (strain R) OX=340322 GN=cgR_2070 PE=1 SV=1	219	113	211	102	103	204	45.1	8.83243e-17	195
gene0333	Chromosome	sp|Q01837|P60_LISIV	524	Probable endopeptidase p60 OS=Listeria ivanovii OX=1638 GN=iap PE=3 SV=1	219	113	195	88	412	499	43.2	1.10046e-15	194
gene0333	Chromosome	sp|Q01838|P60_LISSE	523	Probable endopeptidase p60 OS=Listeria seeligeri OX=1640 GN=iap PE=3 SV=1	219	113	195	88	411	498	45.5	1.16001e-15	193
gene0333	Chromosome	sp|Q01836|P60_LISIN	467	Probable endopeptidase p60 OS=Listeria innocua serovar 6a (strain ATCC BAA-680 / CLIP 11262) OX=272626 GN=iap PE=3 SV=2	219	109	195	92	351	442	42.4	2.34094e-15	191
gene0334	Chromosome	-	-	-	-	-	-	-	-	-	-	-	-
gene0335	Chromosome	-	-	-	-	-	-	-	-	-	-	-	-
gene0336	Chromosome	sp|Q8RKI7|TARA_BACPZ	257	N-acetylglucosaminyldiphosphoundecaprenol N-acetyl-beta-D-mannosaminyltransferase OS=Bacillus subtilis subsp. spizizenii (strain ATCC 23059 / NRRL B-14472 / W23) OX=655816 GN=tarA PE=3 SV=1	267	61	235	180	50	220	31.1	2.42398e-17	202
gene0336	Chromosome	sp|P27620|TAGA_BACSU	256	N-acetylglucosaminyldiphosphoundecaprenol N-acetyl-beta-D-mannosaminyltransferase OS=Bacillus subtilis (strain 168) OX=224308 GN=tagA PE=1 SV=1	267	65	233	176	51	218	29.5	9.56096e-16	190
gene0336	Chromosome	sp|Q6GJ34|TARA_STAAR	254	N-acetylglucosaminyldiphosphoundecaprenol N-acetyl-beta-D-mannosaminyltransferase OS=Staphylococcus aureus (strain MRSA252) OX=282458 GN=tarA PE=3 SV=1	267	41	237	210	29	231	26.2	2.22642e-15	187
gene0336	Chromosome	sp|Q9LC45|TARA_STAAU	254	N-acetylglucosaminyldiphosphoundecaprenol N-acetyl-beta-D-mannosaminyltransferase OS=Staphylococcus aureus OX=1280 GN=tarA PE=3 SV=2	267	41	237	210	29	231	26.2	4.05715e-15	185
gene0336	Chromosome	sp|Q6GBJ4|TARA_STAAS	254	N-acetylglucosaminyldiphosphoundecaprenol N-acetyl-beta-D-mannosaminyltransferase OS=Staphylococcus aureus (strain MSSA476) OX=282459 GN=tarA PE=3 SV=1	267	41	237	210	29	231	26.2	4.05715e-15	185
gene0337	Chromosome	sp|P66884|Y2259_MYCBO	271	Uncharacterized SURF1-like protein Mb2259 OS=Mycobacterium bovis (strain ATCC BAA-935 / AF2122/97) OX=233413 GN=BQ2027_MB2259 PE=3 SV=1	344	11	246	255	6	241	30.2	1.65679e-23	252
gene0337	Chromosome	sp|P9WGA7|Y2235_MYCTU	271	Uncharacterized SURF1-like protein Rv2235 OS=Mycobacterium tuberculosis (strain ATCC 25618 / H37Rv) OX=83332 GN=Rv2235 PE=1 SV=1	344	11	246	255	6	241	30.2	1.65679e-23	252
gene0337	Chromosome	sp|P9WGA6|Y2235_MYCTO	271	Uncharacterized SURF1-like protein MT2294 OS=Mycobacterium tuberculosis (strain CDC 1551 / Oshkosh) OX=83331 GN=MT2294 PE=3 SV=1	344	11	246	255	6	241	30.2	1.65679e-23	252
gene0337	Chromosome	sp|Q9Y810|SHY1_SCHPO	290	Cytochrome oxidase assembly protein shy1 OS=Schizosaccharomyces pombe (strain 972 / ATCC 24843) OX=284812 GN=shy1 PE=3 SV=1	344	23	146	126	42	165	27.8	2.58428e-07	131
gene0337	Chromosome	sp|P53266|SHY1_YEAST	389	Cytochrome oxidase assembly protein SHY1 OS=Saccharomyces cerevisiae (strain ATCC 204508 / S288c) OX=559292 GN=SHY1 PE=1 SV=1	344	23	134	113	76	186	30.1	1.109e-06	127
gene0338	Chromosome	sp|P0AA59|YOBA_SHIFL	124	Protein YobA OS=Shigella flexneri OX=623 GN=yobA PE=3 SV=1	203	17	126	115	11	123	35.7	2.13833e-10	142
gene0338	Chromosome	sp|P0AA57|YOBA_ECOLI	124	Protein YobA OS=Escherichia coli (strain K12) OX=83333 GN=yobA PE=1 SV=1	203	17	126	115	11	123	35.7	2.13833e-10	142
gene0338	Chromosome	sp|P0AA58|YOBA_ECOL6	124	Protein YobA OS=Escherichia coli O6:H1 (strain CFT073 / ATCC 700928 / UPEC) OX=199310 GN=yobA PE=3 SV=1	203	17	126	115	11	123	35.7	2.13833e-10	142
gene0338	Chromosome	sp|Q47454|PCOC_ECOLX	126	Copper resistance protein C OS=Escherichia coli OX=562 GN=pcoC PE=1 SV=1	203	29	126	108	21	125	37	2.24013e-09	135
gene0338	Chromosome	sp|C0SP95|YCNJ_BACSU	541	Copper transport protein YcnJ OS=Bacillus subtilis (strain 168) OX=224308 GN=ycnJ PE=1 SV=1	203	31	129	101	23	123	23.8	7.81255e-08	131
gene0339	Chromosome	-	-	-	-	-	-	-	-	-	-	-	-
gene0340	Chromosome	sp|P53525|Y1998_MYCLE	659	Uncharacterized protein ML1998 OS=Mycobacterium leprae (strain TN) OX=272631 GN=ML1998 PE=4 SV=1	719	389	711	325	332	656	41.8	2.61874e-73	654
gene0340	Chromosome	sp|P64690|Y105_MYCBO	661	Uncharacterized protein Mb0105 OS=Mycobacterium bovis (strain ATCC BAA-935 / AF2122/97) OX=233413 GN=BQ2027_MB0105 PE=4 SV=1	719	400	711	314	345	658	44.6	1.67154e-72	648
gene0340	Chromosome	sp|P9WM63|Y102_MYCTU	661	Uncharacterized protein Rv0102 OS=Mycobacterium tuberculosis (strain ATCC 25618 / H37Rv) OX=83332 GN=Rv0102 PE=1 SV=1	719	400	711	314	345	658	44.6	1.67154e-72	648
gene0340	Chromosome	sp|P9WM62|Y102_MYCTO	661	Uncharacterized protein MT0111 OS=Mycobacterium tuberculosis (strain CDC 1551 / Oshkosh) OX=83331 GN=MT0111 PE=4 SV=1	719	400	711	314	345	658	44.6	1.67154e-72	648
gene0341	Chromosome	-	-	-	-	-	-	-	-	-	-	-	-
gene0342	Chromosome	-	-	-	-	-	-	-	-	-	-	-	-
gene0343	Chromosome	-	-	-	-	-	-	-	-	-	-	-	-
gene0344	Chromosome	sp|P9WMH1|IDER_MYCTU	230	Iron-dependent repressor IdeR OS=Mycobacterium tuberculosis (strain ATCC 25618 / H37Rv) OX=83332 GN=ideR PE=1 SV=1	229	3	207	218	1	217	33.5	9.80209e-27	268
gene0344	Chromosome	sp|P9WMH0|IDER_MYCTO	230	Iron-dependent repressor IdeR OS=Mycobacterium tuberculosis (strain CDC 1551 / Oshkosh) OX=83331 GN=ideR PE=3 SV=1	229	3	207	218	1	217	33.5	9.80209e-27	268
gene0344	Chromosome	sp|P0A673|IDER_MYCBO	230	Iron-dependent repressor IdeR OS=Mycobacterium bovis (strain ATCC BAA-935 / AF2122/97) OX=233413 GN=ideR PE=3 SV=1	229	3	207	218	1	217	33.5	9.80209e-27	268
gene0344	Chromosome	sp|Q9CCB5|IDER_MYCLE	230	Iron-dependent repressor IdeR OS=Mycobacterium leprae (strain TN) OX=272631 GN=ideR PE=3 SV=1	229	3	207	218	1	217	30.7	3.62495e-25	257
gene0344	Chromosome	sp|Q8FPG6|DTXR_COREF	230	Diphtheria toxin repressor OS=Corynebacterium efficiens (strain DSM 44549 / YS-314 / AJ 12310 / JCM 11189 / NBRC 100395) OX=196164 GN=dtxR PE=3 SV=2	229	3	219	227	1	223	29.5	1.20131e-21	232
gene0345	Chromosome	sp|P9WIZ5|MNTH_MYCTU	428	Divalent metal cation transporter MntH OS=Mycobacterium tuberculosis (strain ATCC 25618 / H37Rv) OX=83332 GN=mntH PE=1 SV=1	426	30	424	395	34	428	60	4.24018e-151	1138
gene0345	Chromosome	sp|P9WIZ4|MNTH_MYCTO	428	Divalent metal cation transporter MntH OS=Mycobacterium tuberculosis (strain CDC 1551 / Oshkosh) OX=83331 GN=mntH PE=3 SV=1	426	30	424	395	34	428	60	4.24018e-151	1138
gene0345	Chromosome	sp|O69443|MNTH_MYCBO	684	Divalent metal cation transporter MntH OS=Mycobacterium bovis (strain ATCC BAA-935 / AF2122/97) OX=233413 GN=mntH PE=3 SV=2	426	30	424	395	290	684	60	9.62259e-148	1138
gene0345	Chromosome	sp|Q50103|MNTH_MYCLE	426	Divalent metal cation transporter MntH OS=Mycobacterium leprae (strain TN) OX=272631 GN=mntH PE=3 SV=2	426	8	422	415	12	424	55.2	4.51941e-133	1018
gene0345	Chromosome	sp|Q0T2A8|MNTH_SHIF8	412	Divalent metal cation transporter MntH OS=Shigella flexneri serotype 5b (strain 8401) OX=373384 GN=mntH PE=3 SV=1	426	11	424	417	2	411	43.2	2.20724e-102	812
gene0346	Chromosome	sp|P29940|YCB7_SINSX	197	PEMT/PEM2 methyltransferase family protein OS=Sinorhizobium sp. OX=42445 PE=3 SV=1	209	96	193	98	101	197	31.6	5.88061e-11	150
gene0347	Chromosome	sp|Q9X813|COX1A_STRCO	578	Probable cytochrome c oxidase subunit 1-alpha OS=Streptomyces coelicolor (strain ATCC BAA-471 / A3(2) / M145) OX=100226 GN=ctaD1 PE=3 SV=1	571	19	571	554	23	575	71.8	0	2071
gene0347	Chromosome	sp|Q82AK9|COX1A_STRAW	579	Probable cytochrome c oxidase subunit 1-alpha OS=Streptomyces avermitilis (strain ATCC 31267 / DSM 46492 / JCM 5070 / NBRC 14893 / NCIMB 12804 / NRRL 8165 / MA-4680) OX=227882 GN=ctaD1 PE=3 SV=1	571	19	571	555	23	576	71.2	0	2056
gene0347	Chromosome	sp|Q828X4|COX1B_STRAW	563	Putative cytochrome c oxidase subunit 1-beta OS=Streptomyces avermitilis (strain ATCC 31267 / DSM 46492 / JCM 5070 / NBRC 14893 / NCIMB 12804 / NRRL 8165 / MA-4680) OX=227882 GN=ctaD2 PE=3 SV=1	571	9	565	557	4	558	68.2	0	2034
gene0347	Chromosome	sp|Q9K451|COX1B_STRCO	573	Putative cytochrome c oxidase subunit 1-beta OS=Streptomyces coelicolor (strain ATCC BAA-471 / A3(2) / M145) OX=100226 GN=ctaD2 PE=3 SV=1	571	5	558	554	19	571	66.8	0	2009
gene0347	Chromosome	sp|Q5Z0K2|COX1B_NOCFA	588	Probable cytochrome c oxidase subunit 1-beta OS=Nocardia farcinica (strain IFM 10152) OX=247156 GN=ctaD2 PE=3 SV=1	571	24	559	536	25	559	66.4	0	1969
gene0348	Chromosome	sp|Q8NNK6|Y2188_CORGL	209	Probable endopeptidase Cgl2188 OS=Corynebacterium glutamicum (strain ATCC 13032 / DSM 20300 / JCM 1318 / LMG 3730 / NCIMB 10025) OX=196627 GN=Cgl2188 PE=3 SV=1	205	99	198	103	101	203	44.7	5.54304e-17	195
gene0348	Chromosome	sp|A4QFQ3|Y2070_CORGB	211	Probable endopeptidase cgR_2070 OS=Corynebacterium glutamicum (strain R) OX=340322 GN=cgR_2070 PE=1 SV=1	205	99	198	103	103	205	44.7	5.65786e-17	195
gene0348	Chromosome	sp|Q01837|P60_LISIV	524	Probable endopeptidase p60 OS=Listeria ivanovii OX=1638 GN=iap PE=3 SV=1	205	99	181	88	412	499	44.3	1.20003e-15	193
gene0348	Chromosome	sp|Q01838|P60_LISSE	523	Probable endopeptidase p60 OS=Listeria seeligeri OX=1640 GN=iap PE=3 SV=1	205	99	181	88	411	498	46.6	1.42775e-15	192
gene0348	Chromosome	sp|Q01836|P60_LISIN	467	Probable endopeptidase p60 OS=Listeria innocua serovar 6a (strain ATCC BAA-680 / CLIP 11262) OX=272626 GN=iap PE=3 SV=2	205	99	183	90	355	444	43.3	5.5419e-15	187
gene0349	Chromosome	sp|P9WMI9|CMTR_MYCTU	118	HTH-type transcriptional regulator CmtR OS=Mycobacterium tuberculosis (strain ATCC 25618 / H37Rv) OX=83332 GN=cmtR PE=1 SV=1	122	10	96	87	11	97	50.6	5.45589e-23	226
gene0349	Chromosome	sp|P9WMI8|CMTR_MYCTO	118	HTH-type transcriptional regulator CmtR OS=Mycobacterium tuberculosis (strain CDC 1551 / Oshkosh) OX=83331 GN=cmtR PE=3 SV=1	122	10	96	87	11	97	50.6	5.45589e-23	226
gene0349	Chromosome	sp|P67732|CMTR_MYCBO	118	HTH-type transcriptional regulator CmtR OS=Mycobacterium bovis (strain ATCC BAA-935 / AF2122/97) OX=233413 GN=cmtR PE=3 SV=1	122	10	96	87	11	97	50.6	5.45589e-23	226
gene0349	Chromosome	sp|P30346|MERR_STRLI	125	Probable mercury resistance operon repressor OS=Streptomyces lividans OX=1916 GN=merR PE=4 SV=1	122	8	82	75	21	95	38.7	2.29095e-11	146
gene0349	Chromosome	sp|O69711|NMTR_MYCTU	120	HTH-type transcriptional regulator NmtR OS=Mycobacterium tuberculosis (strain ATCC 25618 / H37Rv) OX=83332 GN=nmtR PE=1 SV=3	122	15	87	73	28	100	42.5	1.59456e-10	140
gene0350	Chromosome	sp|P13512|CZCD_CUPMC	316	Metal cation efflux system protein CzcD OS=Cupriavidus metallidurans (strain ATCC 43123 / DSM 2839 / NBRC 102507 / CH34) OX=266264 GN=czcD PE=1 SV=2	304	1	304	304	1	298	40.5	8.88275e-58	493
gene0350	Chromosome	sp|P94178|CZCD_ALCSC	316	Cation efflux system protein CzcD OS=Alcaligenes sp. (strain CT14) OX=68998 GN=czcD PE=3 SV=1	304	1	304	304	1	298	40.1	3.21613e-57	489
gene0350	Chromosome	sp|A7Z1S6|CZCD_BACVZ	313	Cadmium, cobalt and zinc/H(+)-K(+) antiporter OS=Bacillus velezensis (strain DSM 23117 / BGSC 10A6 / FZB42) OX=326423 GN=czcD PE=3 SV=1	304	5	302	300	3	298	36.7	5.05721e-57	488
gene0350	Chromosome	sp|O07084|CZCD_BACSU	311	Cadmium, cobalt and zinc/H(+)-K(+) antiporter OS=Bacillus subtilis (strain 168) OX=224308 GN=czcD PE=1 SV=1	304	5	302	300	3	296	36.3	4.77338e-55	474
gene0350	Chromosome	sp|Q8ZGY6|ZITB_YERPE	312	Zinc transporter ZitB OS=Yersinia pestis OX=632 GN=zitB PE=3 SV=1	304	17	292	278	15	285	37.1	2.09845e-46	416
gene0351	Chromosome	sp|A1SHU2|NHAA2_NOCSJ	616	Na(+)/H(+) antiporter NhaA 2 OS=Nocardioides sp. (strain ATCC BAA-499 / JS614) OX=196162 GN=nhaA2 PE=3 SV=1	227	67	226	162	461	616	36.4	1.49225e-16	202
gene0351	Chromosome	sp|Q1BES7|NHAA1_MYCSS	613	Na(+)/H(+) antiporter NhaA 1 OS=Mycobacterium sp. (strain MCS) OX=164756 GN=nhaA1 PE=3 SV=1	227	24	207	194	410	594	34.5	4.09592e-16	198
gene0351	Chromosome	sp|A1UA55|NHAA1_MYCSK	613	Na(+)/H(+) antiporter NhaA 1 OS=Mycobacterium sp. (strain KMS) OX=189918 GN=nhaA1 PE=3 SV=1	227	24	207	194	410	594	34.5	4.09592e-16	198
gene0351	Chromosome	sp|A3PTR0|NHAA1_MYCSJ	613	Na(+)/H(+) antiporter NhaA 1 OS=Mycobacterium sp. (strain JLS) OX=164757 GN=nhaA1 PE=3 SV=1	227	24	207	194	410	594	34.5	4.17143e-16	198
gene0351	Chromosome	sp|A4G6P0|NHAA_HERAR	621	Na(+)/H(+) antiporter NhaA OS=Herminiimonas arsenicoxydans OX=204773 GN=nhaA PE=3 SV=1	227	67	210	144	460	595	38.2	5.49289e-15	189
gene0352	Chromosome	sp|P53525|Y1998_MYCLE	659	Uncharacterized protein ML1998 OS=Mycobacterium leprae (strain TN) OX=272631 GN=ML1998 PE=4 SV=1	627	330	626	300	339	634	29.7	1.08588e-25	289
gene0352	Chromosome	sp|P64690|Y105_MYCBO	661	Uncharacterized protein Mb0105 OS=Mycobacterium bovis (strain ATCC BAA-935 / AF2122/97) OX=233413 GN=BQ2027_MB0105 PE=4 SV=1	627	330	525	197	341	537	36.5	5.34161e-24	275
gene0352	Chromosome	sp|P9WM63|Y102_MYCTU	661	Uncharacterized protein Rv0102 OS=Mycobacterium tuberculosis (strain ATCC 25618 / H37Rv) OX=83332 GN=Rv0102 PE=1 SV=1	627	330	525	197	341	537	36.5	5.34161e-24	275
gene0352	Chromosome	sp|P9WM62|Y102_MYCTO	661	Uncharacterized protein MT0111 OS=Mycobacterium tuberculosis (strain CDC 1551 / Oshkosh) OX=83331 GN=MT0111 PE=4 SV=1	627	330	525	197	341	537	36.5	5.34161e-24	275
gene0353	Chromosome	-	-	-	-	-	-	-	-	-	-	-	-
gene0354	Chromosome	sp|I3DZK9|CYPC_BACMM	419	Fatty-acid peroxygenase OS=Bacillus methanolicus (strain MGA3 / ATCC 53907) OX=796606 GN=cypC PE=1 SV=1	426	1	414	414	4	417	47.3	8.23277e-152	1141
gene0354	Chromosome	sp|O31440|CYPC_BACSU	417	Fatty-acid peroxygenase OS=Bacillus subtilis (strain 168) OX=224308 GN=cypC PE=1 SV=1	426	3	413	411	4	414	48.7	6.62519e-148	1115
gene0354	Chromosome	sp|Q59990|CP120_SYNY3	444	Putative cytochrome P450 120 OS=Synechocystis sp. (strain PCC 6803 / Kazusa) OX=1111708 GN=cyp120 PE=1 SV=1	426	22	400	411	34	430	22.9	1.36239e-13	185
gene0354	Chromosome	sp|Q9PUB4|CP26A_CHICK	492	Cytochrome P450 26A1 OS=Gallus gallus OX=9031 GN=CYP26A1 PE=1 SV=1	426	13	418	446	57	484	22.4	5.62592e-12	172
gene0354	Chromosome	sp|O55127|CP26A_MOUSE	497	Cytochrome P450 26A1 OS=Mus musculus OX=10090 GN=Cyp26a1 PE=1 SV=1	426	13	387	421	57	467	22.8	6.32716e-11	164
gene0355	Chromosome	-	-	-	-	-	-	-	-	-	-	-	-
gene0356	Chromosome	sp|P22554|CCSA_GUITH	301	Cytochrome c biogenesis protein CcsA OS=Guillardia theta OX=55529 GN=ccsA PE=3 SV=1	359	120	356	255	48	297	34.1	1.01943e-35	344
gene0356	Chromosome	sp|P49523|CCSA_TRICV	312	Cytochrome c biogenesis protein CcsA OS=Trieres chinensis OX=1514140 GN=ccsA PE=3 SV=1	359	132	356	250	59	308	29.6	7.17606e-33	325
gene0356	Chromosome	sp|P56315|CCSA_CHLVU	315	Cytochrome c biogenesis protein CcsA OS=Chlorella vulgaris OX=3077 GN=ccsA PE=3 SV=1	359	122	359	270	50	313	31.1	7.63813e-33	325
gene0356	Chromosome	sp|B0JLZ5|CCSA_MICAN	328	Cytochrome c biogenesis protein CcsA OS=Microcystis aeruginosa (strain NIES-843) OX=449447 GN=ccsA PE=3 SV=1	359	132	356	267	58	324	32.6	2.90654e-32	321
gene0356	Chromosome	sp|P48269|CCSA_CHLRE	353	Cytochrome c biogenesis protein CcsA OS=Chlamydomonas reinhardtii OX=3055 GN=ccsA PE=1 SV=2	359	133	356	230	129	349	33	3.07918e-32	322
gene0357	Chromosome	sp|A3PEU8|CCS1_PROM0	428	Cytochrome c biogenesis protein CcsB OS=Prochlorococcus marinus (strain MIT 9301) OX=167546 GN=ccsB PE=3 SV=1	582	51	326	287	10	259	23.7	1.23627e-12	179
gene0357	Chromosome	sp|Q46J48|CCS1_PROMT	426	Cytochrome c biogenesis protein CcsB OS=Prochlorococcus marinus (strain NATL2A) OX=59920 GN=ccsB PE=3 SV=1	582	52	513	475	11	391	21.5	1.05798e-11	172
gene0357	Chromosome	sp|Q318T2|CCS1_PROM9	428	Cytochrome c biogenesis protein CcsB OS=Prochlorococcus marinus (strain MIT 9312) OX=74546 GN=ccsB PE=3 SV=1	582	51	326	284	10	259	24.3	2.37418e-11	169
gene0357	Chromosome	sp|A8G6W0|CCS1_PROM2	428	Cytochrome c biogenesis protein CcsB OS=Prochlorococcus marinus (strain MIT 9215) OX=93060 GN=ccsB PE=3 SV=1	582	51	326	287	10	259	24.4	1.42906e-10	163
gene0357	Chromosome	sp|A9BCE8|CCS1_PROM4	429	Cytochrome c biogenesis protein CcsB OS=Prochlorococcus marinus (strain MIT 9211) OX=93059 GN=ccsB PE=3 SV=1	582	52	512	473	11	392	22.2	8.02252e-10	156
gene0358	Chromosome	sp|Q9I3N1|DSBE_PSEAE	180	Thiol:disulfide interchange protein DsbE OS=Pseudomonas aeruginosa (strain ATCC 15692 / DSM 22644 / CIP 104116 / JCM 14847 / LMG 12228 / 1C / PRS 101 / PAO1) OX=208964 GN=dsbE PE=1 SV=1	181	55	168	115	54	161	38.3	1.14068e-18	205
gene0358	Chromosome	sp|P52237|DSBE_PSEFC	178	Thiol:disulfide interchange protein DsbE OS=Pseudomonas fluorescens biotype C OX=335 GN=dsbE PE=3 SV=1	181	49	168	121	47	160	36.4	3.34203e-16	187
gene0358	Chromosome	sp|P35160|RESA_BACSU	179	Thiol-disulfide oxidoreductase ResA OS=Bacillus subtilis (strain 168) OX=224308 GN=resA PE=1 SV=2	181	52	170	121	51	166	30.6	6.6099e-15	178
gene0358	Chromosome	sp|O31820|YNEN_BACSU	170	Thioredoxin-like protein YneN OS=Bacillus subtilis (strain 168) OX=224308 GN=yneN PE=3 SV=1	181	46	174	132	42	168	30.3	1.23134e-14	175
gene0358	Chromosome	sp|Q5KXL9|RESA_GEOKA	174	Thiol-disulfide oxidoreductase ResA OS=Geobacillus kaustophilus (strain HTA426) OX=235909 GN=resA PE=3 SV=1	181	46	175	132	45	171	34.8	2.58319e-14	173
gene0359	Chromosome	sp|P9WP55|CYSK_MYCTU	310	O-acetylserine sulfhydrylase OS=Mycobacterium tuberculosis (strain ATCC 25618 / H37Rv) OX=83332 GN=cysK1 PE=1 SV=1	311	4	309	306	3	308	57.5	2.02357e-115	878
gene0359	Chromosome	sp|P9WP54|CYSK_MYCTO	310	O-acetylserine sulfhydrylase OS=Mycobacterium tuberculosis (strain CDC 1551 / Oshkosh) OX=83331 GN=cysK1 PE=3 SV=1	311	4	309	306	3	308	57.5	2.02357e-115	878
gene0359	Chromosome	sp|P0A535|CYSK_MYCBO	310	O-acetylserine sulfhydrylase OS=Mycobacterium bovis (strain ATCC BAA-935 / AF2122/97) OX=233413 GN=cysK PE=3 SV=1	311	4	309	306	3	308	57.5	2.02357e-115	878
gene0359	Chromosome	sp|O32978|CYSK_MYCLE	310	O-acetylserine sulfhydrylase OS=Mycobacterium leprae (strain TN) OX=272631 GN=cysK PE=3 SV=1	311	4	309	306	3	308	57.5	1.35517e-114	873
gene0359	Chromosome	sp|Q7DDL5|CYSK_NEIMB	310	Cysteine synthase OS=Neisseria meningitidis serogroup B (strain MC58) OX=122586 GN=cysK PE=1 SV=1	311	3	309	308	2	309	56.8	5.5646e-114	868
gene0360	Chromosome	sp|P45706|CCDA_BACSU	235	Cytochrome c-type biogenesis protein CcdA OS=Bacillus subtilis (strain 168) OX=224308 GN=ccdA PE=3 SV=1	249	26	240	222	12	226	32.9	4.08303e-29	287
gene0360	Chromosome	sp|P44202|Y1454_HAEIN	213	Putative cytochrome c-type biogenesis protein HI_1454 OS=Haemophilus influenzae (strain ATCC 51907 / DSM 11121 / KW20 / Rd) OX=71421 GN=HI_1454 PE=3 SV=1	249	25	229	209	13	210	35.4	8.61903e-28	276
gene0360	Chromosome	sp|Q9KDL8|CCDA_BACHD	238	Cytochrome c-type biogenesis protein CcdA OS=Bacillus halodurans (strain ATCC BAA-125 / DSM 18197 / FERM 7344 / JCM 9153 / C-125) OX=272558 GN=ccdA PE=3 SV=1	249	18	229	222	4	221	34.7	2.05643e-27	275
gene0360	Chromosome	sp|Q8XV41|DSBD_RALSO	608	Thiol:disulfide interchange protein DsbD OS=Ralstonia solanacearum (strain GMI1000) OX=267608 GN=dsbD PE=3 SV=1	249	3	193	203	170	364	30.5	3.18114e-08	137
gene0360	Chromosome	sp|A4TRR6|DSBD_YERPP	595	Thiol:disulfide interchange protein DsbD OS=Yersinia pestis (strain Pestoides F) OX=386656 GN=dsbD PE=3 SV=1	249	23	190	177	197	370	29.9	1.08405e-06	125
gene0361	Chromosome	sp|O31844|CZRA_BACSU	107	HTH-type transcriptional repressor CzrA OS=Bacillus subtilis (strain 168) OX=224308 GN=czrA PE=1 SV=1	128	9	93	85	13	97	41.2	2.9143e-12	152
gene0361	Chromosome	sp|P30346|MERR_STRLI	125	Probable mercury resistance operon repressor OS=Streptomyces lividans OX=1916 GN=merR PE=4 SV=1	128	9	93	85	14	98	35.3	1.09666e-11	149
gene0361	Chromosome	sp|P9WMI9|CMTR_MYCTU	118	HTH-type transcriptional regulator CmtR OS=Mycobacterium tuberculosis (strain ATCC 25618 / H37Rv) OX=83332 GN=cmtR PE=1 SV=1	128	12	101	92	4	95	42.4	1.22492e-10	141
gene0361	Chromosome	sp|P9WMI8|CMTR_MYCTO	118	HTH-type transcriptional regulator CmtR OS=Mycobacterium tuberculosis (strain CDC 1551 / Oshkosh) OX=83331 GN=cmtR PE=3 SV=1	128	12	101	92	4	95	42.4	1.22492e-10	141
gene0361	Chromosome	sp|P67732|CMTR_MYCBO	118	HTH-type transcriptional regulator CmtR OS=Mycobacterium bovis (strain ATCC BAA-935 / AF2122/97) OX=233413 GN=cmtR PE=3 SV=1	128	12	101	92	4	95	42.4	1.22492e-10	141
gene0362	Chromosome	sp|P9WPS7|CTPG_MYCTU	771	Probable cation-transporting ATPase G OS=Mycobacterium tuberculosis (strain ATCC 25618 / H37Rv) OX=83332 GN=ctpG PE=1 SV=1	649	2	631	631	132	756	67.4	0	1873
gene0362	Chromosome	sp|P9WPS6|CTPG_MYCTO	771	Probable cation-transporting ATPase G OS=Mycobacterium tuberculosis (strain CDC 1551 / Oshkosh) OX=83331 GN=ctpG PE=3 SV=1	649	2	631	631	132	756	67.4	0	1873
gene0362	Chromosome	sp|P63690|CTPG_MYCBO	771	Probable cation-transporting ATPase G OS=Mycobacterium bovis (strain ATCC BAA-935 / AF2122/97) OX=233413 GN=ctpG PE=3 SV=1	649	2	631	631	132	756	67.4	0	1873
gene0362	Chromosome	sp|Q6GIX1|CADA_STAAR	726	Probable cadmium-transporting ATPase OS=Staphylococcus aureus (strain MRSA252) OX=282458 GN=cadA PE=3 SV=1	649	11	633	644	87	726	37.9	3.07248e-137	1093
gene0362	Chromosome	sp|P20021|CADA1_STAAU	727	Cadmium-transporting ATPase OS=Staphylococcus aureus OX=1280 GN=cadA PE=1 SV=1	649	11	633	643	88	727	36.2	1.29448e-134	1076
gene0363	Chromosome	sp|Q8G308|LSPA_BRUSU	160	Lipoprotein signal peptidase OS=Brucella suis biovar 1 (strain 1330) OX=204722 GN=lspA PE=3 SV=1	171	33	169	142	19	159	43	1.13519e-20	217
gene0363	Chromosome	sp|B0CIQ7|LSPA_BRUSI	160	Lipoprotein signal peptidase OS=Brucella suis (strain ATCC 23445 / NCTC 10510) OX=470137 GN=lspA PE=3 SV=1	171	33	169	142	19	159	43	1.13519e-20	217
gene0363	Chromosome	sp|A5VN85|LSPA_BRUO2	160	Lipoprotein signal peptidase OS=Brucella ovis (strain ATCC 25840 / 63/290 / NCTC 10512) OX=444178 GN=lspA PE=3 SV=1	171	33	169	142	19	159	43	1.13519e-20	217
gene0363	Chromosome	sp|Q8YES8|LSPA_BRUME	160	Lipoprotein signal peptidase OS=Brucella melitensis biotype 1 (strain 16M / ATCC 23456 / NCTC 10094) OX=224914 GN=lspA PE=3 SV=2	171	33	169	142	19	159	43	1.13519e-20	217
gene0363	Chromosome	sp|C0RGK4|LSPA_BRUMB	160	Lipoprotein signal peptidase OS=Brucella melitensis biotype 2 (strain ATCC 23457) OX=546272 GN=lspA PE=3 SV=1	171	33	169	142	19	159	43	1.13519e-20	217
gene0364	Chromosome	sp|P30346|MERR_STRLI	125	Probable mercury resistance operon repressor OS=Streptomyces lividans OX=1916 GN=merR PE=4 SV=1	115	16	92	77	26	102	35.1	1.65943e-11	147
gene0364	Chromosome	sp|O31844|CZRA_BACSU	107	HTH-type transcriptional repressor CzrA OS=Bacillus subtilis (strain 168) OX=224308 GN=czrA PE=1 SV=1	115	17	88	72	26	97	41.7	2.51844e-10	137
gene0364	Chromosome	sp|Q9PFB1|BIGR_XYLFA	114	Biofilm growth-associated repressor OS=Xylella fastidiosa (strain 9a5c) OX=160492 GN=bigR PE=1 SV=1	115	16	101	86	28	113	37.2	5.70418e-10	135
gene0364	Chromosome	sp|Q87AD5|BIGR_XYLFT	114	Biofilm growth-associated repressor OS=Xylella fastidiosa (strain Temecula1 / ATCC 700964) OX=183190 GN=bigR PE=3 SV=1	115	16	101	86	28	113	36	1.405e-09	132
gene0364	Chromosome	sp|P9WMI9|CMTR_MYCTU	118	HTH-type transcriptional regulator CmtR OS=Mycobacterium tuberculosis (strain ATCC 25618 / H37Rv) OX=83332 GN=cmtR PE=1 SV=1	115	16	93	85	14	98	41.2	4.88181e-09	128
gene0365	Chromosome	-	-	-	-	-	-	-	-	-	-	-	-
gene0366	Chromosome	sp|Q6ANL3|UBIE_DESPS	246	Ubiquinone/menaquinone biosynthesis C-methyltransferase UbiE OS=Desulfotalea psychrophila (strain LSv54 / DSM 12343) OX=177439 GN=ubiE PE=3 SV=1	210	22	137	116	53	166	35.3	6.73459e-13	166
gene0366	Chromosome	sp|Q2SN12|UBIE_HAHCH	249	Ubiquinone/menaquinone biosynthesis C-methyltransferase UbiE OS=Hahella chejuensis (strain KCTC 2396) OX=349521 GN=ubiE PE=3 SV=1	210	38	174	166	65	230	30.1	2.95308e-11	154
gene0366	Chromosome	sp|P67064|MENG_TROWT	239	Demethylmenaquinone methyltransferase OS=Tropheryma whipplei (strain Twist) OX=203267 GN=menG PE=3 SV=1	210	5	134	130	33	154	33.8	3.50859e-11	153
gene0366	Chromosome	sp|P67065|MENG_TROW8	239	Demethylmenaquinone methyltransferase OS=Tropheryma whipplei (strain TW08/27) OX=218496 GN=menG PE=3 SV=1	210	5	134	130	33	154	33.8	3.50859e-11	153
gene0366	Chromosome	sp|C0R2Q3|UBIE_WOLWR	238	Ubiquinone/menaquinone biosynthesis C-methyltransferase UbiE OS=Wolbachia sp. subsp. Drosophila simulans (strain wRi) OX=66084 GN=ubiE PE=3 SV=1	210	32	143	114	49	160	30.7	2.78343e-10	147
gene0367	Chromosome	-	-	-	-	-	-	-	-	-	-	-	-
gene0368	Chromosome	sp|P30341|MERA_STRLI	474	Mercuric reductase OS=Streptomyces lividans OX=1916 GN=merA PE=2 SV=1	481	10	480	471	9	473	57.3	1.10971e-173	1297
gene0368	Chromosome	sp|P0A0E4|MERA_STAES	547	Mercuric reductase OS=Staphylococcus epidermidis (strain ATCC 12228) OX=176280 GN=merA PE=3 SV=1	481	10	480	472	87	546	44.5	1.9e-136	1057
gene0368	Chromosome	sp|P0A0E5|MERA_STAAU	547	Mercuric reductase OS=Staphylococcus aureus OX=1280 GN=merA PE=3 SV=1	481	10	480	472	87	546	44.5	1.9e-136	1057
gene0368	Chromosome	sp|P16171|MERA_BACCE	631	Mercuric reductase OS=Bacillus cereus OX=1396 GN=merA PE=1 SV=1	481	1	480	481	162	630	45.1	5.88445e-135	1054
gene0368	Chromosome	sp|Q54465|MERA_SHEPU	557	Mercuric reductase OS=Shewanella putrefaciens OX=24 GN=merA PE=3 SV=1	481	11	480	474	97	556	41.6	6.53901e-104	840
gene0369	Chromosome	sp|P0A0E4|MERA_STAES	547	Mercuric reductase OS=Staphylococcus epidermidis (strain ATCC 12228) OX=176280 GN=merA PE=3 SV=1	449	5	443	452	86	531	32.5	2.84409e-67	586
gene0369	Chromosome	sp|P0A0E5|MERA_STAAU	547	Mercuric reductase OS=Staphylococcus aureus OX=1280 GN=merA PE=3 SV=1	449	5	443	452	86	531	32.5	2.84409e-67	586
gene0369	Chromosome	sp|P16171|MERA_BACCE	631	Mercuric reductase OS=Bacillus cereus OX=1396 GN=merA PE=1 SV=1	449	5	444	451	170	616	30.4	4.16838e-61	548
gene0369	Chromosome	sp|Q8NTE1|DLDH_CORGL	469	Dihydrolipoyl dehydrogenase OS=Corynebacterium glutamicum (strain ATCC 13032 / DSM 20300 / JCM 1318 / LMG 3730 / NCIMB 10025) OX=196627 GN=lpd PE=1 SV=1	449	1	443	471	1	458	33.8	5.57849e-56	503
gene0369	Chromosome	sp|Q51772|MERA_PSEFL	548	Mercuric reductase OS=Pseudomonas fluorescens OX=294 GN=merA PE=3 SV=1	449	7	448	456	88	537	32.9	7.52473e-56	507
gene0370	Chromosome	sp|Q5JGP4|CDR_THEKO	442	Coenzyme A disulfide reductase OS=Thermococcus kodakarensis (strain ATCC BAA-918 / JCM 12380 / KOD1) OX=69014 GN=TK1299 PE=3 SV=1	462	3	446	445	4	438	37.8	9.65283e-88	720
gene0370	Chromosome	sp|Q58065|NAOX_METJA	448	Putative NADH oxidase OS=Methanocaldococcus jannaschii (strain ATCC 43067 / DSM 2661 / JAL-1 / JCM 10045 / NBRC 100440) OX=243232 GN=MJ0649 PE=3 SV=2	462	3	452	454	1	445	35.9	1.14662e-83	693
gene0370	Chromosome	sp|Q9UYU5|CDR_PYRAB	446	Coenzyme A disulfide reductase OS=Pyrococcus abyssi (strain GE5 / Orsay) OX=272844 GN=PYRAB14120 PE=3 SV=1	462	29	446	419	32	442	37.9	8.00595e-83	687
gene0370	Chromosome	sp|Q8U1M0|CDR_PYRFU	442	Coenzyme A disulfide reductase OS=Pyrococcus furiosus (strain ATCC 43587 / DSM 3638 / JCM 8422 / Vc1) OX=186497 GN=PF1186 PE=3 SV=1	462	3	446	445	4	438	35.7	2.87921e-78	655
gene0370	Chromosome	sp|O58308|CDR_PYRHO	445	Coenzyme A disulfide reductase OS=Pyrococcus horikoshii (strain ATCC 700860 / DSM 12428 / JCM 9974 / NBRC 100139 / OT-3) OX=70601 GN=PH0572 PE=1 SV=1	462	1	446	447	5	441	37.1	3.21404e-75	635
gene0371	Chromosome	sp|P44617|Y293_HAEIN	128	Probable heavy metal-dependent transcriptional regulator HI_0293 OS=Haemophilus influenzae (strain ATCC 51907 / DSM 11121 / KW20 / Rd) OX=71421 GN=HI_0293 PE=3 SV=1	129	1	120	120	1	120	35.8	2.7616e-21	216
gene0371	Chromosome	sp|Q9HV30|Y4778_PSEAE	132	Uncharacterized HTH-type transcriptional regulator PA4778 OS=Pseudomonas aeruginosa (strain ATCC 15692 / DSM 22644 / CIP 104116 / JCM 14847 / LMG 12228 / 1C / PRS 101 / PAO1) OX=208964 GN=PA4778 PE=3 SV=1	129	1	110	110	1	110	40	5.27425e-20	208
gene0371	Chromosome	sp|P22853|MERR_BACCE	132	Mercuric resistance operon regulatory protein OS=Bacillus cereus OX=1396 GN=merR1 PE=1 SV=1	129	2	120	120	4	123	34.2	2.89123e-18	196
gene0371	Chromosome	sp|P45277|ZNTR_HAEIN	135	HTH-type transcriptional regulator ZntR homolog OS=Haemophilus influenzae (strain ATCC 51907 / DSM 11121 / KW20 / Rd) OX=71421 GN=zntR PE=3 SV=1	129	1	119	121	1	121	32.2	2.27629e-17	190
gene0371	Chromosome	sp|Q9X5V4|HMMR_RHILV	129	HTH-type transcriptional regulator HmrR OS=Rhizobium leguminosarum bv. viciae OX=387 GN=hmrR PE=4 SV=1	129	1	120	120	1	119	34.2	3.07739e-16	181
gene0372	Chromosome	-	-	-	-	-	-	-	-	-	-	-	-
gene0373	Chromosome	-	-	-	-	-	-	-	-	-	-	-	-
gene0374	Chromosome	-	-	-	-	-	-	-	-	-	-	-	-
gene0375	Chromosome	-	-	-	-	-	-	-	-	-	-	-	-
gene0376	Chromosome	sp|P9WMH3|CRPL_MYCTU	224	CRP-like cAMP-activated global transcriptional regulator OS=Mycobacterium tuberculosis (strain ATCC 25618 / H37Rv) OX=83332 GN=crp PE=1 SV=1	219	1	212	213	10	220	26.3	9.80073e-20	217
gene0376	Chromosome	sp|P9WMH2|CRPL_MYCTO	224	CRP-like cAMP-activated global transcriptional regulator OS=Mycobacterium tuberculosis (strain CDC 1551 / Oshkosh) OX=83331 GN=crp PE=1 SV=1	219	1	212	213	10	220	26.3	9.80073e-20	217
gene0376	Chromosome	sp|Q79VI7|CRPL_CORGL	227	CRP-like cAMP-activated global transcriptional regulator OS=Corynebacterium glutamicum (strain ATCC 13032 / DSM 20300 / JCM 1318 / LMG 3730 / NCIMB 10025) OX=196627 GN=glxR PE=1 SV=1	219	1	212	213	13	223	24.9	6.25632e-17	196
gene0376	Chromosome	sp|P45199|FNR_HAEIN	257	Anaerobic regulatory protein OS=Haemophilus influenzae (strain ATCC 51907 / DSM 11121 / KW20 / Rd) OX=71421 GN=fnr PE=3 SV=1	219	8	218	214	43	249	25.2	3.52668e-15	184
gene0376	Chromosome	sp|Q9CMY2|FNR_PASMU	273	Anaerobic regulatory protein OS=Pasteurella multocida (strain Pm70) OX=272843 GN=fnr PE=3 SV=1	219	8	217	215	59	264	24.7	6.94816e-15	182
gene0377	Chromosome	sp|O32221|COPZ_BACSU	69	Copper chaperone CopZ OS=Bacillus subtilis (strain 168) OX=224308 GN=copZ PE=1 SV=1	79	13	72	60	6	65	43.3	1.45822e-09	128
gene0377	Chromosome	sp|O32220|COPA_BACSU	802	Copper-exporting P-type ATPase OS=Bacillus subtilis (strain 168) OX=224308 GN=copA PE=1 SV=2	79	16	75	60	80	139	38.3	5.02834e-08	126
gene0377	Chromosome	sp|Q9XT50|ATP7B_SHEEP	1505	Copper-transporting ATPase 2 OS=Ovis aries OX=9940 GN=ATP7B PE=2 SV=1	79	13	74	62	202	263	33.9	1.43143e-07	123
gene0377	Chromosome	sp|Q9XT50|ATP7B_SHEEP	1505	Copper-transporting ATPase 2 OS=Ovis aries OX=9940 GN=ATP7B PE=2 SV=1	79	17	74	58	121	178	37.9	5.96448e-06	110
gene0377	Chromosome	sp|Q9XT50|ATP7B_SHEEP	1505	Copper-transporting ATPase 2 OS=Ovis aries OX=9940 GN=ATP7B PE=2 SV=1	79	13	59	47	313	359	42.6	9.60049e-06	109
gene0377	Chromosome	sp|P70705|ATP7A_RAT	1492	Copper-transporting ATPase 1 OS=Rattus norvegicus OX=10116 GN=Atp7a PE=1 SV=1	79	13	74	62	175	236	35.5	4.81814e-07	119
gene0377	Chromosome	sp|Q64446|ATP7B_MOUSE	1462	Copper-transporting ATPase 2 OS=Mus musculus OX=10090 GN=Atp7b PE=1 SV=2	79	13	74	62	157	218	33.9	6.22389e-07	118
gene0378	Chromosome	sp|Q6GIX1|CADA_STAAR	726	Probable cadmium-transporting ATPase OS=Staphylococcus aureus (strain MRSA252) OX=282458 GN=cadA PE=3 SV=1	642	8	617	623	100	722	39.3	1.26436e-144	1142
gene0378	Chromosome	sp|P30336|CADA_BACPE	723	Probable cadmium-transporting ATPase OS=Bacillus pseudofirmus (strain OF4) OX=398511 GN=cadA PE=3 SV=2	642	8	617	623	98	720	39.5	4.56888e-144	1138
gene0378	Chromosome	sp|P20021|CADA1_STAAU	727	Cadmium-transporting ATPase OS=Staphylococcus aureus OX=1280 GN=cadA PE=1 SV=1	642	8	617	623	101	723	39.2	8.27927e-144	1137
gene0378	Chromosome	sp|P37386|CADA2_STAAU	804	Probable cadmium-transporting ATPase OS=Staphylococcus aureus OX=1280 GN=cadA PE=3 SV=1	642	8	617	623	178	800	39.2	2.54824e-142	1133
gene0378	Chromosome	sp|Q60048|CADA_LISMN	711	Probable cadmium-transporting ATPase OS=Listeria monocytogenes OX=1639 GN=cadA PE=1 SV=1	642	5	617	628	82	708	39.3	2.07782e-138	1099
gene0379	Chromosome	sp|P54430|YRKC_BACSU	186	Uncharacterized protein YrkC OS=Bacillus subtilis (strain 168) OX=224308 GN=yrkC PE=4 SV=1	142	25	132	114	72	185	38.6	1.62051e-18	201
gene0379	Chromosome	sp|Q5UP75|YL612_MIMIV	160	Uncharacterized protein L612 OS=Acanthamoeba polyphaga mimivirus OX=212035 GN=MIMI_L612 PE=1 SV=1	142	24	116	98	19	115	34.7	6.71772e-09	130
gene0379	Chromosome	sp|Q02586|CURC_STRCN	154	Polyketide synthase CurC OS=Streptomyces cyaneus OX=1904 GN=curC PE=3 SV=1	142	48	103	56	48	103	39.3	2.78829e-07	118
gene0379	Chromosome	sp|Q05362|SCHB_STRHA	138	Protein SchB OS=Streptomyces halstedii OX=1944 GN=schB PE=3 SV=1	142	42	135	94	42	135	29.8	6.95275e-07	114
gene0380	Chromosome	sp|Q6AYT0|QOR_RAT	329	Quinone oxidoreductase OS=Rattus norvegicus OX=10116 GN=Cryz PE=2 SV=1	305	1	297	319	8	322	31	2.05431e-30	305
gene0380	Chromosome	sp|Q08257|QOR_HUMAN	329	Quinone oxidoreductase OS=Homo sapiens OX=9606 GN=CRYZ PE=1 SV=1	305	1	299	322	8	327	29.8	2.9645e-30	303
gene0380	Chromosome	sp|Q0MVN8|QOR_PIG	329	Quinone oxidoreductase OS=Sus scrofa OX=9823 GN=CRYZ PE=2 SV=1	305	1	299	322	8	327	31.1	5.42216e-30	302
gene0380	Chromosome	sp|O97764|QOR_BOVIN	330	Zeta-crystallin OS=Bos taurus OX=9913 GN=CRYZ PE=2 SV=2	305	1	299	322	8	327	31.1	5.60528e-30	301
gene0380	Chromosome	sp|Q8WWV3|RT4I1_HUMAN	396	Reticulon-4-interacting protein 1, mitochondrial OS=Homo sapiens OX=9606 GN=RTN4IP1 PE=1 SV=2	305	28	300	326	71	394	30.7	1.32461e-29	301
gene0381	Chromosome	-	-	-	-	-	-	-	-	-	-	-	-
gene0382	Chromosome	sp|P27632|CPXM_BACPZ	405	Cytochrome P450 109 OS=Bacillus subtilis subsp. spizizenii (strain ATCC 23059 / NRRL B-14472 / W23) OX=655816 GN=cyp109 PE=3 SV=1	411	43	410	383	29	402	27.7	3.50417e-25	272
gene0382	Chromosome	sp|P48635|ERYK_SACEN	397	Erythromycin C-12 hydroxylase OS=Saccharopolyspora erythraea (strain ATCC 11635 / DSM 40517 / JCM 4748 / NBRC 13426 / NCIMB 8594 / NRRL 2338) OX=405948 GN=eryK PE=1 SV=3	411	53	400	375	23	378	29.3	1.00599e-24	268
gene0382	Chromosome	sp|P14762|CPXI_BACMB	410	Cytochrome P450(BM-1) OS=Bacillus megaterium (strain ATCC 14581 / DSM 32 / JCM 2506 / NBRC 15308 / NCIMB 9376 / NCTC 10342 / VKM B-512) OX=1348623 GN=cyp106 PE=1 SV=1	411	46	397	379	23	392	25.3	7.39403e-24	262
gene0382	Chromosome	sp|O34374|YJIB_BACSU	396	Putative cytochrome P450 YjiB OS=Bacillus subtilis (strain 168) OX=224308 GN=yjiB PE=1 SV=1	411	32	386	383	12	374	26.4	1.62416e-23	259
gene0382	Chromosome	sp|P9WPL5|CP142_MYCTU	398	Steroid C26-monooxygenase OS=Mycobacterium tuberculosis (strain ATCC 25618 / H37Rv) OX=83332 GN=cyp142 PE=1 SV=1	411	44	379	358	18	358	28.8	5.31395e-23	255
gene0383	Chromosome	sp|P9WJY7|NARK2_MYCTU	395	Probable nitrate/nitrite transporter NarK2 OS=Mycobacterium tuberculosis (strain ATCC 25618 / H37Rv) OX=83332 GN=narK2 PE=1 SV=1	414	20	384	365	3	366	54.2	7.31002e-124	953
gene0383	Chromosome	sp|P9WJY6|NARK2_MYCTO	395	Probable nitrate/nitrite transporter NarK2 OS=Mycobacterium tuberculosis (strain CDC 1551 / Oshkosh) OX=83331 GN=narK2 PE=2 SV=1	414	20	384	365	3	366	54.2	7.31002e-124	953
gene0383	Chromosome	sp|P46907|NARK_BACSU	395	Nitrite extrusion protein OS=Bacillus subtilis (strain 168) OX=224308 GN=narK PE=3 SV=2	414	21	413	396	5	388	32.1	1.46738e-55	493
gene0383	Chromosome	sp|Q5HLK7|NART_STAEQ	387	Probable nitrate transporter NarT OS=Staphylococcus epidermidis (strain ATCC 35984 / RP62A) OX=176279 GN=narT PE=3 SV=1	414	16	407	397	2	383	31.2	1.11529e-49	451
gene0383	Chromosome	sp|Q8CN76|NART_STAES	387	Probable nitrate transporter NarT OS=Staphylococcus epidermidis (strain ATCC 12228) OX=176280 GN=narT PE=3 SV=1	414	16	407	394	2	383	31.2	2.36775e-49	449
gene0384	Chromosome	sp|P9WJQ1|NARX_MYCTU	652	Nitrate reductase-like protein NarX OS=Mycobacterium tuberculosis (strain ATCC 25618 / H37Rv) OX=83332 GN=narX PE=1 SV=1	277	19	252	235	420	652	60	1.00424e-89	731
gene0384	Chromosome	sp|P9WJQ0|NARX_MYCTO	652	Nitrate reductase-like protein NarX OS=Mycobacterium tuberculosis (strain CDC 1551 / Oshkosh) OX=83331 GN=narX PE=2 SV=1	277	19	252	235	420	652	60	1.00424e-89	731
gene0384	Chromosome	sp|P42177|NARI_BACSU	223	Nitrate reductase gamma chain OS=Bacillus subtilis (strain 168) OX=224308 GN=narI PE=3 SV=1	277	19	238	220	5	223	45.5	4.09686e-61	506
gene0384	Chromosome	sp|P0AF32|NARV_ECOLI	226	Respiratory nitrate reductase 2 gamma chain OS=Escherichia coli (strain K12) OX=83333 GN=narV PE=1 SV=1	277	17	237	222	6	225	34.7	1.18019e-27	278
gene0384	Chromosome	sp|P0AF33|NARV_ECO57	226	Respiratory nitrate reductase 2 gamma chain OS=Escherichia coli O157:H7 OX=83334 GN=narV PE=3 SV=1	277	17	237	222	6	225	34.7	1.18019e-27	278
gene0385	Chromosome	sp|P9WJQ1|NARX_MYCTU	652	Nitrate reductase-like protein NarX OS=Mycobacterium tuberculosis (strain ATCC 25618 / H37Rv) OX=83332 GN=narX PE=1 SV=1	232	31	189	161	257	413	40.4	3.50766e-22	246
gene0385	Chromosome	sp|P9WJQ0|NARX_MYCTO	652	Nitrate reductase-like protein NarX OS=Mycobacterium tuberculosis (strain CDC 1551 / Oshkosh) OX=83331 GN=narX PE=2 SV=1	232	31	189	161	257	413	40.4	3.50766e-22	246
gene0385	Chromosome	sp|P0AF26|NARJ_ECOLI	236	Nitrate reductase molybdenum cofactor assembly chaperone NarJ OS=Escherichia coli (strain K12) OX=83333 GN=narJ PE=1 SV=1	232	39	173	140	10	148	35.7	6.21492e-11	153
gene0385	Chromosome	sp|P0AF27|NARJ_ECO57	236	Nitrate reductase molybdenum cofactor assembly chaperone NarJ OS=Escherichia coli O157:H7 OX=83334 GN=narJ PE=3 SV=1	232	39	173	140	10	148	35.7	6.21492e-11	153
gene0385	Chromosome	sp|P42178|NARJ_BACSU	184	Probable nitrate reductase molybdenum cofactor assembly chaperone NarJ OS=Bacillus subtilis (strain 168) OX=224308 GN=narJ PE=3 SV=1	232	31	143	115	8	122	32.2	1.84469e-09	140
gene0386	Chromosome	sp|P42176|NARH_BACSU	487	Nitrate reductase beta chain OS=Bacillus subtilis (strain 168) OX=224308 GN=narH PE=3 SV=1	556	1	488	490	1	484	57.3	0	1629
gene0386	Chromosome	sp|P19318|NARY_ECOLI	514	Respiratory nitrate reductase 2 beta chain OS=Escherichia coli (strain K12) OX=83333 GN=narY PE=1 SV=2	556	1	486	489	1	483	54.8	0	1475
gene0386	Chromosome	sp|Q83RN5|NARH_SHIFL	512	Respiratory nitrate reductase 1 beta chain OS=Shigella flexneri OX=623 GN=narH PE=3 SV=1	556	1	486	491	1	483	55.2	0	1449
gene0386	Chromosome	sp|P11349|NARH_ECOLI	512	Respiratory nitrate reductase 1 beta chain OS=Escherichia coli (strain K12) OX=83333 GN=narH PE=1 SV=3	556	1	486	491	1	483	55	0	1447
gene0386	Chromosome	sp|Q8GPG3|DDHB_RHOSU	325	Dimethylsulfide dehydrogenase subunit beta OS=Rhodovulum sulfidophilum OX=35806 GN=ddhB PE=1 SV=1	556	3	435	433	2	315	37.6	1.32133e-82	682
gene0387	Chromosome	sp|P9WJQ3|NARG_MYCTU	1232	Nitrate reductase alpha subunit OS=Mycobacterium tuberculosis (strain ATCC 25618 / H37Rv) OX=83332 GN=narG PE=1 SV=1	1239	5	1239	1240	2	1232	65.8	0	4353
gene0387	Chromosome	sp|P9WJQ2|NARG_MYCTO	1232	Nitrate reductase alpha subunit OS=Mycobacterium tuberculosis (strain CDC 1551 / Oshkosh) OX=83331 GN=narG PE=3 SV=1	1239	5	1239	1240	2	1232	65.8	0	4353
gene0387	Chromosome	sp|P42175|NARG_BACSU	1228	Nitrate reductase alpha chain OS=Bacillus subtilis (strain 168) OX=224308 GN=narG PE=3 SV=2	1239	18	1232	1228	9	1219	50.2	0	3241
gene0387	Chromosome	sp|P19319|NARZ_ECOLI	1246	Respiratory nitrate reductase 2 alpha chain OS=Escherichia coli (strain K12) OX=83333 GN=narZ PE=1 SV=5	1239	15	1232	1237	2	1226	48	0	3059
gene0387	Chromosome	sp|P09152|NARG_ECOLI	1247	Respiratory nitrate reductase 1 alpha chain OS=Escherichia coli (strain K12) OX=83333 GN=narG PE=1 SV=4	1239	15	1232	1242	2	1227	47.7	0	3037
gene0388	Chromosome	sp|Q44118|MOAA_PAENI	355	GTP 3',8-cyclase OS=Paenarthrobacter nicotinovorans OX=29320 GN=moaA PE=1 SV=2	373	7	373	368	1	355	66	6.81676e-166	1223
gene0388	Chromosome	sp|B2HFA4|MOAA_MYCMM	360	GTP 3',8-cyclase OS=Mycobacterium marinum (strain ATCC BAA-535 / M) OX=216594 GN=moaA PE=3 SV=1	373	3	373	376	4	360	52.4	1.28566e-117	904
gene0388	Chromosome	sp|Q9RJ47|MOAA_STRCO	341	GTP 3',8-cyclase OS=Streptomyces coelicolor (strain ATCC BAA-471 / A3(2) / M145) OX=100226 GN=moaA PE=3 SV=1	373	26	373	349	14	341	55	1.45739e-117	902
gene0388	Chromosome	sp|A0PKZ7|MOAA_MYCUA	360	GTP 3',8-cyclase OS=Mycobacterium ulcerans (strain Agy99) OX=362242 GN=moaA PE=3 SV=1	373	3	373	376	4	360	52.1	6.57074e-116	892
gene0388	Chromosome	sp|Q8NR60|MOAA_CORGL	377	GTP 3',8-cyclase OS=Corynebacterium glutamicum (strain ATCC 13032 / DSM 20300 / JCM 1318 / LMG 3730 / NCIMB 10025) OX=196627 GN=moaA PE=3 SV=1	373	26	373	352	42	377	50.3	1.00996e-112	873
gene0389	Chromosome	-	-	-	-	-	-	-	-	-	-	-	-
gene0390	Chromosome	sp|Q632S8|MOBA_BACCZ	200	Probable molybdenum cofactor guanylyltransferase OS=Bacillus cereus (strain ZK / E33L) OX=288681 GN=mobA PE=3 SV=1	197	13	192	188	7	185	30.9	1.92588e-13	168
gene0390	Chromosome	sp|Q0SS30|MOBA_CLOPS	198	Probable molybdenum cofactor guanylyltransferase OS=Clostridium perfringens (strain SM101 / Type A) OX=289380 GN=mobA PE=3 SV=1	197	14	146	137	8	134	27.7	6.96832e-13	164
gene0390	Chromosome	sp|A9VLC2|MOBA_BACMK	200	Probable molybdenum cofactor guanylyltransferase OS=Bacillus mycoides (strain KBAB4) OX=315730 GN=mobA PE=3 SV=1	197	13	192	188	7	185	28.7	1.77482e-12	161
gene0390	Chromosome	sp|Q9WX94|MOBA_CLOPE	198	Probable molybdenum cofactor guanylyltransferase OS=Clostridium perfringens (strain 13 / Type A) OX=195102 GN=mobA PE=3 SV=2	197	14	146	137	8	134	27.7	3.69791e-12	158
gene0390	Chromosome	sp|B7JT28|MOBA_BACC0	200	Probable molybdenum cofactor guanylyltransferase OS=Bacillus cereus (strain AH820) OX=405535 GN=mobA PE=3 SV=1	197	13	192	188	7	185	30.3	3.72821e-12	158
gene0391	Chromosome	-	-	-	-	-	-	-	-	-	-	-	-
gene0392	Chromosome	sp|P9WL05|Y3129_MYCTU	110	Uncharacterized protein Rv3129 OS=Mycobacterium tuberculosis (strain ATCC 25618 / H37Rv) OX=83332 GN=Rv3129 PE=2 SV=1	155	45	149	106	1	104	33	8.61763e-09	128
gene0392	Chromosome	sp|P9WL04|Y3129_MYCTO	110	Uncharacterized protein MT3215 OS=Mycobacterium tuberculosis (strain CDC 1551 / Oshkosh) OX=83331 GN=MT3215 PE=2 SV=1	155	45	149	106	1	104	33	8.61763e-09	128
gene0393	Chromosome	sp|Q7WUM8|HMP_RHIME	403	Flavohemoprotein OS=Rhizobium meliloti (strain 1021) OX=266834 GN=hmp PE=3 SV=2	400	1	395	406	1	401	39.9	1.41292e-82	676
gene0393	Chromosome	sp|Q9RC40|HMP_BACHD	411	Flavohemoprotein OS=Bacillus halodurans (strain ATCC BAA-125 / DSM 18197 / FERM 7344 / JCM 9153 / C-125) OX=272558 GN=hmp PE=3 SV=1	400	2	397	408	6	409	37	1.07969e-79	657
gene0393	Chromosome	sp|P39662|HMP_CUPNH	403	Flavohemoprotein OS=Cupriavidus necator (strain ATCC 17699 / H16 / DSM 428 / Stanier 337) OX=381666 GN=hmp PE=1 SV=2	400	1	395	408	1	401	38.5	2.15536e-75	628
gene0393	Chromosome	sp|Q9RYR5|HMP_DEIRA	403	Flavohemoprotein OS=Deinococcus radiodurans (strain ATCC 13939 / DSM 20539 / JCM 16871 / LMG 4051 / NBRC 15346 / NCIMB 9279 / R1 / VKM B-1422) OX=243230 GN=hmp PE=3 SV=1	400	1	397	406	1	398	38.7	2.55703e-72	607
gene0393	Chromosome	sp|Q7NSD8|HMP_CHRVO	404	Flavohemoprotein OS=Chromobacterium violaceum (strain ATCC 12472 / DSM 30191 / JCM 1249 / NBRC 12614 / NCIMB 9131 / NCTC 9757) OX=243365 GN=hmp PE=3 SV=1	400	1	391	404	1	398	41.3	4.96405e-72	605
gene0394	Chromosome	-	-	-	-	-	-	-	-	-	-	-	-
gene0395	Chromosome	sp|Q02219|ANIA_NEIGO	392	Copper-containing nitrite reductase OS=Neisseria gonorrhoeae OX=485 GN=aniA PE=1 SV=1	623	353	622	277	80	346	34.7	1.63761e-37	371
gene0395	Chromosome	sp|Q9JTB8|ANIA_NEIMA	386	Copper-containing nitrite reductase OS=Neisseria meningitidis serogroup A / serotype 4A (strain Z2491) OX=122587 GN=aniA PE=3 SV=1	623	353	622	277	76	342	34.3	3.01221e-37	369
gene0395	Chromosome	sp|Q9JYE1|ANIA_NEIMB	390	Copper-containing nitrite reductase OS=Neisseria meningitidis serogroup B (strain MC58) OX=122586 GN=aniA PE=3 SV=1	623	353	622	277	80	346	34.7	5.34407e-37	367
gene0395	Chromosome	sp|Q06006|NIR_PSECL	363	Copper-containing nitrite reductase OS=Pseudomonas chlororaphis OX=333 GN=nirK PE=1 SV=1	623	350	622	298	55	341	30.9	7.48754e-22	251
gene0395	Chromosome	sp|P81445|NIR_ALCXX	330	Copper-containing nitrite reductase OS=Alcaligenes xylosoxydans xylosoxydans OX=85698 GN=nirK PE=1 SV=1	623	336	615	301	13	306	32.6	5.35437e-21	243
gene0396	Chromosome	sp|P9WKH5|YIA4_MYCTU	108	Insertion element IS6110 uncharacterized 12.0 kDa protein OS=Mycobacterium tuberculosis (strain ATCC 25618 / H37Rv) OX=83332 GN=Rv0795 PE=1 SV=1	101	2	98	98	4	101	53.1	2.64347e-26	246
gene0396	Chromosome	sp|P9WKH4|YIA4_MYCTO	108	Insertion element IS6110 uncharacterized 12.0 kDa protein OS=Mycobacterium tuberculosis (strain CDC 1551 / Oshkosh) OX=83331 GN=MT1804 PE=3 SV=1	101	2	98	98	4	101	53.1	2.64347e-26	246
gene0396	Chromosome	sp|A5TY80|YIA4_MYCTA	108	Insertion element IS6110 uncharacterized 12.0 kDa protein OS=Mycobacterium tuberculosis (strain ATCC 25177 / H37Ra) OX=419947 GN=MRA_0012 PE=3 SV=1	101	2	98	98	4	101	53.1	2.64347e-26	246
gene0396	Chromosome	sp|P59801|YIA4_MYCBO	108	Insertion element IS6110 uncharacterized 12.0 kDa protein OS=Mycobacterium bovis (strain ATCC BAA-935 / AF2122/97) OX=233413 GN=BQ2027_MB2839C PE=3 SV=1	101	2	98	98	4	101	53.1	2.64347e-26	246
gene0396	Chromosome	sp|Q51647|YISX_BURM1	107	Insertion element IS401 uncharacterized 12.4 kDa protein OS=Burkholderia multivorans (strain ATCC 17616 / 249) OX=395019 GN=Bmul_5725.1 PE=3 SV=1	101	1	97	97	1	97	47.4	1.2511e-22	221
gene0397	Chromosome	sp|P19834|YI11_STRCL	399	Insertion element IS116 uncharacterized 44.8 kDa protein OS=Streptomyces clavuligerus OX=1901 PE=3 SV=1	359	5	333	379	10	384	26.9	9.44608e-10	152
gene0397	Chromosome	sp|P19780|YIS1_STRCO	405	Insertion element IS110 uncharacterized 43.6 kDa protein OS=Streptomyces coelicolor (strain ATCC BAA-471 / A3(2) / M145) OX=100226 GN=SCO1005 PE=4 SV=1	359	171	333	169	221	388	29	3.31751e-07	132
gene0398	Chromosome	sp|P9WKH9|TRA9_MYCTU	278	Putative transposase for insertion sequence element IS986/IS6110 OS=Mycobacterium tuberculosis (strain ATCC 25618 / H37Rv) OX=83332 GN=Rv0796 PE=4 SV=1	304	20	294	276	1	276	51.1	1.38131e-96	749
gene0398	Chromosome	sp|A5TY79|TRA9_MYCTA	278	Putative transposase for insertion sequence element IS986/IS6110 OS=Mycobacterium tuberculosis (strain ATCC 25177 / H37Ra) OX=419947 GN=MRA_0011 PE=3 SV=2	304	20	294	276	1	276	51.1	1.38131e-96	749
gene0398	Chromosome	sp|P59800|TRA9_MYCBO	278	Putative transposase for insertion sequence element IS986/IS6110 OS=Mycobacterium bovis (strain ATCC BAA-935 / AF2122/97) OX=233413 GN=BQ2027_MB2838C PE=3 SV=1	304	20	294	276	1	276	51.1	1.38131e-96	749
gene0398	Chromosome	sp|P9WKH8|TRA9_MYCTO	278	Putative transposase for insertion sequence element IS986/IS6110 OS=Mycobacterium tuberculosis (strain CDC 1551 / Oshkosh) OX=83331 GN=MT1803 PE=3 SV=1	304	20	294	276	1	276	50.7	1.09539e-95	743
gene0398	Chromosome	sp|P16942|T629_SHISO	296	Transposase for insertion sequence element IS629 OS=Shigella sonnei OX=624 PE=4 SV=1	304	1	287	292	2	286	50.3	1.21255e-89	705
gene0399	Chromosome	-	-	-	-	-	-	-	-	-	-	-	-
gene0400	Chromosome	-	-	-	-	-	-	-	-	-	-	-	-
gene0401	Chromosome	-	-	-	-	-	-	-	-	-	-	-	-
gene0402	Chromosome	sp|P96687|YDFJ_BACSU	724	Membrane protein YdfJ OS=Bacillus subtilis (strain 168) OX=224308 GN=ydfJ PE=2 SV=1	834	213	826	615	115	720	42.8	3.61627e-150	1196
gene0402	Chromosome	sp|P96687|YDFJ_BACSU	724	Membrane protein YdfJ OS=Bacillus subtilis (strain 168) OX=224308 GN=ydfJ PE=2 SV=1	834	1	132	134	1	134	27.6	1.12528e-08	150
gene0402	Chromosome	sp|O06079|MMPLB_MYCLE	1014	Probable transport protein MmpL11 OS=Mycobacterium leprae (strain TN) OX=272631 GN=mmpL11 PE=3 SV=1	834	311	808	513	210	719	31.2	3.83179e-65	611
gene0402	Chromosome	sp|A0QP18|MMPLB_MYCS2	954	Mycolic acid-containing lipids exporter MmpL11 OS=Mycolicibacterium smegmatis (strain ATCC 700084 / mc(2)155) OX=246196 GN=mmpL11 PE=3 SV=1	834	334	808	484	240	718	33.7	4.17742e-58	554
gene0402	Chromosome	sp|P9WJT9|MMPLB_MYCTU	966	Heme uptake protein MmpL11 OS=Mycobacterium tuberculosis (strain ATCC 25618 / H37Rv) OX=83332 GN=mmpL11 PE=1 SV=1	834	334	808	487	240	716	32.6	1.62578e-57	550
gene0402	Chromosome	sp|P9WJT8|MMPLB_MYCTO	966	Heme uptake protein MmpL11 OS=Mycobacterium tuberculosis (strain CDC 1551 / Oshkosh) OX=83331 GN=mmpL11 PE=3 SV=1	834	334	808	487	240	716	32.6	1.62578e-57	550
gene0403	Chromosome	-	-	-	-	-	-	-	-	-	-	-	-
gene0404	Chromosome	sp|P39885|TCMR_STRGA	226	HTH-type transcriptional regulator TcmR OS=Streptomyces glaucescens OX=1907 GN=tcmR PE=4 SV=1	215	5	84	80	10	87	43.8	2.15889e-07	126
gene0405	Chromosome	sp|P9WG85|Y1877_MYCTU	687	Uncharacterized MFS-type transporter Rv1877 OS=Mycobacterium tuberculosis (strain ATCC 25618 / H37Rv) OX=83332 GN=Rv1877 PE=3 SV=1	550	20	528	510	28	530	39.6	1.97386e-101	839
gene0405	Chromosome	sp|P9WG84|Y1877_MYCTO	687	Uncharacterized MFS-type transporter MT1926 OS=Mycobacterium tuberculosis (strain CDC 1551 / Oshkosh) OX=83331 GN=MT1926 PE=3 SV=1	550	20	528	510	28	530	39.6	1.97386e-101	839
gene0405	Chromosome	sp|O32182|YUSP_BACSU	541	Uncharacterized MFS-type transporter YusP OS=Bacillus subtilis (strain 168) OX=224308 GN=yusP PE=3 SV=1	550	14	534	545	8	534	34.3	5.69786e-91	757
gene0405	Chromosome	sp|S0EEY7|FUS6_GIBF5	555	Efflux pump FUS6 OS=Gibberella fujikuroi (strain CBS 195.34 / IMI 58289 / NRRL A-6831) OX=1279085 GN=FUS6 PE=2 SV=1	550	8	524	536	20	550	29.5	5.47987e-71	620
gene0405	Chromosome	sp|W7MLD3|FUS6_GIBM7	563	Efflux pump FUS6 OS=Gibberella moniliformis (strain M3125 / FGSC 7600) OX=334819 GN=FUS6 PE=3 SV=1	550	8	495	507	28	527	30.8	1.18447e-70	619
gene0406	Chromosome	-	-	-	-	-	-	-	-	-	-	-	-
gene0407	Chromosome	sp|P64690|Y105_MYCBO	661	Uncharacterized protein Mb0105 OS=Mycobacterium bovis (strain ATCC BAA-935 / AF2122/97) OX=233413 GN=BQ2027_MB0105 PE=4 SV=1	279	28	218	201	367	565	33.8	6.75291e-16	199
gene0407	Chromosome	sp|P9WM63|Y102_MYCTU	661	Uncharacterized protein Rv0102 OS=Mycobacterium tuberculosis (strain ATCC 25618 / H37Rv) OX=83332 GN=Rv0102 PE=1 SV=1	279	28	218	201	367	565	33.8	6.75291e-16	199
gene0407	Chromosome	sp|P9WM62|Y102_MYCTO	661	Uncharacterized protein MT0111 OS=Mycobacterium tuberculosis (strain CDC 1551 / Oshkosh) OX=83331 GN=MT0111 PE=4 SV=1	279	28	218	201	367	565	33.8	6.75291e-16	199
gene0407	Chromosome	sp|P53525|Y1998_MYCLE	659	Uncharacterized protein ML1998 OS=Mycobacterium leprae (strain TN) OX=272631 GN=ML1998 PE=4 SV=1	279	79	198	127	417	543	34.6	5.77844e-12	168
gene0408	Chromosome	-	-	-	-	-	-	-	-	-	-	-	-
gene0409	Chromosome	-	-	-	-	-	-	-	-	-	-	-	-
gene0410	Chromosome	sp|P21308|LUXR_VIBHA	205	HTH-type transcriptional regulator LuxR OS=Vibrio harveyi OX=669 GN=luxR PE=1 SV=1	200	5	75	71	9	75	43.7	3.16599e-07	123
gene0410	Chromosome	sp|P9WMC1|ETHR_MYCTU	216	HTH-type transcriptional regulator EthR OS=Mycobacterium tuberculosis (strain ATCC 25618 / H37Rv) OX=83332 GN=ethR PE=1 SV=1	200	1	81	86	11	96	36	4.44954e-06	115
gene0410	Chromosome	sp|P9WMC0|ETHR_MYCTO	216	HTH-type transcriptional regulator EthR OS=Mycobacterium tuberculosis (strain CDC 1551 / Oshkosh) OX=83331 GN=ethR PE=1 SV=1	200	1	81	86	11	96	36	4.44954e-06	115
gene0410	Chromosome	sp|Q7TVI1|ETHR_MYCBO	216	HTH-type transcriptional regulator EthR OS=Mycobacterium bovis (strain ATCC BAA-935 / AF2122/97) OX=233413 GN=ethR PE=1 SV=1	200	1	81	86	11	96	36	4.44954e-06	115
gene0410	Chromosome	sp|A0R666|ETHR_MYCS2	217	HTH-type transcriptional regulator EthR OS=Mycolicibacterium smegmatis (strain ATCC 700084 / mc(2)155) OX=246196 GN=ethR PE=1 SV=1	200	2	79	87	10	96	35.6	7.60654e-06	114
gene0411	Chromosome	sp|P96687|YDFJ_BACSU	724	Membrane protein YdfJ OS=Bacillus subtilis (strain 168) OX=224308 GN=ydfJ PE=2 SV=1	844	161	825	667	77	706	38.2	3.84707e-146	1170
gene0411	Chromosome	sp|P96687|YDFJ_BACSU	724	Membrane protein YdfJ OS=Bacillus subtilis (strain 168) OX=224308 GN=ydfJ PE=2 SV=1	844	1	163	173	1	170	24.9	1.25763e-07	142
gene0411	Chromosome	sp|A0QP18|MMPLB_MYCS2	954	Mycolic acid-containing lipids exporter MmpL11 OS=Mycolicibacterium smegmatis (strain ATCC 700084 / mc(2)155) OX=246196 GN=mmpL11 PE=3 SV=1	844	255	821	570	171	718	30.5	3.52346e-60	571
gene0411	Chromosome	sp|P9WJT9|MMPLB_MYCTU	966	Heme uptake protein MmpL11 OS=Mycobacterium tuberculosis (strain ATCC 25618 / H37Rv) OX=83332 GN=mmpL11 PE=1 SV=1	844	250	838	590	166	723	29.2	2.25587e-55	534
gene0411	Chromosome	sp|P9WJT8|MMPLB_MYCTO	966	Heme uptake protein MmpL11 OS=Mycobacterium tuberculosis (strain CDC 1551 / Oshkosh) OX=83331 GN=mmpL11 PE=3 SV=1	844	250	838	590	166	723	29.2	2.25587e-55	534
gene0411	Chromosome	sp|P65375|MMPLB_MYCBO	966	Probable transport protein MmpL11 OS=Mycobacterium bovis (strain ATCC BAA-935 / AF2122/97) OX=233413 GN=mmpL11 PE=3 SV=1	844	250	838	590	166	723	29.2	2.25587e-55	534
gene0412	Chromosome	sp|Q93ZN2|ALKR4_ARATH	345	Probable aldo-keto reductase 4 OS=Arabidopsis thaliana OX=3702 GN=At1g60710 PE=2 SV=1	325	1	320	324	7	327	52.2	5.20464e-111	854
gene0412	Chromosome	sp|A2XRZ0|AKR2_ORYSI	351	Probable aldo-keto reductase 2 OS=Oryza sativa subsp. indica OX=39946 GN=OsI_15387 PE=3 SV=1	325	1	317	321	11	328	52.3	6.06196e-109	840
gene0412	Chromosome	sp|O22707|ALKR3_ARATH	345	Probable aldo-keto reductase 3 OS=Arabidopsis thaliana OX=3702 GN=At1g60690 PE=3 SV=1	325	1	317	321	7	324	51.1	1.36987e-108	837
gene0412	Chromosome	sp|Q7XT99|AKR2_ORYSJ	351	Probable aldo-keto reductase 2 OS=Oryza sativa subsp. japonica OX=39947 GN=Os04g0338000 PE=2 SV=2	325	1	317	321	11	328	52	5.53049e-108	834
gene0412	Chromosome	sp|Q84M96|ALKR2_ARATH	346	Probable aldo-keto reductase 2 OS=Arabidopsis thaliana OX=3702 GN=AGD2 PE=2 SV=1	325	1	317	321	7	325	50.5	9.32401e-106	819
gene0413	Chromosome	sp|Q1LPJ9|LOLD_CUPMC	249	Lipoprotein-releasing system ATP-binding protein LolD OS=Cupriavidus metallidurans (strain ATCC 43123 / DSM 2839 / NBRC 102507 / CH34) OX=266264 GN=lolD PE=3 SV=1	242	3	227	225	23	247	46.2	5.50695e-65	530
gene0413	Chromosome	sp|Q8Y0C6|LOLD_RALSO	244	Lipoprotein-releasing system ATP-binding protein LolD OS=Ralstonia solanacearum (strain GMI1000) OX=267608 GN=lolD PE=3 SV=1	242	7	227	221	22	242	44.8	2.36457e-64	526
gene0413	Chromosome	sp|Q13X01|LOLD_PARXL	247	Lipoprotein-releasing system ATP-binding protein LolD OS=Paraburkholderia xenovorans (strain LB400) OX=266265 GN=lolD PE=3 SV=1	242	2	230	229	16	244	44.5	5.75345e-63	517
gene0413	Chromosome	sp|Q5E0B3|LOLD_ALIF1	238	Lipoprotein-releasing system ATP-binding protein LolD OS=Aliivibrio fischeri (strain ATCC 700601 / ES114) OX=312309 GN=lolD PE=3 SV=1	242	10	223	214	8	221	46.3	1.1524e-61	507
gene0413	Chromosome	sp|Q5X2Z8|LOLD_LEGPA	227	Lipoprotein-releasing system ATP-binding protein LolD OS=Legionella pneumophila (strain Paris) OX=297246 GN=lolD PE=3 SV=1	242	6	223	218	4	221	42.2	7.48292e-61	501
gene0414	Chromosome	sp|Q58902|Y1507_METJA	399	Uncharacterized ABC transporter permease MJ1507 OS=Methanocaldococcus jannaschii (strain ATCC 43067 / DSM 2661 / JAL-1 / JCM 10045 / NBRC 100440) OX=243232 GN=MJ1507 PE=3 SV=1	430	1	430	451	5	399	23.9	7.47331e-23	255
gene0414	Chromosome	sp|Q1I966|MACB1_PSEE4	667	Macrolide export ATP-binding/permease protein MacB 1 OS=Pseudomonas entomophila (strain L48) OX=384676 GN=macB1 PE=3 SV=1	430	17	427	447	287	664	25.5	8.93615e-17	212
gene0414	Chromosome	sp|Q3KE48|MACB2_PSEPF	651	Macrolide export ATP-binding/permease protein MacB 2 OS=Pseudomonas fluorescens (strain Pf0-1) OX=205922 GN=macB2 PE=3 SV=1	430	17	427	434	271	648	26	1.69467e-15	202
gene0414	Chromosome	sp|O31712|YKNZ_BACSU	397	Uncharacterized ABC transporter permease YknZ OS=Bacillus subtilis (strain 168) OX=224308 GN=yknZ PE=1 SV=1	430	255	430	191	220	397	33.5	3.64057e-15	197
gene0414	Chromosome	sp|Q399M3|MACB_BURL3	687	Macrolide export ATP-binding/permease protein MacB OS=Burkholderia lata (strain ATCC 17760 / DSM 23089 / LMG 22485 / NCIMB 9086 / R18194 / 383) OX=482957 GN=macB PE=3 SV=1	430	297	427	131	563	684	36.6	4.88058e-15	198
gene0415	Chromosome	-	-	-	-	-	-	-	-	-	-	-	-
gene0416	Chromosome	sp|P55620|Y4PO_SINFN	400	Probable transposase for insertion sequence element ISRM3-like OS=Sinorhizobium fredii (strain NBRC 101917 / NGR234) OX=394 GN=NGR_a01970 PE=3 SV=1	77	1	71	71	331	398	46.5	3.5619e-12	155
gene0416	Chromosome	sp|P80011|TRA3_RHIME	400	Transposase for insertion sequence element ISRM3 OS=Rhizobium meliloti (strain 1021) OX=266834 GN=R00164 PE=3 SV=1	77	1	71	71	331	398	46.5	3.7044e-12	155
gene0416	Chromosome	sp|P35879|TRA_CORDP	343	Probable transposase for insertion sequence element OS=Corynebacterium diphtheriae OX=1717 PE=3 SV=1	77	1	70	86	253	338	36	9.76845e-11	144
gene0417	Chromosome	-	-	-	-	-	-	-	-	-	-	-	-
gene0418	Chromosome	sp|P55620|Y4PO_SINFN	400	Probable transposase for insertion sequence element ISRM3-like OS=Sinorhizobium fredii (strain NBRC 101917 / NGR234) OX=394 GN=NGR_a01970 PE=3 SV=1	503	28	361	336	2	329	42	1.27609e-79	665
gene0418	Chromosome	sp|P80011|TRA3_RHIME	400	Transposase for insertion sequence element ISRM3 OS=Rhizobium meliloti (strain 1021) OX=266834 GN=R00164 PE=3 SV=1	503	28	361	336	2	329	41.1	2.83504e-76	642
gene0418	Chromosome	sp|P35879|TRA_CORDP	343	Probable transposase for insertion sequence element OS=Corynebacterium diphtheriae OX=1717 PE=3 SV=1	503	111	361	253	1	251	45.5	1.58837e-67	577
gene0418	Chromosome	sp|P35881|TRA5_LACLA	391	Transposase for insertion sequence element IS905 OS=Lactococcus lactis subsp. lactis (strain IL1403) OX=272623 GN=tra905 PE=3 SV=1	503	67	336	270	34	300	31.1	2.45371e-38	375
gene0418	Chromosome	sp|P35880|TRA1_LACHE	369	Transposase for insertion sequence element IS1201 OS=Lactobacillus helveticus OX=1587 PE=3 SV=1	503	52	361	310	19	325	27.7	8.53109e-37	362
gene0419	Chromosome	sp|Q8ZAL4|DLHH_YERPE	267	Putative carboxymethylenebutenolidase OS=Yersinia pestis OX=632 GN=YPO3787 PE=3 SV=1	231	3	229	246	24	255	30.5	3.59456e-22	237
gene0419	Chromosome	sp|P71505|DLHH_METEA	291	Putative carboxymethylenebutenolidase OS=Methylorubrum extorquens (strain ATCC 14718 / DSM 1338 / JCM 2805 / NCIMB 9133 / AM1) OX=272630 GN=MexAM1_META1p1735 PE=3 SV=2	231	2	229	247	56	288	29.6	1.45489e-21	234
gene0419	Chromosome	sp|P56262|DLHH_ECOLI	271	Putative carboxymethylenebutenolidase OS=Escherichia coli (strain K12) OX=83333 GN=ysgA PE=3 SV=3	231	3	229	246	34	265	31.3	1.60559e-21	233
gene0419	Chromosome	sp|Q8X8L4|DLHH_ECO57	271	Putative carboxymethylenebutenolidase OS=Escherichia coli O157:H7 OX=83334 GN=ysgA PE=3 SV=1	231	3	229	246	34	265	31.7	6.01925e-21	228
gene0419	Chromosome	sp|P73163|DLHH_SYNY3	246	Putative carboxymethylenebutenolidase OS=Synechocystis sp. (strain PCC 6803 / Kazusa) OX=1111708 GN=sll1298 PE=3 SV=1	231	1	230	253	9	245	28.1	9.54724e-21	226
gene0420	Chromosome	-	-	-	-	-	-	-	-	-	-	-	-
gene0421	Chromosome	sp|Q8BYK4|RDH12_MOUSE	316	Retinol dehydrogenase 12 OS=Mus musculus OX=10090 GN=Rdh12 PE=2 SV=1	317	20	307	293	39	315	41	2.84904e-52	457
gene0421	Chromosome	sp|Q8TC12|RDH11_HUMAN	318	Retinol dehydrogenase 11 OS=Homo sapiens OX=9606 GN=RDH11 PE=1 SV=2	317	18	305	293	39	315	40.3	5.51568e-51	448
gene0421	Chromosome	sp|Q9QYF1|RDH11_MOUSE	316	Retinol dehydrogenase 11 OS=Mus musculus OX=10090 GN=Rdh11 PE=1 SV=2	317	18	305	297	36	312	41.4	7.43463e-51	447
gene0421	Chromosome	sp|Q96NR8|RDH12_HUMAN	316	Retinol dehydrogenase 12 OS=Homo sapiens OX=9606 GN=RDH12 PE=1 SV=3	317	18	307	295	37	315	41.4	4.80347e-50	442
gene0421	Chromosome	sp|P59837|RDH12_BOVIN	316	Retinol dehydrogenase 12 OS=Bos taurus OX=9913 GN=RDH12 PE=2 SV=1	317	18	307	296	37	315	40.9	5.62581e-50	441
gene0422	Chromosome	-	-	-	-	-	-	-	-	-	-	-	-
gene0423	Chromosome	-	-	-	-	-	-	-	-	-	-	-	-
gene0424	Chromosome	-	-	-	-	-	-	-	-	-	-	-	-
gene0425	Chromosome	-	-	-	-	-	-	-	-	-	-	-	-
gene0426	Chromosome	-	-	-	-	-	-	-	-	-	-	-	-
gene0427	Chromosome	sp|P9WMK1|ACR_MYCTU	144	Alpha-crystallin OS=Mycobacterium tuberculosis (strain ATCC 25618 / H37Rv) OX=83332 GN=hspX PE=1 SV=1	142	46	126	81	53	129	50.6	2.13853e-16	184
gene0427	Chromosome	sp|P9WMK0|ACR_MYCTO	144	Alpha-crystallin OS=Mycobacterium tuberculosis (strain CDC 1551 / Oshkosh) OX=83331 GN=hspX PE=1 SV=1	142	46	126	81	53	129	50.6	2.13853e-16	184
gene0427	Chromosome	sp|P0A5B8|ACR_MYCBO	144	Alpha-crystallin OS=Mycobacterium bovis (strain ATCC BAA-935 / AF2122/97) OX=233413 GN=hspX PE=1 SV=2	142	46	126	81	53	129	50.6	2.13853e-16	184
gene0427	Chromosome	sp|Q4UJB1|HSPC4_RICFE	163	Small heat shock protein C4 OS=Rickettsia felis (strain ATCC VR-1525 / URRWXCal2) OX=315456 GN=hspc4-1 PE=3 SV=1	142	46	124	79	73	150	34.2	1.39875e-11	150
gene0427	Chromosome	sp|P13853|HS17C_ARATH	157	17.6 kDa class I heat shock protein 3 OS=Arabidopsis thaliana OX=3702 GN=HSP17.6C PE=2 SV=2	142	9	140	142	20	156	30.3	2.31406e-09	133
gene0429	Chromosome	sp|P9WQ25|GLGX_MYCTU	721	Glycogen operon protein GlgX homolog OS=Mycobacterium tuberculosis (strain ATCC 25618 / H37Rv) OX=83332 GN=glgX PE=1 SV=1	729	3	697	702	19	718	64.2	0	2437
gene0429	Chromosome	sp|P9WQ24|GLGX_MYCTO	721	Glycogen operon protein GlgX homolog OS=Mycobacterium tuberculosis (strain CDC 1551 / Oshkosh) OX=83331 GN=glgX PE=3 SV=1	729	3	697	702	19	718	64.2	0	2437
gene0429	Chromosome	sp|P0A4Y5|GLGX_MYCBO	721	Glycogen operon protein GlgX homolog OS=Mycobacterium bovis (strain ATCC BAA-935 / AF2122/97) OX=233413 GN=glgX PE=3 SV=1	729	3	697	702	19	718	64.2	0	2437
gene0429	Chromosome	sp|A8GKU9|GLGX_SERP5	661	Glycogen debranching enzyme OS=Serratia proteamaculans (strain 568) OX=399741 GN=glgX PE=3 SV=1	729	6	611	606	7	596	49.2	0	1509
gene0429	Chromosome	sp|A4WFL4|GLGX_ENT38	657	Glycogen debranching enzyme OS=Enterobacter sp. (strain 638) OX=399742 GN=glgX PE=3 SV=1	729	6	660	657	7	627	47	0	1508
gene0430	Chromosome	sp|Q51647|YISX_BURM1	107	Insertion element IS401 uncharacterized 12.4 kDa protein OS=Burkholderia multivorans (strain ATCC 17616 / 249) OX=395019 GN=Bmul_5725.1 PE=3 SV=1	103	4	101	99	6	104	49.5	1.62219e-24	234
gene0430	Chromosome	sp|P9WKH5|YIA4_MYCTU	108	Insertion element IS6110 uncharacterized 12.0 kDa protein OS=Mycobacterium tuberculosis (strain ATCC 25618 / H37Rv) OX=83332 GN=Rv0795 PE=1 SV=1	103	3	99	98	7	104	48	1.64478e-22	221
gene0430	Chromosome	sp|P9WKH4|YIA4_MYCTO	108	Insertion element IS6110 uncharacterized 12.0 kDa protein OS=Mycobacterium tuberculosis (strain CDC 1551 / Oshkosh) OX=83331 GN=MT1804 PE=3 SV=1	103	3	99	98	7	104	48	1.64478e-22	221
gene0430	Chromosome	sp|A5TY80|YIA4_MYCTA	108	Insertion element IS6110 uncharacterized 12.0 kDa protein OS=Mycobacterium tuberculosis (strain ATCC 25177 / H37Ra) OX=419947 GN=MRA_0012 PE=3 SV=1	103	3	99	98	7	104	48	1.64478e-22	221
gene0430	Chromosome	sp|P59801|YIA4_MYCBO	108	Insertion element IS6110 uncharacterized 12.0 kDa protein OS=Mycobacterium bovis (strain ATCC BAA-935 / AF2122/97) OX=233413 GN=BQ2027_MB2839C PE=3 SV=1	103	3	99	98	7	104	48	1.64478e-22	221
gene0431	Chromosome	sp|P9WKH9|TRA9_MYCTU	278	Putative transposase for insertion sequence element IS986/IS6110 OS=Mycobacterium tuberculosis (strain ATCC 25618 / H37Rv) OX=83332 GN=Rv0796 PE=4 SV=1	315	28	304	277	1	271	47.3	1.85628e-84	670
gene0431	Chromosome	sp|A5TY79|TRA9_MYCTA	278	Putative transposase for insertion sequence element IS986/IS6110 OS=Mycobacterium tuberculosis (strain ATCC 25177 / H37Ra) OX=419947 GN=MRA_0011 PE=3 SV=2	315	28	304	277	1	271	47.3	1.85628e-84	670
gene0431	Chromosome	sp|P59800|TRA9_MYCBO	278	Putative transposase for insertion sequence element IS986/IS6110 OS=Mycobacterium bovis (strain ATCC BAA-935 / AF2122/97) OX=233413 GN=BQ2027_MB2838C PE=3 SV=1	315	28	304	277	1	271	47.3	1.85628e-84	670
gene0431	Chromosome	sp|P9WKH8|TRA9_MYCTO	278	Putative transposase for insertion sequence element IS986/IS6110 OS=Mycobacterium tuberculosis (strain CDC 1551 / Oshkosh) OX=83331 GN=MT1803 PE=3 SV=1	315	28	304	277	1	271	46.9	1.15207e-83	665
gene0431	Chromosome	sp|P16942|T629_SHISO	296	Transposase for insertion sequence element IS629 OS=Shigella sonnei OX=624 PE=4 SV=1	315	5	305	304	4	289	44.1	1.00782e-73	600
gene0432	Chromosome	-	-	-	-	-	-	-	-	-	-	-	-
gene0433	Chromosome	sp|B8H172|SKGA_CAUVN	255	HTH-type transcriptional regulator SkgA OS=Caulobacter vibrioides (strain NA1000 / CB15N) OX=565050 GN=skgA PE=3 SV=1	257	3	247	249	4	252	30.5	8.67834e-34	321
gene0433	Chromosome	sp|P0CAV4|SKGA_CAUVC	255	HTH-type transcriptional regulator SkgA OS=Caulobacter vibrioides (strain ATCC 19089 / CB15) OX=190650 GN=skgA PE=3 SV=1	257	3	247	249	4	252	30.5	8.67834e-34	321
gene0433	Chromosome	sp|P71039|MTA_BACSU	257	HTH-type transcriptional activator mta OS=Bacillus subtilis (strain 168) OX=224308 GN=mta PE=1 SV=1	257	1	250	258	1	252	29.8	1.18537e-31	306
gene0433	Chromosome	sp|P0A4T9|TIPA_STRLI	253	HTH-type transcriptional activator TipA OS=Streptomyces lividans OX=1916 GN=tipA PE=1 SV=1	257	1	250	253	1	251	28.1	1.0899e-21	235
gene0433	Chromosome	sp|P0A4T8|TIPA_STRCO	253	HTH-type transcriptional activator TipA OS=Streptomyces coelicolor (strain ATCC BAA-471 / A3(2) / M145) OX=100226 GN=tipA PE=3 SV=1	257	1	250	253	1	251	28.1	1.0899e-21	235
gene0434	Chromosome	sp|Q92YE2|ADEC3_RHIME	595	Adenine deaminase 3 OS=Rhizobium meliloti (strain 1021) OX=266834 GN=ade3 PE=3 SV=1	425	3	364	396	24	347	25	4.34767e-06	125
gene0434	Chromosome	sp|Q1WTM3|ADEC_LACS1	578	Adenine deaminase OS=Lactobacillus salivarius (strain UCC118) OX=362948 GN=ade PE=3 SV=1	425	298	384	87	267	353	32.2	7.63274e-06	123
gene0435	Chromosome	-	-	-	-	-	-	-	-	-	-	-	-
gene0436	Chromosome	-	-	-	-	-	-	-	-	-	-	-	-
gene0437	Chromosome	sp|P60230|TRA1_MYCTU	415	Transposase for insertion sequence element IS1081 OS=Mycobacterium tuberculosis (strain ATCC 25618 / H37Rv) OX=83332 GN=Rv1199c PE=3 SV=1	415	1	394	394	1	393	67.8	0	1427
gene0437	Chromosome	sp|P60231|TRA1_MYCBO	415	Transposase for insertion sequence element IS1081 OS=Mycobacterium bovis (strain ATCC BAA-935 / AF2122/97) OX=233413 GN=BQ2027_MB1076 PE=3 SV=1	415	1	394	394	1	393	67.8	0	1427
gene0437	Chromosome	sp|Q52873|TRA5_RHIME	398	Transposase for insertion sequence element ISRM5 OS=Rhizobium meliloti (strain 1021) OX=266834 GN=R02224 PE=3 SV=1	415	20	390	371	19	386	36.4	6.64862e-74	618
gene0437	Chromosome	sp|P19775|TRA6_STAAU	390	Transposase for insertion sequence element IS256 in transposon Tn4001 OS=Staphylococcus aureus OX=1280 GN=tnp PE=3 SV=1	415	23	388	369	24	389	35	3.05777e-68	579
gene0437	Chromosome	sp|P59787|TRA6_ENTFA	390	Transposase for insertion sequence element IS256 in transposon Tn4001 OS=Enterococcus faecalis (strain ATCC 700802 / V583) OX=226185 GN=EF_0125 PE=3 SV=1	415	23	388	369	24	389	35	3.05777e-68	579
gene0438	Chromosome	-	-	-	-	-	-	-	-	-	-	-	-
gene0439	Chromosome	-	-	-	-	-	-	-	-	-	-	-	-
gene0440	Chromosome	-	-	-	-	-	-	-	-	-	-	-	-
gene0441	Chromosome	-	-	-	-	-	-	-	-	-	-	-	-
gene0442	Chromosome	-	-	-	-	-	-	-	-	-	-	-	-
gene0443	Chromosome	sp|Q9I0Q8|ATSE2_PSEAE	186	Acetyltransferase PA2578 OS=Pseudomonas aeruginosa (strain ATCC 15692 / DSM 22644 / CIP 104116 / JCM 14847 / LMG 12228 / 1C / PRS 101 / PAO1) OX=208964 GN=PA2578 PE=1 SV=1	162	13	156	150	24	171	31.3	1.54782e-15	181
gene0444	Chromosome	sp|P23145|NIFP_AZOCH	269	Probable serine acetyltransferase OS=Azotobacter chroococcum mcd 1 OX=355 GN=nifP PE=3 SV=1	169	12	167	160	10	164	50.6	5.33109e-43	377
gene0444	Chromosome	sp|Q6GBV9|CYSE_STAAS	215	Serine acetyltransferase OS=Staphylococcus aureus (strain MSSA476) OX=282459 GN=cysE PE=3 SV=1	169	12	167	157	10	165	51	2.44332e-42	369
gene0444	Chromosome	sp|Q6GJE0|CYSE_STAAR	215	Serine acetyltransferase OS=Staphylococcus aureus (strain MRSA252) OX=282458 GN=cysE PE=3 SV=1	169	12	167	157	10	165	51	2.44332e-42	369
gene0444	Chromosome	sp|P67766|CYSE_STAAW	213	Serine acetyltransferase OS=Staphylococcus aureus (strain MW2) OX=196620 GN=cysE PE=3 SV=1	169	12	167	157	8	163	51	2.63555e-42	368
gene0444	Chromosome	sp|P67765|CYSE_STAAN	213	Serine acetyltransferase OS=Staphylococcus aureus (strain N315) OX=158879 GN=cysE PE=1 SV=1	169	12	167	157	8	163	51	2.63555e-42	368
gene0445	Chromosome	-	-	-	-	-	-	-	-	-	-	-	-
gene0446	Chromosome	sp|P44487|UXUR_HAEIN	266	Uxu operon regulator OS=Haemophilus influenzae (strain ATCC 51907 / DSM 11121 / KW20 / Rd) OX=71421 GN=uxuR PE=3 SV=1	237	4	235	251	22	246	29.9	8.91259e-18	205
gene0446	Chromosome	sp|O07007|LUTR_BACSU	219	HTH-type transcriptional regulator LutR OS=Bacillus subtilis (strain 168) OX=224308 GN=lutR PE=1 SV=1	237	19	227	213	2	203	29.1	4.31881e-13	168
gene0446	Chromosome	sp|P0ACL5|GLCC_ECOLI	254	Glc operon transcriptional activator OS=Escherichia coli (strain K12) OX=83333 GN=glcC PE=1 SV=1	237	10	227	220	11	225	27.3	4.72358e-12	162
gene0446	Chromosome	sp|P0ACL6|GLCC_ECOL6	254	Glc operon transcriptional activator OS=Escherichia coli O6:H1 (strain CFT073 / ATCC 700928 / UPEC) OX=199310 GN=glcC PE=3 SV=1	237	10	227	220	11	225	27.3	4.72358e-12	162
gene0446	Chromosome	sp|F8VI19|NANR_SALBC	263	HTH-type transcriptional repressor NanR OS=Salmonella bongori (strain ATCC 43975 / DSM 13772 / NCTC 12419) OX=218493 GN=nanR PE=3 SV=1	237	3	227	231	28	245	31.6	3.104e-11	156
gene0447	Chromosome	sp|Q57251|Y1218_HAEIN	532	Putative L-lactate permease OS=Haemophilus influenzae (strain ATCC 51907 / DSM 11121 / KW20 / Rd) OX=71421 GN=HI_1218 PE=3 SV=1	595	9	537	554	5	507	30.1	7.39757e-56	515
gene0447	Chromosome	sp|P71067|LUTP_BACSU	563	L-lactate permease OS=Bacillus subtilis (strain 168) OX=224308 GN=lutP PE=1 SV=2	595	40	557	555	50	556	27	2.89546e-40	399
gene0447	Chromosome	sp|Q8ZL63|LLDP_SALTY	551	L-lactate permease OS=Salmonella typhimurium (strain LT2 / SGSC1412 / ATCC 700720) OX=99287 GN=lldP PE=3 SV=1	595	3	548	575	13	536	27.5	4.75426e-39	389
gene0447	Chromosome	sp|Q8Z2E3|LLDP_SALTI	551	L-lactate permease OS=Salmonella typhi OX=90370 GN=lldP PE=3 SV=1	595	3	548	575	13	536	27.5	1.02661e-38	386
gene0447	Chromosome	sp|P65253|LLDP_ECOL6	551	L-lactate permease OS=Escherichia coli O6:H1 (strain CFT073 / ATCC 700928 / UPEC) OX=199310 GN=lldP PE=3 SV=1	595	3	548	572	13	536	26.6	9.88494e-35	356
gene0448	Chromosome	sp|Q8ET92|LUTA_OCEIH	244	Lactate utilization protein A OS=Oceanobacillus iheyensis (strain DSM 14371 / CIP 107618 / JCM 11309 / KCTC 3954 / HTE831) OX=221109 GN=lutA PE=3 SV=1	283	1	249	249	1	240	47.4	6.48456e-71	573
gene0448	Chromosome	sp|A4IK96|LUTA_GEOTN	239	Lactate utilization protein A OS=Geobacillus thermodenitrificans (strain NG80-2) OX=420246 GN=lutA PE=3 SV=1	283	1	244	244	1	235	45.1	4.32409e-61	507
gene0448	Chromosome	sp|A8FDN4|LUTA_BACP2	238	Lactate utilization protein A OS=Bacillus pumilus (strain SAFR-032) OX=315750 GN=lutA PE=3 SV=1	283	1	246	246	1	237	42.3	5.14819e-61	507
gene0448	Chromosome	sp|B9E9G8|LUTA_MACCJ	245	Lactate utilization protein A OS=Macrococcus caseolyticus (strain JCSC5402) OX=458233 GN=lutA PE=3 SV=1	283	1	249	249	1	240	43	7.5115e-61	506
gene0448	Chromosome	sp|C5D587|LUTA_GEOSW	238	Lactate utilization protein A OS=Geobacillus sp. (strain WCH70) OX=471223 GN=lutA PE=3 SV=1	283	1	246	246	1	237	41.9	2.66008e-60	502
gene0449	Chromosome	sp|Q9KBU1|LUTB_BACHD	485	Lactate utilization protein B OS=Bacillus halodurans (strain ATCC BAA-125 / DSM 18197 / FERM 7344 / JCM 9153 / C-125) OX=272558 GN=lutB PE=3 SV=1	528	25	486	466	9	466	41	2.456e-124	975
gene0449	Chromosome	sp|O07021|LUTB_BACSU	479	Lactate utilization protein B OS=Bacillus subtilis (strain 168) OX=224308 GN=lutB PE=1 SV=2	528	25	496	476	9	474	42.2	5.20206e-124	972
gene0449	Chromosome	sp|A9VI77|LUTB1_BACMK	476	Lactate utilization protein B 1 OS=Bacillus mycoides (strain KBAB4) OX=315730 GN=lutB1 PE=3 SV=1	528	16	495	484	6	471	42.1	1.85956e-123	968
gene0449	Chromosome	sp|B1HVX5|LUTB_LYSSC	476	Lactate utilization protein B OS=Lysinibacillus sphaericus (strain C3-41) OX=444177 GN=lutB PE=3 SV=1	528	26	485	464	10	465	41.4	6.34277e-122	958
gene0449	Chromosome	sp|Q5WJE0|LUTB_BACSK	475	Lactate utilization protein B OS=Bacillus clausii (strain KSM-K16) OX=66692 GN=lutB PE=3 SV=1	528	27	492	472	9	471	41.5	3.74753e-121	953
gene0450	Chromosome	sp|Q9RT57|LUTC_DEIRA	212	Lactate utilization protein C OS=Deinococcus radiodurans (strain ATCC 13939 / DSM 20539 / JCM 16871 / LMG 4051 / NBRC 15346 / NCIMB 9279 / R1 / VKM B-1422) OX=243230 GN=lutC PE=1 SV=1	213	2	213	224	8	212	42.4	1.02122e-41	368
gene0450	Chromosome	sp|A4IK94|LUTC_GEOTN	240	Lactate utilization protein C OS=Geobacillus thermodenitrificans (strain NG80-2) OX=420246 GN=lutC PE=3 SV=1	213	108	212	116	123	237	32.8	4.93924e-11	152
gene0450	Chromosome	sp|Q5L302|LUTC_GEOKA	240	Lactate utilization protein C OS=Geobacillus kaustophilus (strain HTA426) OX=235909 GN=lutC PE=3 SV=1	213	109	212	115	124	237	33	6.04551e-11	152
gene0450	Chromosome	sp|Q9JYT7|Y1437_NEIMB	233	Uncharacterized protein NMB1437 OS=Neisseria meningitidis serogroup B (strain MC58) OX=122586 GN=NMB1437 PE=1 SV=1	213	115	210	101	118	217	37.6	1.15237e-10	149
gene0450	Chromosome	sp|A9VI78|LUTC1_BACMK	234	Lactate utilization protein C 1 OS=Bacillus mycoides (strain KBAB4) OX=315730 GN=lutC1 PE=3 SV=1	213	112	211	109	124	231	34.9	1.17992e-10	149
gene0451	Chromosome	sp|P32327|PYC2_YEAST	1180	Pyruvate carboxylase 2 OS=Saccharomyces cerevisiae (strain ATCC 204508 / S288c) OX=559292 GN=PYC2 PE=1 SV=2	1150	3	1146	1161	21	1169	47.9	0	2652
gene0451	Chromosome	sp|P11154|PYC1_YEAST	1178	Pyruvate carboxylase 1 OS=Saccharomyces cerevisiae (strain ATCC 204508 / S288c) OX=559292 GN=PYC1 PE=1 SV=2	1150	3	1146	1161	20	1168	48.5	0	2641
gene0451	Chromosome	sp|A0A0H3JRU9|PYC_STAAM	1150	Pyruvate carboxylase OS=Staphylococcus aureus (strain Mu50 / ATCC 700699) OX=158878 GN=pycA PE=1 SV=1	1150	4	1144	1161	6	1143	45.8	0	2621
gene0451	Chromosome	sp|Q9KWU4|PYC_BACSU	1148	Pyruvate carboxylase OS=Bacillus subtilis (strain 168) OX=224308 GN=pyc PE=3 SV=1	1150	4	1144	1156	8	1143	46.5	0	2621
gene0451	Chromosome	sp|P11498|PYC_HUMAN	1178	Pyruvate carboxylase, mitochondrial OS=Homo sapiens OX=9606 GN=PC PE=1 SV=2	1150	3	1144	1160	38	1175	48.1	0	2585
gene0452	Chromosome	sp|Q02KR1|PPSA_PSEAB	791	Phosphoenolpyruvate synthase OS=Pseudomonas aeruginosa (strain UCBPP-PA14) OX=208963 GN=ppsA PE=1 SV=1	797	4	794	791	5	790	65.7	0	2763
gene0452	Chromosome	sp|Q9K0I2|PPSA_NEIMB	794	Phosphoenolpyruvate synthase OS=Neisseria meningitidis serogroup B (strain MC58) OX=122586 GN=ppsA PE=1 SV=1	797	4	789	788	6	789	62.8	0	2681
gene0452	Chromosome	sp|P23538|PPSA_ECOLI	792	Phosphoenolpyruvate synthase OS=Escherichia coli (strain K12) OX=83333 GN=ppsA PE=1 SV=5	797	4	789	786	10	788	63.5	0	2667
gene0452	Chromosome	sp|O83026|PPSA_DEIRA	780	Phosphoenolpyruvate synthase OS=Deinococcus radiodurans (strain ATCC 13939 / DSM 20539 / JCM 16871 / LMG 4051 / NBRC 15346 / NCIMB 9279 / R1 / VKM B-1422) OX=243230 GN=ppsA PE=3 SV=2	797	1	793	793	1	780	63.4	0	2555
gene0452	Chromosome	sp|Q9ZMV4|PPSA_HELPJ	812	Phosphoenolpyruvate synthase OS=Helicobacter pylori (strain J99 / ATCC 700824) OX=85963 GN=ppsA PE=3 SV=1	797	1	789	802	1	798	51	0	2206
gene0453	Chromosome	sp|Q2L142|PSRP_BORA1	274	Putative phosphoenolpyruvate synthase regulatory protein OS=Bordetella avium (strain 197N) OX=360910 GN=BAV1750 PE=3 SV=1	275	9	275	268	11	273	44.4	1.58538e-77	619
gene0453	Chromosome	sp|Q2SK73|PSRP_HAHCH	272	Putative phosphoenolpyruvate synthase regulatory protein OS=Hahella chejuensis (strain KCTC 2396) OX=349521 GN=HCH_02122 PE=3 SV=1	275	8	264	258	5	262	43	3.05552e-75	604
gene0453	Chromosome	sp|Q47F76|PSRP_DECAR	272	Putative phosphoenolpyruvate synthase regulatory protein OS=Dechloromonas aromatica (strain RCB) OX=159087 GN=Daro_1758 PE=3 SV=1	275	9	270	263	10	272	44.1	1.9976e-74	599
gene0453	Chromosome	sp|Q7WA44|PSRP_BORPA	275	Putative phosphoenolpyruvate synthase regulatory protein OS=Bordetella parapertussis (strain 12822 / ATCC BAA-587 / NCTC 13253) OX=257311 GN=BPP1543 PE=3 SV=1	275	9	270	263	11	273	42.6	7.72969e-74	595
gene0453	Chromosome	sp|Q7WJ78|PSRP_BORBR	275	Putative phosphoenolpyruvate synthase regulatory protein OS=Bordetella bronchiseptica (strain ATCC BAA-588 / NCTC 13252 / RB50) OX=257310 GN=BB2621 PE=3 SV=1	275	9	270	263	11	273	42.6	7.72969e-74	595
gene0454	Chromosome	-	-	-	-	-	-	-	-	-	-	-	-
gene0455	Chromosome	sp|P42968|KIPR_BACSU	250	HTH-type transcriptional regulator KipR OS=Bacillus subtilis (strain 168) OX=224308 GN=kipR PE=2 SV=4	519	264	513	254	3	248	28.3	4.3224e-22	247
gene0455	Chromosome	sp|P42968|KIPR_BACSU	250	HTH-type transcriptional regulator KipR OS=Bacillus subtilis (strain 168) OX=224308 GN=kipR PE=2 SV=4	519	39	222	185	36	220	23.8	4.81848e-12	169
gene0455	Chromosome	sp|P77300|XYNR_ECOLI	252	HTH-type transcriptional regulator XynR OS=Escherichia coli (strain K12) OX=83333 GN=xynR PE=1 SV=1	519	291	483	195	29	221	31.3	7.26689e-19	222
gene0455	Chromosome	sp|P77300|XYNR_ECOLI	252	HTH-type transcriptional regulator XynR OS=Escherichia coli (strain K12) OX=83333 GN=xynR PE=1 SV=1	519	7	228	225	3	227	22.7	2.41348e-08	140
gene0455	Chromosome	sp|P37671|YIAJ_ECOLI	282	DNA-binding transcriptional repressor YiaJ OS=Escherichia coli (strain K12) OX=83333 GN=yiaJ PE=1 SV=1	519	289	481	200	46	241	29.5	3.88406e-17	210
gene0455	Chromosome	sp|P37728|KDGR_DICCH	305	Pectin degradation repressor protein KdgR OS=Dickeya chrysanthemi OX=556 GN=kdgR PE=1 SV=2	519	261	513	258	50	299	29.1	8.35769e-16	200
gene0455	Chromosome	sp|P0ACN4|ALLR_ECOLI	271	HTH-type transcriptional repressor AllR OS=Escherichia coli (strain K12) OX=83333 GN=allR PE=1 SV=1	519	298	513	219	53	266	27.9	3.47787e-15	194
gene0456	Chromosome	sp|P37482|YYCB_BACSU	402	Uncharacterized transporter YycB OS=Bacillus subtilis (strain 168) OX=224308 GN=yycB PE=2 SV=1	413	13	393	386	13	383	32.1	3.62111e-43	406
gene0456	Chromosome	sp|P76242|NIMT_ECOLI	393	2-nitroimidazole transporter OS=Escherichia coli (strain K12) OX=83333 GN=nimT PE=1 SV=1	413	14	380	369	15	370	30.6	6.40527e-34	339
gene0456	Chromosome	sp|P17583|CYNX_ECOLI	384	Cyanate transport protein CynX OS=Escherichia coli (strain K12) OX=83333 GN=cynX PE=3 SV=2	413	18	390	388	5	369	25.8	1.17633e-06	128
gene0457	Chromosome	sp|O34718|IOLT_BACSU	473	Major myo-inositol transporter IolT OS=Bacillus subtilis (strain 168) OX=224308 GN=iolT PE=2 SV=1	498	18	480	465	4	454	46.5	1.09785e-130	1013
gene0457	Chromosome	sp|P54723|YFIG_BACSU	482	Putative metabolite transport protein YfiG OS=Bacillus subtilis (strain 168) OX=224308 GN=yfiG PE=3 SV=1	498	21	494	476	17	471	44.5	1.81796e-121	953
gene0457	Chromosome	sp|P94493|YNCC_BACSU	471	Putative metabolite transport protein YncC OS=Bacillus subtilis (strain 168) OX=224308 GN=yncC PE=3 SV=2	498	16	483	471	1	457	45.2	5.42431e-121	949
gene0457	Chromosome	sp|C0SPB2|YWTG_BACSU	457	Putative metabolite transport protein YwtG OS=Bacillus subtilis (strain 168) OX=224308 GN=ywtG PE=3 SV=1	498	33	481	449	14	439	35.2	3.53993e-78	659
gene0457	Chromosome	sp|P46333|CSBC_BACSU	461	Probable metabolite transport protein CsbC OS=Bacillus subtilis (strain 168) OX=224308 GN=csbC PE=1 SV=3	498	24	481	462	6	441	33.3	1.87027e-73	627
gene0458	Chromosome	sp|Q6F4M7|NPCC_RHOOP	300	Hydroxyquinol 1,2-dioxygenase OS=Rhodococcus opacus OX=37919 GN=npcC PE=2 SV=1	310	23	309	288	12	299	74.7	7.70898e-159	1164
gene0458	Chromosome	sp|Q5PXQ6|CHQB_NOCSI	293	Hydroxyquinol 1,2-dioxygenase OS=Nocardioides simplex OX=2045 GN=chqB PE=1 SV=1	310	19	308	290	5	293	74.1	1.30928e-148	1095
gene0458	Chromosome	sp|P86029|HQD2_CANAL	303	Catechol 1,2-dioxygenase OS=Candida albicans (strain SC5314 / ATCC MYA-2876) OX=237561 GN=HQD2 PE=1 SV=1	310	44	310	272	19	285	36	2.38916e-53	463
gene0458	Chromosome	sp|P07773|CATA_ACIAD	311	Catechol 1,2-dioxygenase OS=Acinetobacter baylyi (strain ATCC 33305 / BD413 / ADP1) OX=62977 GN=catA PE=1 SV=1	310	43	279	248	27	268	31	7.12151e-30	300
gene0458	Chromosome	sp|P95607|CATA_RHOOP	270	Catechol 1,2-dioxygenase (Fragment) OS=Rhodococcus opacus OX=37919 GN=catA PE=1 SV=1	310	36	275	246	14	250	28.5	6.03815e-25	262
gene0459	Chromosome	sp|P46905|YCCK_BACSU	310	Uncharacterized oxidoreductase YccK OS=Bacillus subtilis (strain 168) OX=224308 GN=yccK PE=3 SV=2	320	1	306	322	1	305	31.1	2.22581e-42	389
gene0459	Chromosome	sp|P77735|YAJO_ECOLI	324	1-deoxyxylulose-5-phosphate synthase YajO OS=Escherichia coli (strain K12) OX=83333 GN=yajO PE=1 SV=2	320	11	315	323	11	320	34.7	7.78152e-42	386
gene0459	Chromosome	sp|O05408|YRPG_BACSU	326	Uncharacterized oxidoreductase YrpG OS=Bacillus subtilis (strain 168) OX=224308 GN=yrpG PE=3 SV=2	320	10	308	311	10	311	34.7	2.90395e-41	382
gene0459	Chromosome	sp|P46336|IOLS_BACSU	310	Aldo-keto reductase IolS OS=Bacillus subtilis (strain 168) OX=224308 GN=iolS PE=1 SV=1	320	11	308	312	11	307	30.1	6.77075e-39	365
gene0459	Chromosome	sp|Q40648|KCAB_ORYSJ	328	Probable voltage-gated potassium channel subunit beta OS=Oryza sativa subsp. japonica OX=39947 GN=KOB1 PE=1 SV=2	320	10	314	321	10	321	31.8	8.16605e-36	344
gene0460	Chromosome	sp|Q45072|TFTE_BURCE	352	Maleylacetate reductase OS=Burkholderia cepacia OX=292 GN=tftE PE=3 SV=1	374	20	369	350	4	352	56.9	4.25099e-132	999
gene0460	Chromosome	sp|Q93T12|TFDF_DELAC	352	Maleylacetate reductase OS=Delftia acidovorans OX=80866 GN=tfdF PE=1 SV=2	374	19	368	350	2	350	53.1	3.29777e-123	940
gene0460	Chromosome	sp|P27101|TCBF_PSESQ	352	Maleylacetate reductase OS=Pseudomonas sp. (strain P51) OX=65067 GN=tcbF PE=3 SV=1	374	19	368	350	2	350	53.1	3.29777e-123	940
gene0460	Chromosome	sp|Q5W9E3|LINF_SPHJU	352	Maleylacetate reductase OS=Sphingobium japonicum (strain DSM 16413 / CCM 7287 / MTCC 6362 / UT26 / NBRC 101211 / UT26S) OX=452662 GN=linF PE=1 SV=1	374	19	368	350	2	349	54.9	5.97599e-122	932
gene0460	Chromosome	sp|O30847|CLCE_PSEKB	352	Maleylacetate reductase OS=Pseudomonas knackmussii (strain DSM 6978 / LMG 23759 / B13) OX=1301098 GN=clcE PE=3 SV=1	374	19	370	352	2	352	51.4	4.5962e-112	866
gene0461	Chromosome	sp|P42968|KIPR_BACSU	250	HTH-type transcriptional regulator KipR OS=Bacillus subtilis (strain 168) OX=224308 GN=kipR PE=2 SV=4	542	276	519	244	8	248	27.9	1.09972e-22	252
gene0461	Chromosome	sp|P42968|KIPR_BACSU	250	HTH-type transcriptional regulator KipR OS=Bacillus subtilis (strain 168) OX=224308 GN=kipR PE=2 SV=4	542	2	219	219	3	220	22.4	5.76636e-11	161
gene0461	Chromosome	sp|P77300|XYNR_ECOLI	252	HTH-type transcriptional regulator XynR OS=Escherichia coli (strain K12) OX=83333 GN=xynR PE=1 SV=1	542	297	521	225	29	251	26.7	1.39201e-18	221
gene0461	Chromosome	sp|P77300|XYNR_ECOLI	252	HTH-type transcriptional regulator XynR OS=Escherichia coli (strain K12) OX=83333 GN=xynR PE=1 SV=1	542	1	227	229	1	229	21.8	4.79269e-06	123
gene0461	Chromosome	sp|P37728|KDGR_DICCH	305	Pectin degradation repressor protein KdgR OS=Dickeya chrysanthemi OX=556 GN=kdgR PE=1 SV=2	542	271	487	223	50	269	27.4	1.98759e-15	197
gene0461	Chromosome	sp|P76268|KDGR_ECOLI	263	Transcriptional regulator KdgR OS=Escherichia coli (strain K12) OX=83333 GN=kdgR PE=1 SV=1	542	271	487	223	8	227	26.5	6.23214e-15	192
gene0461	Chromosome	sp|P0ACN4|ALLR_ECOLI	271	HTH-type transcriptional repressor AllR OS=Escherichia coli (strain K12) OX=83333 GN=allR PE=1 SV=1	542	304	519	224	53	266	29.5	2.16998e-14	188
gene0461	Chromosome	sp|P0ACN4|ALLR_ECOLI	271	HTH-type transcriptional repressor AllR OS=Escherichia coli (strain K12) OX=83333 GN=allR PE=1 SV=1	542	23	245	228	41	265	21.9	5.95382e-06	122
gene0462	Chromosome	sp|O32223|IOLW_BACSU	358	scyllo-inositol 2-dehydrogenase (NADP(+)) IolW OS=Bacillus subtilis (strain 168) OX=224308 GN=iolW PE=1 SV=1	360	55	351	300	65	351	25.7	3.2455e-13	179
gene0462	Chromosome	sp|P46853|YHHX_ECOLI	345	Uncharacterized oxidoreductase YhhX OS=Escherichia coli (strain K12) OX=83333 GN=yhhX PE=1 SV=1	360	55	262	211	57	254	28	1.22396e-10	159
gene0462	Chromosome	sp|O42896|YBQ3_SCHPO	368	Uncharacterized oxidoreductase C115.03 OS=Schizosaccharomyces pombe (strain 972 / ATCC 24843) OX=284812 GN=SPBC115.03 PE=3 SV=1	360	54	223	172	59	226	28.5	2.64468e-10	156
gene0462	Chromosome	sp|P77376|YDGJ_ECOLI	346	Uncharacterized oxidoreductase YdgJ OS=Escherichia coli (strain K12) OX=83333 GN=ydgJ PE=1 SV=2	360	4	265	271	5	259	26.2	5.83888e-10	153
gene0462	Chromosome	sp|Q8ZK57|IOLG_SALTY	336	Inositol 2-dehydrogenase OS=Salmonella typhimurium (strain LT2 / SGSC1412 / ATCC 700720) OX=99287 GN=iolG PE=1 SV=1	360	7	162	162	6	166	30.2	6.93202e-10	153
gene0463	Chromosome	sp|Q9I6P6|DSD_PSEAE	634	3-dehydroshikimate dehydratase OS=Pseudomonas aeruginosa (strain ATCC 15692 / DSM 22644 / CIP 104116 / JCM 14847 / LMG 12228 / 1C / PRS 101 / PAO1) OX=208964 GN=quiC1 PE=3 SV=1	298	37	281	255	14	259	28.2	1.37513e-14	189
gene0463	Chromosome	sp|Q88JU3|DSD_PSEPK	635	3-dehydroshikimate dehydratase OS=Pseudomonas putida (strain ATCC 47054 / DSM 6125 / NCIMB 11950 / KT2440) OX=160488 GN=quiC1 PE=1 SV=1	298	37	275	244	14	249	26.2	1.42818e-12	173
gene0464	Chromosome	sp|Q9WYP5|IOLG_THEMA	334	Myo-inositol 2-dehydrogenase OS=Thermotoga maritima (strain ATCC 43589 / MSB8 / DSM 3109 / JCM 10099) OX=243274 GN=iolG PE=1 SV=1	343	7	334	330	1	329	40.9	3.95192e-75	615
gene0464	Chromosome	sp|O68965|MI2D_RHIME	330	Inositol 2-dehydrogenase OS=Rhizobium meliloti (strain 1021) OX=266834 GN=idhA PE=1 SV=2	343	7	335	330	3	330	44.2	2.20312e-73	603
gene0464	Chromosome	sp|O05389|YRBE_BACSU	341	Uncharacterized oxidoreductase YrbE OS=Bacillus subtilis (strain 168) OX=224308 GN=yrbE PE=3 SV=2	343	5	334	335	3	333	36.1	3.81753e-66	555
gene0464	Chromosome	sp|P40332|IOLX_BACSU	342	scyllo-inositol 2-dehydrogenase (NAD(+)) OS=Bacillus subtilis (strain 168) OX=224308 GN=iolX PE=1 SV=2	343	4	334	334	2	333	32.6	9.80814e-49	437
gene0464	Chromosome	sp|P49307|MOCA_RHIML	317	Rhizopine catabolism protein MocA OS=Rhizobium meliloti OX=382 GN=mocA PE=3 SV=1	343	6	324	328	3	302	30.5	8.78572e-33	323
gene0465	Chromosome	sp|O05389|YRBE_BACSU	341	Uncharacterized oxidoreductase YrbE OS=Bacillus subtilis (strain 168) OX=224308 GN=yrbE PE=3 SV=2	362	2	344	349	3	339	33.2	9.31848e-56	486
gene0465	Chromosome	sp|Q9WYP5|IOLG_THEMA	334	Myo-inositol 2-dehydrogenase OS=Thermotoga maritima (strain ATCC 43589 / MSB8 / DSM 3109 / JCM 10099) OX=243274 GN=iolG PE=1 SV=1	362	4	341	340	1	332	31.8	4.09688e-49	440
gene0465	Chromosome	sp|P40332|IOLX_BACSU	342	scyllo-inositol 2-dehydrogenase (NAD(+)) OS=Bacillus subtilis (strain 168) OX=224308 GN=iolX PE=1 SV=2	362	8	343	341	9	338	32	5.16613e-44	405
gene0465	Chromosome	sp|P09400|STRI_STRGR	348	Streptomycin biosynthesis protein StrI OS=Streptomyces griseus OX=1911 GN=strI PE=3 SV=1	362	4	312	319	1	305	35.7	1.11726e-42	396
gene0465	Chromosome	sp|O68965|MI2D_RHIME	330	Inositol 2-dehydrogenase OS=Rhizobium meliloti (strain 1021) OX=266834 GN=idhA PE=1 SV=2	362	3	300	298	2	291	31.9	2.29106e-34	337
gene0466	Chromosome	sp|Q6JQN1|ACD10_HUMAN	1059	Acyl-CoA dehydrogenase family member 10 OS=Homo sapiens OX=9606 GN=ACAD10 PE=1 SV=1	165	90	161	72	173	244	31.9	2.08444e-06	118
gene0466	Chromosome	sp|Q84VZ1|FHY1C_ARATH	245	Flavin mononucleotide hydrolase 1, chloroplatic OS=Arabidopsis thaliana OX=3702 GN=FHY1 PE=1 SV=1	165	36	161	129	120	236	28.7	2.22521e-06	116
gene0466	Chromosome	sp|P0A8Y4|YIHX_SHIFL	199	Alpha-D-glucose-1-phosphate phosphatase YihX OS=Shigella flexneri OX=623 GN=yihX PE=3 SV=1	165	40	154	120	71	190	26.7	6.40597e-06	112
gene0466	Chromosome	sp|P0A8Y3|YIHX_ECOLI	199	Alpha-D-glucose 1-phosphate phosphatase YihX OS=Escherichia coli (strain K12) OX=83333 GN=yihX PE=1 SV=1	165	40	154	120	71	190	26.7	6.40597e-06	112
gene0466	Chromosome	sp|Q8K370|ACD10_MOUSE	1069	Acyl-CoA dehydrogenase family member 10 OS=Mus musculus OX=10090 GN=Acad10 PE=1 SV=1	165	90	147	58	173	230	32.8	9.22486e-06	113
gene0467	Chromosome	-	-	-	-	-	-	-	-	-	-	-	-
gene0468	Chromosome	sp|O52866|HYES_CORS2	286	Soluble epoxide hydrolase OS=Corynebacterium sp. (strain C12) OX=268954 PE=1 SV=3	294	14	291	282	7	282	39.7	1.64251e-55	475
gene0468	Chromosome	sp|Q01398|DEH1_MORSB	294	Haloacetate dehalogenase H-1 OS=Moraxella sp. (strain B) OX=118147 GN=dehH1 PE=1 SV=1	294	19	294	288	13	293	26.7	3.40882e-27	279
gene0468	Chromosome	sp|Q6NAM1|DEHA_RHOPA	302	Fluoroacetate dehalogenase OS=Rhodopseudomonas palustris (strain ATCC BAA-98 / CGA009) OX=258594 GN=RPA1163 PE=1 SV=1	294	23	291	283	22	298	30.4	8.00114e-27	277
gene0468	Chromosome	sp|Q9H6B9|EPHX3_HUMAN	360	Epoxide hydrolase 3 OS=Homo sapiens OX=9606 GN=EPHX3 PE=1 SV=1	294	20	283	273	83	347	28.2	2.25591e-23	252
gene0468	Chromosome	sp|Q1JU72|DEHA_BURSP	304	Fluoroacetate dehalogenase OS=Burkholderia sp. OX=36773 GN=fac-dex PE=1 SV=1	294	19	291	290	12	289	28.6	2.64226e-23	250
gene0469	Chromosome	sp|P54724|YFIH_BACSU	313	Uncharacterized protein YfiH OS=Bacillus subtilis (strain 168) OX=224308 GN=yfiH PE=4 SV=2	369	39	353	334	3	311	24.6	1.48657e-19	225
gene0470	Chromosome	sp|P55480|Y4HM_SINFN	403	Uncharacterized oxidoreductase y4hM OS=Sinorhizobium fredii (strain NBRC 101917 / NGR234) OX=394 GN=NGR_a03370 PE=3 SV=1	356	55	356	319	84	395	31.3	2.86555e-30	309
gene0470	Chromosome	sp|Q9WYP5|IOLG_THEMA	334	Myo-inositol 2-dehydrogenase OS=Thermotoga maritima (strain ATCC 43589 / MSB8 / DSM 3109 / JCM 10099) OX=243274 GN=iolG PE=1 SV=1	356	1	251	253	1	241	33.2	7.28997e-28	289
gene0470	Chromosome	sp|Q9DBB8|DHDH_MOUSE	333	Trans-1,2-dihydrobenzene-1,2-diol dehydrogenase OS=Mus musculus OX=10090 GN=Dhdh PE=1 SV=1	356	1	237	241	3	229	26.6	5.21049e-17	206
gene0470	Chromosome	sp|O05389|YRBE_BACSU	341	Uncharacterized oxidoreductase YrbE OS=Bacillus subtilis (strain 168) OX=224308 GN=yrbE PE=3 SV=2	356	4	251	252	8	245	27.4	5.36498e-17	207
gene0470	Chromosome	sp|A6WFC5|IOLG_KINRD	329	Inositol 2-dehydrogenase OS=Kineococcus radiotolerans (strain ATCC BAA-149 / DSM 14245 / SRS30216) OX=266940 GN=iolG PE=3 SV=2	356	1	197	200	1	189	34	1.0493e-16	204
gene0471	Chromosome	sp|P36948|RBSC_BACSU	322	Ribose import permease protein RbsC OS=Bacillus subtilis (strain 168) OX=224308 GN=rbsC PE=3 SV=2	325	12	325	320	5	320	36.2	1.29957e-50	447
gene0471	Chromosome	sp|P77315|YPHD_ECOLI	332	Probable ABC transporter permease protein YphD OS=Escherichia coli (strain K12) OX=83333 GN=yphD PE=3 SV=1	325	3	319	333	2	317	35.7	1.01115e-43	400
gene0471	Chromosome	sp|P0AGI1|RBSC_ECOLI	321	Ribose import permease protein RbsC OS=Escherichia coli (strain K12) OX=83333 GN=rbsC PE=1 SV=1	325	39	325	298	30	320	37.9	1.14342e-39	371
gene0471	Chromosome	sp|P0AGI2|RBSC_ECOL6	321	Ribose import permease protein RbsC OS=Escherichia coli O6:H1 (strain CFT073 / ATCC 700928 / UPEC) OX=199310 GN=rbsC PE=3 SV=1	325	39	325	298	30	320	37.9	1.14342e-39	371
gene0471	Chromosome	sp|P0AGI3|RBSC_ECO57	321	Ribose import permease protein RbsC OS=Escherichia coli O157:H7 OX=83334 GN=rbsC PE=3 SV=1	325	39	325	298	30	320	37.9	1.14342e-39	371
gene0472	Chromosome	sp|Q03CA4|RBSA_LACP3	500	Ribose import ATP-binding protein RbsA OS=Lactobacillus paracasei (strain ATCC 334 / BCRC 17002 / CIP 107868 / KCTC 3260 / NRRL B-441) OX=321967 GN=rbsA PE=3 SV=1	510	15	510	497	1	493	42.9	3.50848e-145	1114
gene0472	Chromosome	sp|Q03CA4|RBSA_LACP3	500	Ribose import ATP-binding protein RbsA OS=Lactobacillus paracasei (strain ATCC 334 / BCRC 17002 / CIP 107868 / KCTC 3260 / NRRL B-441) OX=321967 GN=rbsA PE=3 SV=1	510	9	231	228	248	471	27.6	1.16255e-16	212
gene0472	Chromosome	sp|Q3K3R2|RBSA_STRA1	492	Ribose import ATP-binding protein RbsA OS=Streptococcus agalactiae serotype Ia (strain ATCC 27591 / A909 / CDC SS700) OX=205921 GN=rbsA PE=3 SV=1	510	15	509	495	1	491	41.8	2.77409e-144	1107
gene0472	Chromosome	sp|Q5KUX3|RBSA_GEOKA	494	Ribose import ATP-binding protein RbsA OS=Geobacillus kaustophilus (strain HTA426) OX=235909 GN=rbsA PE=3 SV=1	510	17	500	487	2	483	43.9	5.53982e-144	1105
gene0472	Chromosome	sp|Q8E7N9|RBSA_STRA3	492	Ribose import ATP-binding protein RbsA OS=Streptococcus agalactiae serotype III (strain NEM316) OX=211110 GN=rbsA PE=3 SV=1	510	15	509	495	1	491	41.6	1.11942e-143	1103
gene0472	Chromosome	sp|Q8E281|RBSA_STRA5	492	Ribose import ATP-binding protein RbsA OS=Streptococcus agalactiae serotype V (strain ATCC BAA-611 / 2603 V/R) OX=208435 GN=rbsA PE=3 SV=1	510	15	509	495	1	491	41.6	1.35997e-143	1102
gene0473	Chromosome	sp|Q07982|GFO_ZYMMO	433	Glucose--fructose oxidoreductase OS=Zymomonas mobilis subsp. mobilis (strain ATCC 31821 / ZM4 / CP4) OX=264203 GN=gfo PE=1 SV=2	389	35	386	362	108	424	27.3	3.5616e-26	279
gene0473	Chromosome	sp|P40332|IOLX_BACSU	342	scyllo-inositol 2-dehydrogenase (NAD(+)) OS=Bacillus subtilis (strain 168) OX=224308 GN=iolX PE=1 SV=2	389	2	302	304	3	269	28.9	7.41591e-23	251
gene0473	Chromosome	sp|P74041|Y816_SYNY3	371	Uncharacterized oxidoreductase sll0816 OS=Synechocystis sp. (strain PCC 6803 / Kazusa) OX=1111708 GN=sll0816 PE=3 SV=1	389	4	388	394	7	365	24.9	1.48344e-21	243
gene0473	Chromosome	sp|P55480|Y4HM_SINFN	403	Uncharacterized oxidoreductase y4hM OS=Sinorhizobium fredii (strain NBRC 101917 / NGR234) OX=394 GN=NGR_a03370 PE=3 SV=1	389	59	387	354	71	396	25.7	5.9122e-20	232
gene0473	Chromosome	sp|Q9WYP5|IOLG_THEMA	334	Myo-inositol 2-dehydrogenase OS=Thermotoga maritima (strain ATCC 43589 / MSB8 / DSM 3109 / JCM 10099) OX=243274 GN=iolG PE=1 SV=1	389	4	314	313	1	273	24.9	7.84646e-19	221
gene0474	Chromosome	-	-	-	-	-	-	-	-	-	-	-	-
gene0475	Chromosome	sp|Q5KYR1|IOLE_GEOKA	308	Inosose dehydratase OS=Geobacillus kaustophilus (strain HTA426) OX=235909 GN=iolE PE=3 SV=1	272	38	270	271	35	298	27.7	3.67819e-19	218
gene0475	Chromosome	sp|B2V4K2|IOLE_CLOBA	298	Inosose dehydratase OS=Clostridium botulinum (strain Alaska E43 / Type E3) OX=508767 GN=iolE PE=3 SV=1	272	32	268	271	28	293	24.4	8.29388e-18	207
gene0475	Chromosome	sp|Q898E6|IOLE_CLOTE	298	Inosose dehydratase OS=Clostridium tetani (strain Massachusetts / E88) OX=212717 GN=iolE PE=3 SV=1	272	94	268	201	95	293	26.9	1.1682e-17	206
gene0475	Chromosome	sp|A5YBJ9|IOLE_LACCA	298	Inosose dehydratase OS=Lactobacillus casei OX=1582 GN=iolE PE=3 SV=1	272	128	267	162	127	288	29	3.12787e-17	203
gene0475	Chromosome	sp|B3W8L5|IOLE_LACCB	301	Inosose dehydratase OS=Lactobacillus casei (strain BL23) OX=543734 GN=iolE PE=3 SV=1	272	128	267	162	130	291	29	3.24869e-17	203
gene0476	Chromosome	sp|P16557|XYLR_BACPZ	384	Xylose repressor OS=Bacillus subtilis subsp. spizizenii (strain ATCC 23059 / NRRL B-14472 / W23) OX=655816 GN=xylR PE=3 SV=1	431	17	405	393	13	380	26.7	1.10183e-38	374
gene0476	Chromosome	sp|P40981|XYLR_CALSR	399	Putative xylose repressor OS=Caldicellulosiruptor sp. (strain Rt8B.4) OX=28238 GN=xylR PE=3 SV=1	431	20	370	356	14	361	30.1	1.44674e-38	374
gene0476	Chromosome	sp|P94490|XYLR_BACSU	384	Xylose repressor OS=Bacillus subtilis (strain 168) OX=224308 GN=xylR PE=3 SV=3	431	17	409	397	13	384	26.2	7.54987e-38	368
gene0476	Chromosome	sp|Q44406|XYLR_CALBD	399	Xylose repressor OS=Caldicellulosiruptor bescii (strain ATCC BAA-1888 / DSM 6725 / Z-1320) OX=521460 GN=xylR PE=3 SV=1	431	20	384	370	14	375	30.3	2.67892e-34	343
gene0476	Chromosome	sp|Q9KCZ4|GLK_BACHD	330	Glucokinase OS=Bacillus halodurans (strain ATCC BAA-125 / DSM 18197 / FERM 7344 / JCM 9153 / C-125) OX=272558 GN=glcK PE=3 SV=1	431	87	398	312	7	315	28.2	3.39387e-33	331
gene0477	Chromosome	sp|P35878|T904_LACLA	253	Transposase for insertion sequence element IS904 OS=Lactococcus lactis subsp. lactis (strain IL1403) OX=272623 GN=nisX1 PE=3 SV=1	331	120	276	160	91	248	31.3	5.01562e-11	158
gene0477	Chromosome	sp|P19769|INSK_ECOLI	283	Putative transposase InsK for insertion sequence element IS150 OS=Escherichia coli (strain K12) OX=83333 GN=insK PE=2 SV=2	331	95	260	174	88	258	23	1.04727e-06	126
gene0478	Chromosome	-	-	-	-	-	-	-	-	-	-	-	-
gene0479	Chromosome	sp|Q04778|ALSR_BACSU	302	HTH-type transcriptional regulator AlsR OS=Bacillus subtilis (strain 168) OX=224308 GN=alsR PE=3 SV=1	307	5	291	299	1	288	32.4	3.73937e-39	365
gene0479	Chromosome	sp|P77559|YNFL_ECOLI	297	Uncharacterized HTH-type transcriptional regulator YnfL OS=Escherichia coli (strain K12) OX=83333 GN=ynfL PE=3 SV=1	307	4	287	295	2	288	34.2	1.09911e-31	312
gene0479	Chromosome	sp|Q47141|HCAR_ECOLI	296	Hca operon transcriptional activator HcaR OS=Escherichia coli (strain K12) OX=83333 GN=hcaR PE=1 SV=2	307	5	292	298	1	288	31.9	2.56457e-27	281
gene0479	Chromosome	sp|P70785|TTUA3_AGRVI	304	HTH-type transcriptional regulator TtuA OS=Agrobacterium vitis OX=373 GN=ttuA PE=3 SV=1	307	5	197	195	1	193	39.5	1.90701e-26	275
gene0479	Chromosome	sp|P52666|BUDR_RAOTE	290	HTH-type transcriptional regulator BudR OS=Raoultella terrigena OX=577 GN=budR PE=3 SV=1	307	5	289	296	1	288	32.4	3.07965e-26	272
gene0480	Chromosome	-	-	-	-	-	-	-	-	-	-	-	-
gene0481	Chromosome	sp|A4JPX5|MHPC_BURVG	288	2-hydroxy-6-oxononadienedioate/2-hydroxy-6-oxononatrienedioate hydrolase OS=Burkholderia vietnamiensis (strain G4 / LMG 22486) OX=269482 GN=mhpC PE=3 SV=1	288	8	149	145	12	149	30.3	9.777e-09	141
gene0481	Chromosome	sp|P19076|DMPD_PSEUF	283	2-hydroxymuconate semialdehyde hydrolase OS=Pseudomonas sp. (strain CF600) OX=79676 GN=dmpD PE=3 SV=1	288	27	144	119	25	136	31.9	2.02448e-08	138
gene0481	Chromosome	sp|O05235|YUGF_BACSU	273	Uncharacterized hydrolase YugF OS=Bacillus subtilis (strain 168) OX=224308 GN=yugF PE=3 SV=1	288	1	258	281	1	255	22.8	2.18683e-08	138
gene0481	Chromosome	sp|Q476M7|MHPC_CUPPJ	289	2-hydroxy-6-oxononadienedioate/2-hydroxy-6-oxononatrienedioate hydrolase OS=Cupriavidus pinatubonensis (strain JMP 134 / LMG 1197) OX=264198 GN=mhpC PE=3 SV=1	288	8	148	144	13	149	27.1	2.44346e-08	138
gene0481	Chromosome	sp|B2JQW2|MHPC_PARP8	288	2-hydroxy-6-oxononadienedioate/2-hydroxy-6-oxononatrienedioate hydrolase OS=Paraburkholderia phymatum (strain DSM 17167 / CIP 108236 / LMG 21445 / STM815) OX=391038 GN=mhpC PE=3 SV=1	288	8	149	145	12	149	29.7	3.30503e-08	137
gene0482	Chromosome	sp|P25150|YWAE_BACSU	171	Uncharacterized HTH-type transcriptional regulator YwaE OS=Bacillus subtilis (strain 168) OX=224308 GN=ywaE PE=4 SV=1	140	6	140	144	23	165	28.5	1.52291e-11	150
gene0482	Chromosome	sp|O31672|MHQR_BACSU	145	HTH-type transcriptional regulator MhqR OS=Bacillus subtilis (strain 168) OX=224308 GN=mhqR PE=2 SV=1	140	15	140	129	11	136	26.4	1.45572e-09	134
gene0482	Chromosome	sp|P0A2T4|MARR_SALTY	144	Multiple antibiotic resistance protein MarR OS=Salmonella typhimurium (strain LT2 / SGSC1412 / ATCC 700720) OX=99287 GN=marR PE=4 SV=1	140	27	139	114	29	142	28.1	9.56327e-06	106
gene0482	Chromosome	sp|P0A2T5|MARR_SALTI	144	Multiple antibiotic resistance protein MarR OS=Salmonella typhi OX=90370 GN=marR PE=3 SV=1	140	27	139	114	29	142	28.1	9.56327e-06	106
gene0483	Chromosome	sp|P27017|AMIC_PSEAE	385	Aliphatic amidase expression-regulating protein OS=Pseudomonas aeruginosa (strain ATCC 15692 / DSM 22644 / CIP 104116 / JCM 14847 / LMG 12228 / 1C / PRS 101 / PAO1) OX=208964 GN=amiC PE=1 SV=5	358	8	324	331	10	329	27.8	8.09693e-16	199
gene0484	Chromosome	sp|P56583|AMIS_MYCSM	213	Putative amidate substrates transporter protein OS=Mycolicibacterium smegmatis OX=1772 PE=3 SV=1	213	1	209	209	1	206	53.6	2.3884e-60	493
gene0484	Chromosome	sp|Q53185|AMIS_RHOER	206	Putative transporter protein AmiS2 OS=Rhodococcus erythropolis OX=1833 GN=amiS2 PE=3 SV=1	213	1	174	174	1	174	50	4.27925e-45	391
gene0484	Chromosome	sp|Q51417|AMIS_PSEAE	171	Putative transporter protein AmiS OS=Pseudomonas aeruginosa (strain ATCC 15692 / DSM 22644 / CIP 104116 / JCM 14847 / LMG 12228 / 1C / PRS 101 / PAO1) OX=208964 GN=amiS PE=3 SV=2	213	6	163	161	6	165	39.8	4.85649e-17	195
gene0484	Chromosome	sp|Q09068|UREI_HELPY	195	Acid-activated urea channel OS=Helicobacter pylori (strain ATCC 700392 / 26695) OX=85962 GN=ureI PE=1 SV=2	213	1	167	196	1	194	33.7	1.22127e-13	170
gene0484	Chromosome	sp|P56874|UREI_HELPJ	195	Acid-activated urea channel OS=Helicobacter pylori (strain J99 / ATCC 700824) OX=85963 GN=ureI PE=1 SV=1	213	1	167	196	1	194	33.2	5.64751e-13	165
gene0485	Chromosome	sp|Q07838|AMDA_MYCSM	406	Acetamidase OS=Mycolicibacterium smegmatis OX=1772 GN=amdA PE=1 SV=2	415	1	370	370	1	370	85.1	0	1735
gene0485	Chromosome	sp|Q50228|FMDA_METME	407	Formamidase OS=Methylophilus methylotrophus OX=17 GN=fmdA PE=1 SV=1	415	3	403	401	2	393	59.4	3.28938e-167	1241
gene0485	Chromosome	sp|Q9URY7|FMDA_SCHPO	410	Putative formamidase C869.04 OS=Schizosaccharomyces pombe (strain 972 / ATCC 24843) OX=284812 GN=SPAC869.04 PE=3 SV=1	415	2	415	419	3	409	49.2	9.71778e-134	1020
gene0486	Chromosome	sp|P55620|Y4PO_SINFN	400	Probable transposase for insertion sequence element ISRM3-like OS=Sinorhizobium fredii (strain NBRC 101917 / NGR234) OX=394 GN=NGR_a01970 PE=3 SV=1	427	23	422	402	4	398	45	6.32891e-111	868
gene0486	Chromosome	sp|P80011|TRA3_RHIME	400	Transposase for insertion sequence element ISRM3 OS=Rhizobium meliloti (strain 1021) OX=266834 GN=R00164 PE=3 SV=1	427	23	422	402	4	398	45.3	2.02976e-110	865
gene0486	Chromosome	sp|P35879|TRA_CORDP	343	Probable transposase for insertion sequence element OS=Corynebacterium diphtheriae OX=1717 PE=3 SV=1	427	101	422	340	1	339	44.1	9.69733e-93	742
gene0486	Chromosome	sp|P35881|TRA5_LACLA	391	Transposase for insertion sequence element IS905 OS=Lactococcus lactis subsp. lactis (strain IL1403) OX=272623 GN=tra905 PE=3 SV=1	427	48	390	353	18	362	31.7	4.27888e-54	483
gene0486	Chromosome	sp|P35880|TRA1_LACHE	369	Transposase for insertion sequence element IS1201 OS=Lactobacillus helveticus OX=1587 PE=3 SV=1	427	48	381	344	18	356	29.7	3.63049e-51	461
gene0487	Chromosome	sp|P94431|YCNI_BACSU	204	Uncharacterized protein YcnI OS=Bacillus subtilis (strain 168) OX=224308 GN=ycnI PE=2 SV=1	243	29	241	213	22	203	26.3	1.02091e-09	143
gene0488	Chromosome	-	-	-	-	-	-	-	-	-	-	-	-
gene0489	Chromosome	sp|C0SP95|YCNJ_BACSU	541	Copper transport protein YcnJ OS=Bacillus subtilis (strain 168) OX=224308 GN=ycnJ PE=1 SV=1	439	44	391	368	21	385	26.4	3.27646e-22	254
gene0489	Chromosome	sp|P0AA59|YOBA_SHIFL	124	Protein YobA OS=Shigella flexneri OX=623 GN=yobA PE=3 SV=1	439	17	140	128	5	124	33.6	9.47479e-10	146
gene0489	Chromosome	sp|P0AA57|YOBA_ECOLI	124	Protein YobA OS=Escherichia coli (strain K12) OX=83333 GN=yobA PE=1 SV=1	439	17	140	128	5	124	33.6	9.47479e-10	146
gene0489	Chromosome	sp|P0AA58|YOBA_ECOL6	124	Protein YobA OS=Escherichia coli O6:H1 (strain CFT073 / ATCC 700928 / UPEC) OX=199310 GN=yobA PE=3 SV=1	439	17	140	128	5	124	33.6	9.47479e-10	146
gene0489	Chromosome	sp|P76278|YEBZ_ECOLI	290	Inner membrane protein YebZ OS=Escherichia coli (strain K12) OX=83333 GN=yebZ PE=1 SV=1	439	297	439	143	149	289	32.9	8.54701e-09	144
gene0490	Chromosome	sp|A0R4Z6|KSTR2_MYCS2	205	HTH-type transcriptional repressor KstR2 OS=Mycolicibacterium smegmatis (strain ATCC 700084 / mc(2)155) OX=246196 GN=kstR2 PE=1 SV=1	201	7	95	89	5	92	34.8	5.5959e-07	122
gene0491	Chromosome	sp|P39649|YWFM_BACSU	296	Uncharacterized transporter YwfM OS=Bacillus subtilis (strain 168) OX=224308 GN=ywfM PE=3 SV=1	331	11	294	286	10	286	34.6	1.36807e-33	327
gene0492	Chromosome	sp|O33654|LCTP_STRIN	474	L-lactate permease OS=Streptococcus iniae OX=1346 GN=lctP PE=3 SV=1	485	52	419	401	62	447	24.7	1.7029e-12	177
gene0492	Chromosome	sp|P71067|LUTP_BACSU	563	L-lactate permease OS=Bacillus subtilis (strain 168) OX=224308 GN=lutP PE=1 SV=2	485	324	471	148	411	550	28.4	1.96514e-06	128
gene0492	Chromosome	sp|Q8Z2E3|LLDP_SALTI	551	L-lactate permease OS=Salmonella typhi OX=90370 GN=lldP PE=3 SV=1	485	342	436	95	413	507	32.6	6.80035e-06	124
gene0492	Chromosome	sp|Q8ZL63|LLDP_SALTY	551	L-lactate permease OS=Salmonella typhimurium (strain LT2 / SGSC1412 / ATCC 700720) OX=99287 GN=lldP PE=3 SV=1	485	342	436	95	413	507	32.6	7.16477e-06	124
gene0493	Chromosome	sp|P9WFM5|Y205_MYCTU	367	Putative transport protein Rv0205 OS=Mycobacterium tuberculosis (strain ATCC 25618 / H37Rv) OX=83332 GN=Rv0205 PE=1 SV=1	353	1	311	313	26	338	39	1.21695e-51	459
gene0493	Chromosome	sp|P9WFM4|Y205_MYCTO	367	Putative transport protein MT0215 OS=Mycobacterium tuberculosis (strain CDC 1551 / Oshkosh) OX=83331 GN=MT0215 PE=3 SV=1	353	1	311	313	26	338	39	1.21695e-51	459
gene0493	Chromosome	sp|O32095|YUEF_BACSU	369	Putative transport protein YueF OS=Bacillus subtilis (strain 168) OX=224308 GN=yueF PE=3 SV=1	353	22	312	310	43	341	27.4	1.97253e-18	218
gene0493	Chromosome	sp|O34472|YRRI_BACSU	353	Putative transport protein YrrI OS=Bacillus subtilis (strain 168) OX=224308 GN=yrrI PE=3 SV=1	353	185	312	128	212	338	39.8	2.76021e-15	194
gene0493	Chromosome	sp|O32086|YUBA_BACSU	388	Putative transport protein YubA OS=Bacillus subtilis (strain 168) OX=224308 GN=yubA PE=3 SV=1	353	16	340	344	51	387	22.7	7.3337e-14	184
gene0494	Chromosome	-	-	-	-	-	-	-	-	-	-	-	-
gene0495	Chromosome	sp|P0CH37|ADHC2_MYCS2	349	NADP-dependent alcohol dehydrogenase C 2 OS=Mycolicibacterium smegmatis (strain ATCC 700084 / mc(2)155) OX=246196 GN=adhC2 PE=1 SV=1	347	1	346	347	1	347	68.3	7.24882e-168	1232
gene0495	Chromosome	sp|P0CH36|ADHC1_MYCS2	349	NADP-dependent alcohol dehydrogenase C 1 OS=Mycolicibacterium smegmatis (strain ATCC 700084 / mc(2)155) OX=246196 GN=adhc1 PE=1 SV=1	347	1	346	347	1	347	68.3	7.24882e-168	1232
gene0495	Chromosome	sp|C0SPA5|ADHA_BACSU	349	Probable formaldehyde dehydrogenase AdhA OS=Bacillus subtilis (strain 168) OX=224308 GN=adhA PE=2 SV=1	347	12	346	335	15	349	63	3.63794e-154	1142
gene0495	Chromosome	sp|P9WQC5|ADHC_MYCTU	346	NADP-dependent alcohol dehydrogenase C OS=Mycobacterium tuberculosis (strain ATCC 25618 / H37Rv) OX=83332 GN=adhC PE=1 SV=1	347	1	346	346	1	346	63	5.51451e-153	1134
gene0495	Chromosome	sp|P9WQC4|ADHC_MYCTO	346	NADP-dependent alcohol dehydrogenase C OS=Mycobacterium tuberculosis (strain CDC 1551 / Oshkosh) OX=83331 GN=adhC PE=3 SV=1	347	1	346	346	1	346	63	5.51451e-153	1134
gene0496	Chromosome	sp|Q4L967|ATRF2_STAHJ	192	Putative acetyltransferase SH0499 OS=Staphylococcus haemolyticus (strain JCSC1435) OX=279808 GN=SH0499 PE=3 SV=1	189	48	189	144	44	186	47.2	3.91969e-37	334
gene0496	Chromosome	sp|Q7A3E8|ATRF2_STAAN	199	Putative acetyltransferase SA2342 OS=Staphylococcus aureus (strain N315) OX=158879 GN=SA2342 PE=1 SV=1	189	33	189	162	28	186	41.4	1.25999e-32	304
gene0496	Chromosome	sp|Q7A2K9|ATRF2_STAAM	199	Putative acetyltransferase SAV2555 OS=Staphylococcus aureus (strain Mu50 / ATCC 700699) OX=158878 GN=SAV2555 PE=3 SV=1	189	33	189	162	28	186	41.4	1.25999e-32	304
gene0496	Chromosome	sp|Q9KWJ8|ATRF2_STAA1	199	Putative acetyltransferase OS=Staphylococcus aureus (strain Mu3 / ATCC 700698) OX=418127 GN=SAHV_2539 PE=3 SV=1	189	33	189	162	28	186	41.4	1.25999e-32	304
gene0496	Chromosome	sp|Q8NUR1|ATRF2_STAAW	199	Putative acetyltransferase MW2476 OS=Staphylococcus aureus (strain MW2) OX=196620 GN=MW2476 PE=3 SV=1	189	49	189	143	45	186	42.7	3.94544e-32	300
gene0497	Chromosome	sp|O07081|YRDC_BACSU	187	Uncharacterized isochorismatase family protein YrdC OS=Bacillus subtilis (strain 168) OX=224308 GN=yrdC PE=3 SV=1	213	5	185	182	4	181	28	2.64095e-18	205
gene0497	Chromosome	sp|P96654|YDDQ_BACSU	180	Uncharacterized isochorismatase family protein YddQ OS=Bacillus subtilis (strain 168) OX=224308 GN=yddQ PE=3 SV=1	213	7	184	180	4	179	31.7	8.68291e-18	201
gene0497	Chromosome	sp|D4GWH7|Y2328_HALVD	188	Uncharacterized isochorismatase family protein HVO_2328 OS=Haloferax volcanii (strain ATCC 29605 / DSM 3757 / JCM 8879 / NBRC 14742 / NCIMB 2012 / VKM B-1768 / DS2) OX=309800 GN=HVO_2328 PE=1 SV=1	213	8	177	172	12	178	32.6	2.87758e-16	190
gene0497	Chromosome	sp|G2X4M1|ISC1_VERDV	190	Secreted isochorismatase effector Isc1 OS=Verticillium dahliae (strain VdLs.17 / ATCC MYA-4575 / FGSC 10137) OX=498257 GN=Isc1 PE=1 SV=1	213	8	146	140	22	156	35	4.40758e-14	173
gene0497	Chromosome	sp|I6XD65|PNCA_MYCTU	186	Nicotinamidase/pyrazinamidase OS=Mycobacterium tuberculosis (strain ATCC 25618 / H37Rv) OX=83332 GN=pncA PE=1 SV=1	213	6	148	163	2	163	30.1	1.05084e-07	126
gene0498	Chromosome	sp|Q9HTH5|CDHR_PSEAE	336	HTH-type transcriptional regulator CdhR OS=Pseudomonas aeruginosa (strain ATCC 15692 / DSM 22644 / CIP 104116 / JCM 14847 / LMG 12228 / 1C / PRS 101 / PAO1) OX=208964 GN=cdhR PE=1 SV=1	322	47	315	276	48	315	31.9	8.09986e-29	294
gene0498	Chromosome	sp|G3XCU2|ARGR_PSEAE	329	HTH-type transcriptional regulator ArgR OS=Pseudomonas aeruginosa (strain ATCC 15692 / DSM 22644 / CIP 104116 / JCM 14847 / LMG 12228 / 1C / PRS 101 / PAO1) OX=208964 GN=argR PE=4 SV=1	322	79	309	231	81	310	30.7	5.006e-24	258
gene0498	Chromosome	sp|P95283|Y1931_MYCTU	259	HTH-type transcriptional regulator Rv1931c OS=Mycobacterium tuberculosis (strain ATCC 25618 / H37Rv) OX=83332 GN=Rv1931c PE=2 SV=4	322	100	313	229	45	259	30.6	8.5965e-13	171
gene0498	Chromosome	sp|O87389|GLXA_RHIME	324	HTH-type transcriptional regulator GlxA OS=Rhizobium meliloti (strain 1021) OX=266834 GN=glxA PE=4 SV=1	322	35	310	278	45	320	27.3	7.85151e-11	159
gene0498	Chromosome	sp|P0ACI2|ROB_SHIFL	289	Right origin-binding protein OS=Shigella flexneri OX=623 GN=rob PE=3 SV=1	322	216	311	96	11	106	38.5	3.14868e-09	146
gene0499	Chromosome	-	-	-	-	-	-	-	-	-	-	-	-
gene0500	Chromosome	sp|P15555|DAC_STRSR	406	D-alanyl-D-alanine carboxypeptidase OS=Streptomyces sp. (strain R61) OX=31952 PE=1 SV=2	442	83	380	310	40	341	33.5	5.8659e-41	392
gene0500	Chromosome	sp|O31773|PBPX_BACSU	391	Putative penicillin-binding protein PbpX OS=Bacillus subtilis (strain 168) OX=224308 GN=pbpX PE=2 SV=1	442	79	391	317	74	367	26.5	9.30599e-21	240
gene0500	Chromosome	sp|P32959|PBPE_BACSU	451	Penicillin-binding protein 4* OS=Bacillus subtilis (strain 168) OX=224308 GN=pbpE PE=1 SV=1	442	100	379	301	24	313	26.2	2.92273e-15	199
gene0500	Chromosome	sp|Q8NUZ4|FLP_STAAW	498	Protein flp OS=Staphylococcus aureus (strain MW2) OX=196620 GN=flp PE=3 SV=1	442	85	298	224	43	255	28.6	9.04155e-15	195
gene0500	Chromosome	sp|Q6G6M9|FLP_STAAS	498	Protein flp OS=Staphylococcus aureus (strain MSSA476) OX=282459 GN=flp PE=3 SV=1	442	85	298	224	43	255	28.6	9.70777e-15	195
gene0501	Chromosome	-	-	-	-	-	-	-	-	-	-	-	-
gene0502	Chromosome	sp|Q975C8|ACAR_SULTO	334	Acryloyl-coenzyme A reductase OS=Sulfurisphaera tokodaii (strain DSM 16993 / JCM 10545 / NBRC 100140 / 7) OX=273063 GN=STK_04800 PE=1 SV=1	373	17	368	365	1	334	28.8	3.87469e-25	268
gene0502	Chromosome	sp|A4YGN2|ACAR_METS5	332	Acryloyl-coenzyme A reductase OS=Metallosphaera sedula (strain ATCC 51363 / DSM 5348 / JCM 9185 / NBRC 15509 / TH2) OX=399549 GN=Msed_1426 PE=1 SV=1	373	17	366	362	1	330	29	1.6499e-24	263
gene0502	Chromosome	sp|O35017|YOGA_BACSU	329	Uncharacterized zinc-type alcohol dehydrogenase-like protein YogA OS=Bacillus subtilis (strain 168) OX=224308 GN=yogA PE=3 SV=1	373	17	367	366	1	327	24.9	3.19053e-24	261
gene0502	Chromosome	sp|Q5R4S7|QOR_PONAB	329	Quinone oxidoreductase OS=Pongo abelii OX=9601 GN=CRYZ PE=2 SV=1	373	17	357	358	8	317	27.7	9.04744e-24	257
gene0502	Chromosome	sp|Q08257|QOR_HUMAN	329	Quinone oxidoreductase OS=Homo sapiens OX=9606 GN=CRYZ PE=1 SV=1	373	17	357	358	8	317	26.5	5.4371e-23	251
gene0503	Chromosome	-	-	-	-	-	-	-	-	-	-	-	-
gene0504	Chromosome	-	-	-	-	-	-	-	-	-	-	-	-
gene0505	Chromosome	sp|P64970|Y2295_MYCBO	122	Uncharacterized protein Mb2295 OS=Mycobacterium bovis (strain ATCC BAA-935 / AF2122/97) OX=233413 GN=BQ2027_MB2295 PE=4 SV=1	128	7	102	96	2	92	46.9	3.72943e-13	159
gene0505	Chromosome	sp|P9WLF5|Y2272_MYCTU	122	Uncharacterized protein Rv2272 OS=Mycobacterium tuberculosis (strain ATCC 25618 / H37Rv) OX=83332 GN=Rv2272 PE=1 SV=1	128	7	102	96	2	92	46.9	3.72943e-13	159
gene0505	Chromosome	sp|P9WLF4|Y2272_MYCTO	122	Uncharacterized protein MT2333 OS=Mycobacterium tuberculosis (strain CDC 1551 / Oshkosh) OX=83331 GN=MT2333 PE=4 SV=1	128	7	102	96	2	92	46.9	3.72943e-13	159
gene0505	Chromosome	sp|P0ADM3|YIDH_SHIFL	115	Inner membrane protein YidH OS=Shigella flexneri OX=623 GN=yidH PE=3 SV=1	128	21	102	86	7	88	48.8	5.79722e-12	150
gene0505	Chromosome	sp|P0ADM0|YIDH_ECOLI	115	Inner membrane protein YidH OS=Escherichia coli (strain K12) OX=83333 GN=yidH PE=1 SV=1	128	21	102	86	7	88	48.8	5.79722e-12	150
gene0506	Chromosome	sp|Q6N8N2|CYPA2_RHOPA	412	Cytochrome p450 CYP199A2 OS=Rhodopseudomonas palustris (strain ATCC BAA-98 / CGA009) OX=258594 GN=cyp199a2 PE=1 SV=1	405	16	400	387	26	411	50.6	2.6409e-132	1009
gene0506	Chromosome	sp|P9WPN7|CP128_MYCTU	489	Putative cytochrome P450 128 OS=Mycobacterium tuberculosis (strain ATCC 25618 / H37Rv) OX=83332 GN=cyp128 PE=3 SV=1	405	16	400	391	103	485	30.7	4.00947e-44	417
gene0506	Chromosome	sp|P9WPN6|CP128_MYCTO	489	Putative cytochrome P450 128 OS=Mycobacterium tuberculosis (strain CDC 1551 / Oshkosh) OX=83331 GN=cyp128 PE=3 SV=1	405	16	400	391	103	485	30.7	4.00947e-44	417
gene0506	Chromosome	sp|P63714|CP128_MYCBO	489	Putative cytochrome P450 128 OS=Mycobacterium bovis (strain ATCC BAA-935 / AF2122/97) OX=233413 GN=cyp128 PE=3 SV=1	405	16	400	391	103	485	30.7	4.00947e-44	417
gene0506	Chromosome	sp|O34374|YJIB_BACSU	396	Putative cytochrome P450 YjiB OS=Bacillus subtilis (strain 168) OX=224308 GN=yjiB PE=1 SV=1	405	25	398	394	25	396	27.7	1.83991e-39	379
gene0507	Chromosome	sp|Q05182|PHT2_PSEPU	324	Phthalate 4,5-dioxygenase oxygenase reductase subunit OS=Pseudomonas putida OX=303 GN=pht2 PE=2 SV=1	336	35	325	297	22	315	37	3.21961e-60	513
gene0507	Chromosome	sp|D0C9N8|CNTB_ACIB2	318	Carnitine monooxygenase reductase subunit OS=Acinetobacter baumannii (strain ATCC 19606 / DSM 30007 / CIP 70.34 / JCM 6841 / NBRC 109757 / NCIMB 12457 / NCTC 12156 / 81) OX=575584 GN=cntB PE=1 SV=1	336	21	336	320	4	318	35.6	3.31911e-60	513
gene0507	Chromosome	sp|Q52186|POBB_PSEOL	319	Phenoxybenzoate dioxygenase subunit beta OS=Pseudomonas oleovorans OX=301 GN=pobB PE=2 SV=1	336	31	336	312	13	319	40.4	2.33282e-59	507
gene0507	Chromosome	sp|P33164|PDR_BURCE	322	Phthalate dioxygenase reductase OS=Burkholderia cepacia OX=292 GN=ophA1 PE=1 SV=3	336	33	336	311	18	322	37	5.03841e-59	505
gene0507	Chromosome	sp|F0KFI7|CNTB_ACICP	304	Carnitine monooxygenase reductase subunit OS=Acinetobacter calcoaceticus (strain PHEA-2) OX=871585 GN=yeaX PE=1 SV=1	336	32	336	309	1	304	35.3	3.5833e-57	491
gene0508	Chromosome	sp|P0DMP5|CALA_PSEUH	255	Coniferyl-alcohol dehydrogenase OS=Pseudomonas sp. (strain HR199 / DSM 7063) OX=86003 GN=calA PE=1 SV=1	262	1	250	252	1	252	39.7	7.22039e-51	438
gene0508	Chromosome	sp|C8WMP0|3AHD_EGGLE	259	3alpha-hydroxysteroid dehydrogenase OS=Eggerthella lenta (strain ATCC 25559 / DSM 2243 / JCM 9979 / NCTC 11813 / VPI 0255) OX=479437 GN=Elen_0690 PE=1 SV=1	262	8	250	256	4	251	32.4	5.05494e-23	245
gene0508	Chromosome	sp|P80702|DIDH_COMTE	257	3-alpha-hydroxysteroid dehydrogenase/carbonyl reductase OS=Comamonas testosteroni OX=285 GN=hsdA PE=1 SV=2	262	8	250	262	4	250	34	1.41017e-22	242
gene0508	Chromosome	sp|D4A1J4|BDH2_RAT	245	3-hydroxybutyrate dehydrogenase type 2 OS=Rattus norvegicus OX=10116 GN=Bdh2 PE=3 SV=2	262	3	249	270	4	244	28.9	2.36722e-14	179
gene0508	Chromosome	sp|P55541|Y4LA_SINFN	278	Uncharacterized short-chain type dehydrogenase/reductase y4lA OS=Sinorhizobium fredii (strain NBRC 101917 / NGR234) OX=394 GN=NGR_a02730 PE=3 SV=1	262	3	251	279	4	253	28.7	4.86545e-14	178
gene0509	Chromosome	sp|P25526|GABD_ECOLI	482	Succinate-semialdehyde dehydrogenase [NADP(+)] GabD OS=Escherichia coli (strain K12) OX=83333 GN=gabD PE=1 SV=1	458	6	451	451	29	478	39	1.63909e-92	755
gene0509	Chromosome	sp|Q9I6M5|DAVD_PSEAE	483	Glutarate-semialdehyde dehydrogenase OS=Pseudomonas aeruginosa (strain ATCC 15692 / DSM 22644 / CIP 104116 / JCM 14847 / LMG 12228 / 1C / PRS 101 / PAO1) OX=208964 GN=davD PE=1 SV=1	458	4	449	452	27	476	39.2	2.60897e-91	747
gene0509	Chromosome	sp|Q88RC0|DAVD_PSEPK	480	Glutarate-semialdehyde dehydrogenase OS=Pseudomonas putida (strain ATCC 47054 / DSM 6125 / NCIMB 11950 / KT2440) OX=160488 GN=davD PE=3 SV=1	458	4	449	451	27	474	39	4.90832e-91	745
gene0509	Chromosome	sp|P0DOV9|SLAD_PSEPU	486	3-sulfolactaldehyde dehydrogenase OS=Pseudomonas putida OX=303 GN=PpSQ1_00395 PE=1 SV=1	458	4	451	453	28	479	38.2	1.26257e-86	715
gene0509	Chromosome	sp|Q9SAK4|SSDH_ARATH	528	Succinate-semialdehyde dehydrogenase, mitochondrial OS=Arabidopsis thaliana OX=3702 GN=ALDH5F1 PE=1 SV=2	458	4	451	455	69	520	38.2	1.91787e-85	710
gene0510	Chromosome	sp|Q0K843|SAUU_CUPNH	430	Probable sulfoacetate transporter SauU OS=Cupriavidus necator (strain ATCC 17699 / H16 / DSM 428 / Stanier 337) OX=381666 GN=sauU PE=2 SV=1	459	30	447	423	2	410	27.7	2.48553e-30	314
gene0510	Chromosome	sp|O34456|EXUT_BACSU	422	Hexuronate transporter OS=Bacillus subtilis (strain 168) OX=224308 GN=exuT PE=2 SV=1	459	42	427	405	11	389	24.7	1.35251e-24	270
gene0510	Chromosome	sp|P42237|GUDP_BACSU	455	Probable glucarate transporter OS=Bacillus subtilis (strain 168) OX=224308 GN=gudP PE=3 SV=2	459	31	365	347	13	358	25.1	1.59028e-23	263
gene0510	Chromosome	sp|P39398|LGOT_ECOLI	453	Probable L-galactonate transporter OS=Escherichia coli (strain K12) OX=83333 GN=lgoT PE=1 SV=2	459	7	449	455	16	445	23.5	1.35575e-22	256
gene0510	Chromosome	sp|Q652N5|PHT44_ORYSJ	591	Probable anion transporter 4, chloroplastic OS=Oryza sativa subsp. japonica OX=39947 GN=PHT4;4 PE=2 SV=1	459	37	450	426	182	588	25.4	1.35833e-21	251
gene0511	Chromosome	sp|Q7TYN1|RNZ_MYCBO	280	Ribonuclease Z OS=Mycobacterium bovis (strain ATCC BAA-935 / AF2122/97) OX=233413 GN=rnz PE=3 SV=1	328	17	308	301	2	267	29.2	1.59875e-22	245
gene0511	Chromosome	sp|C1AQX2|RNZ_MYCBT	280	Ribonuclease Z OS=Mycobacterium bovis (strain BCG / Tokyo 172 / ATCC 35737 / TMC 1019) OX=561275 GN=rnz PE=3 SV=1	328	17	308	301	2	267	28.9	5.76513e-22	241
gene0511	Chromosome	sp|A1KL99|RNZ_MYCBP	280	Ribonuclease Z OS=Mycobacterium bovis (strain BCG / Pasteur 1173P2) OX=410289 GN=rnz PE=3 SV=1	328	17	308	301	2	267	28.9	5.76513e-22	241
gene0511	Chromosome	sp|P28607|ARS_PSEVC	328	Arylsulfatase OS=Pseudoalteromonas carrageenovora OX=227 GN=atsA PE=3 SV=1	328	20	310	309	33	319	29.8	2.05211e-21	238
gene0511	Chromosome	sp|A4T2G4|RNZ_MYCGI	286	Ribonuclease Z OS=Mycolicibacterium gilvum (strain PYR-GCK) OX=350054 GN=rnz PE=3 SV=1	328	17	308	303	2	267	29.4	9.09848e-20	224
gene0512	Chromosome	sp|P77300|XYNR_ECOLI	252	HTH-type transcriptional regulator XynR OS=Escherichia coli (strain K12) OX=83333 GN=xynR PE=1 SV=1	252	14	252	250	8	252	32.4	5.76054e-27	273
gene0512	Chromosome	sp|P37671|YIAJ_ECOLI	282	DNA-binding transcriptional repressor YiaJ OS=Escherichia coli (strain K12) OX=83333 GN=yiaJ PE=1 SV=1	252	32	250	228	45	272	27.6	1.12127e-19	220
gene0512	Chromosome	sp|P16528|ICLR_ECOLI	274	Transcriptional repressor IclR OS=Escherichia coli (strain K12) OX=83333 GN=iclR PE=1 SV=1	252	14	231	228	28	251	29.4	1.81325e-19	218
gene0512	Chromosome	sp|Q1RF28|ALLR_ECOUT	271	HTH-type transcriptional repressor AllR OS=Escherichia coli (strain UTI89 / UPEC) OX=364106 GN=allR PE=3 SV=1	252	9	221	216	20	235	30.1	6.36213e-19	214
gene0512	Chromosome	sp|A1A8H2|ALLR_ECOK1	271	HTH-type transcriptional repressor AllR OS=Escherichia coli O1:K1 / APEC OX=405955 GN=allR PE=3 SV=1	252	9	221	216	20	235	30.1	6.36213e-19	214
gene0513	Chromosome	sp|Q8RXE8|BASS3_ARATH	431	Probable sodium/metabolite cotransporter BASS3, chloroplastic OS=Arabidopsis thaliana OX=3702 GN=BASS3 PE=2 SV=1	291	23	216	196	149	343	24.5	9.2818e-07	127
gene0513	Chromosome	sp|O34524|YOCS_BACSU	321	Uncharacterized sodium-dependent transporter YocS OS=Bacillus subtilis (strain 168) OX=224308 GN=yocS PE=3 SV=1	291	23	286	276	48	314	22.1	5.79187e-06	120
gene0514	Chromosome	-	-	-	-	-	-	-	-	-	-	-	-
gene0515	Chromosome	-	-	-	-	-	-	-	-	-	-	-	-
gene0516	Chromosome	sp|Q9V0Y9|REG6_PYRAB	151	Uncharacterized HTH-type transcriptional regulator PYRAB06490 OS=Pyrococcus abyssi (strain GE5 / Orsay) OX=272844 GN=PYRAB06490 PE=4 SV=1	197	39	175	137	4	140	24.8	9.09182e-09	131
gene0516	Chromosome	sp|O59188|REG6_PYRHO	151	Uncharacterized HTH-type transcriptional regulator PH1519 OS=Pyrococcus horikoshii (strain ATCC 700860 / DSM 12428 / JCM 9974 / NBRC 100139 / OT-3) OX=70601 GN=PH1519 PE=1 SV=1	197	40	175	136	5	140	25	1.00521e-08	131
gene0516	Chromosome	sp|O59309|REG8_PYRHO	148	Uncharacterized HTH-type transcriptional regulator PH1692 OS=Pyrococcus horikoshii (strain ATCC 700860 / DSM 12428 / JCM 9974 / NBRC 100139 / OT-3) OX=70601 GN=PH1692 PE=4 SV=2	197	40	184	146	3	148	24.7	1.06633e-08	131
gene0516	Chromosome	sp|Q8U0P3|REG6_PYRFU	151	Uncharacterized HTH-type transcriptional regulator PF1543 OS=Pyrococcus furiosus (strain ATCC 43587 / DSM 3638 / JCM 8422 / Vc1) OX=186497 GN=PF1543 PE=4 SV=1	197	40	175	136	5	140	23.5	3.58938e-08	127
gene0516	Chromosome	sp|B0R717|LRP_HALS3	154	HTH-type transcriptional regulator Lrp OS=Halobacterium salinarum (strain ATCC 29341 / DSM 671 / R1) OX=478009 GN=lrp PE=4 SV=1	197	39	175	137	2	138	28.5	4.98627e-08	126
gene0517	Chromosome	-	-	-	-	-	-	-	-	-	-	-	-
gene0518	Chromosome	sp|P37979|ICFG_SYNY3	634	Protein IcfG OS=Synechocystis sp. (strain PCC 6803 / Kazusa) OX=1111708 GN=icfG PE=4 SV=2	391	161	340	208	370	577	27.9	2.8883e-16	206
gene0518	Chromosome	sp|P40399|RSBU_BACSU	335	Phosphoserine phosphatase RsbU OS=Bacillus subtilis (strain 168) OX=224308 GN=rsbU PE=1 SV=3	391	154	391	254	93	335	23.6	8.26816e-11	161
gene0518	Chromosome	sp|O07014|RSBP_BACSU	403	Phosphoserine phosphatase RsbP OS=Bacillus subtilis (strain 168) OX=224308 GN=rsbP PE=1 SV=1	391	157	340	189	165	352	25.4	4.44651e-09	147
gene0518	Chromosome	sp|P9WLZ6|Y1364_MYCTO	653	Uncharacterized protein MT1410 OS=Mycobacterium tuberculosis (strain CDC 1551 / Oshkosh) OX=83331 GN=MT1410 PE=4 SV=1	391	165	391	256	156	398	28.1	2.03411e-06	127
gene0518	Chromosome	sp|P9WLZ7|Y1364_MYCTU	653	Uncharacterized protein Rv1364c OS=Mycobacterium tuberculosis (strain ATCC 25618 / H37Rv) OX=83332 GN=Rv1364c PE=1 SV=1	391	165	391	256	156	398	28.1	2.10661e-06	127
gene0519	Chromosome	-	-	-	-	-	-	-	-	-	-	-	-
gene0520	Chromosome	-	-	-	-	-	-	-	-	-	-	-	-
gene0521	Chromosome	-	-	-	-	-	-	-	-	-	-	-	-
gene0522	Chromosome	-	-	-	-	-	-	-	-	-	-	-	-
gene0523	Chromosome	sp|O31564|YFIV_BACSU	160	Uncharacterized HTH-type transcriptional regulator YfiV OS=Bacillus subtilis (strain 168) OX=224308 GN=yfiV PE=4 SV=1	150	33	96	65	46	110	32.3	2.57008e-06	112
gene0524	Chromosome	-	-	-	-	-	-	-	-	-	-	-	-
gene0525	Chromosome	sp|A7N1L2|PURR_VIBCB	334	HTH-type transcriptional repressor PurR OS=Vibrio campbellii (strain ATCC BAA-1116 / BB120) OX=338187 GN=purR PE=3 SV=1	341	9	338	338	3	331	33.4	2.1519e-51	454
gene0525	Chromosome	sp|Q5E4H9|PURR_ALIF1	337	HTH-type transcriptional repressor PurR OS=Aliivibrio fischeri (strain ATCC 700601 / ES114) OX=312309 GN=purR PE=3 SV=1	341	9	336	330	3	331	32.7	5.4733e-51	452
gene0525	Chromosome	sp|Q6LQB9|PURR_PHOPR	334	HTH-type transcriptional repressor PurR OS=Photobacterium profundum (strain SS9) OX=298386 GN=purR PE=3 SV=2	341	9	338	338	3	331	32.2	1.54959e-50	448
gene0525	Chromosome	sp|B5FF00|PURR_ALIFM	337	HTH-type transcriptional repressor PurR OS=Aliivibrio fischeri (strain MJ11) OX=388396 GN=purR PE=3 SV=1	341	9	336	330	3	331	32.4	2.40332e-50	447
gene0525	Chromosome	sp|Q87QW9|PURR_VIBPA	334	HTH-type transcriptional repressor PurR OS=Vibrio parahaemolyticus serotype O3:K6 (strain RIMD 2210633) OX=223926 GN=purR PE=3 SV=1	341	9	338	338	3	331	32.5	2.84787e-50	447
gene0526	Chromosome	sp|P42417|IOLF_BACSU	438	Minor myo-inositol transporter IolF OS=Bacillus subtilis (strain 168) OX=224308 GN=iolF PE=3 SV=2	432	10	426	419	12	428	43.7	3.72829e-110	867
gene0526	Chromosome	sp|P71369|Y1104_HAEIN	407	Putative metabolite transport protein HI_1104 OS=Haemophilus influenzae (strain ATCC 51907 / DSM 11121 / KW20 / Rd) OX=71421 GN=HI_1104 PE=3 SV=1	432	8	413	421	9	407	23.5	1.47574e-15	200
gene0526	Chromosome	sp|O34718|IOLT_BACSU	473	Major myo-inositol transporter IolT OS=Bacillus subtilis (strain 168) OX=224308 GN=iolT PE=2 SV=1	432	54	432	427	57	473	26.5	1.35831e-14	194
gene0526	Chromosome	sp|P31679|YAAU_ECOLI	443	Putative metabolite transport protein YaaU OS=Escherichia coli (strain K12) OX=83333 GN=yaaU PE=3 SV=2	432	59	417	379	65	434	24	5.05346e-13	181
gene0526	Chromosome	sp|P94493|YNCC_BACSU	471	Putative metabolite transport protein YncC OS=Bacillus subtilis (strain 168) OX=224308 GN=yncC PE=3 SV=2	432	38	431	438	43	468	24.9	1.05704e-12	178
gene0527	Chromosome	sp|Q28P47|RHAM_JANSC	104	L-rhamnose mutarotase OS=Jannaschia sp. (strain CCS1) OX=290400 GN=rhaM PE=3 SV=1	122	24	121	104	3	103	33.7	7.28851e-10	134
gene0527	Chromosome	sp|Q8ESX3|RHAM_OCEIH	104	L-rhamnose mutarotase OS=Oceanobacillus iheyensis (strain DSM 14371 / CIP 107618 / JCM 11309 / KCTC 3954 / HTE831) OX=221109 GN=rhaM PE=3 SV=1	122	24	121	102	3	103	30.4	1.17898e-09	133
gene0527	Chromosome	sp|Q838L0|RHAM_ENTFA	103	L-rhamnose mutarotase OS=Enterococcus faecalis (strain ATCC 700802 / V583) OX=226185 GN=rhaM PE=3 SV=1	122	24	98	75	3	76	33.3	4.84298e-09	128
gene0527	Chromosome	sp|A6X4W8|RHAM_OCHA4	106	L-rhamnose mutarotase OS=Ochrobactrum anthropi (strain ATCC 49188 / DSM 6882 / JCM 21032 / NBRC 15819 / NCTC 12168) OX=439375 GN=rhaM PE=3 SV=1	122	20	121	106	1	105	30.2	8.30266e-09	127
gene0527	Chromosome	sp|Q98B72|RHAM_RHILO	105	L-rhamnose mutarotase OS=Mesorhizobium japonicum (strain LMG 29417 / CECT 9101 / MAFF 303099) OX=266835 GN=rhaM PE=3 SV=1	122	24	122	103	4	105	30.1	1.02566e-08	126
gene0528	Chromosome	sp|Q92S14|RHAL_RHIME	430	Probable sugar isomerase R00627 OS=Rhizobium meliloti (strain 1021) OX=266834 GN=R00627 PE=3 SV=1	388	4	378	385	39	419	42.9	1.02728e-103	819
gene0528	Chromosome	sp|Q98B65|RHAL_RHILO	430	Probable sugar isomerase mlr5709 OS=Mesorhizobium japonicum (strain LMG 29417 / CECT 9101 / MAFF 303099) OX=266835 GN=mlr5709 PE=3 SV=1	388	3	385	393	39	426	43	4.65223e-99	788
gene0528	Chromosome	sp|B0RIF1|XYLA_CLAMS	397	Xylose isomerase OS=Clavibacter michiganensis subsp. sepedonicus (strain ATCC 33113 / DSM 20744 / JCM 9667 / LMG 2889 / C-1) OX=31964 GN=xylA PE=3 SV=1	388	75	273	210	77	279	31	2.79646e-12	173
gene0528	Chromosome	sp|A5CPC1|XYLA_CLAM3	397	Xylose isomerase OS=Clavibacter michiganensis subsp. michiganensis (strain NCPPB 382) OX=443906 GN=xylA PE=3 SV=1	388	75	273	210	77	279	31	4.04416e-12	172
gene0528	Chromosome	sp|B8HA51|XYLA_PSECP	395	Xylose isomerase OS=Pseudarthrobacter chlorophenolicus (strain ATCC 700700 / DSM 12829 / CIP 107037 / JCM 12360 / KCTC 9906 / NCIMB 13794 / A6) OX=452863 GN=xylA PE=3 SV=1	388	82	273	203	80	278	31	8.54168e-12	169
gene0529	Chromosome	sp|P40747|YUXG_BACSU	689	Uncharacterized oxidoreductase YuxG OS=Bacillus subtilis (strain 168) OX=224308 GN=yuxG PE=3 SV=2	681	9	681	678	18	689	39.7	7.33977e-163	1265
gene0529	Chromosome	sp|A0A2H3D8Y2|ARMD4_ARMGA	261	Short-chain dehydrogenase/reductase ARMGADRAFT_1018421 OS=Armillaria gallica OX=47427 GN=ARMGADRAFT_1018421 PE=1 SV=1	681	423	675	260	10	258	38.8	5.02885e-30	310
gene0529	Chromosome	sp|P94681|TSAC_COMTE	252	4-formylbenzenesulfonate dehydrogenase TsaC1/TsaC2 OS=Comamonas testosteroni OX=285 GN=tsaC1 PE=1 SV=1	681	420	674	259	3	249	36.3	1.47623e-28	299
gene0529	Chromosome	sp|O67610|FABG_AQUAE	248	3-oxoacyl-[acyl-carrier-protein] reductase FabG OS=Aquifex aeolicus (strain VF5) OX=224324 GN=fabG PE=1 SV=1	681	419	675	259	4	247	33.2	3.18327e-28	296
gene0529	Chromosome	sp|P39640|BACC_BACSU	253	Dihydroanticapsin 7-dehydrogenase OS=Bacillus subtilis (strain 168) OX=224308 GN=bacC PE=1 SV=2	681	420	677	261	3	252	32.2	1.03229e-26	285
gene0530	Chromosome	sp|Q8ESX1|RHAB_OCEIH	470	Rhamnulokinase OS=Oceanobacillus iheyensis (strain DSM 14371 / CIP 107618 / JCM 11309 / KCTC 3954 / HTE831) OX=221109 GN=rhaB PE=3 SV=1	493	12	482	474	7	463	38.6	7.34109e-111	880
gene0530	Chromosome	sp|Q8A1A3|RHAB_BACTN	485	Rhamnulokinase OS=Bacteroides thetaiotaomicron (strain ATCC 29148 / DSM 2079 / NCTC 10582 / E50 / VPI-5482) OX=226186 GN=rhaB PE=3 SV=1	493	12	485	477	7	468	40.5	4.78443e-110	876
gene0530	Chromosome	sp|Q6DA23|RHAB_PECAS	496	Rhamnulokinase OS=Pectobacterium atrosepticum (strain SCRI 1043 / ATCC BAA-672) OX=218491 GN=rhaB PE=3 SV=1	493	10	485	481	6	466	42	5.3525e-109	870
gene0530	Chromosome	sp|C6DJR3|RHAB_PECCP	496	Rhamnulokinase OS=Pectobacterium carotovorum subsp. carotovorum (strain PC1) OX=561230 GN=rhaB PE=3 SV=1	493	10	485	481	6	466	42.4	7.97514e-107	855
gene0530	Chromosome	sp|B5BJG7|RHAB_SALPK	489	Rhamnulokinase OS=Salmonella paratyphi A (strain AKU_12601) OX=554290 GN=rhaB PE=3 SV=1	493	10	485	483	6	466	40.4	2.30299e-105	845
gene0531	Chromosome	sp|Q5BFG8|BGLB_EMENI	845	Beta-glucosidase B OS=Emericella nidulans (strain FGSC A4 / ATCC 38163 / CBS 112.46 / NRRL 194 / M139) OX=227321 GN=bglB PE=1 SV=1	859	31	858	863	10	836	34.2	5.22279e-127	1050
gene0531	Chromosome	sp|P27034|BGLS_RHIRD	818	Beta-glucosidase OS=Rhizobium radiobacter OX=358 GN=cbg-1 PE=3 SV=1	859	32	858	860	2	808	34.2	6.45087e-116	972
gene0531	Chromosome	sp|A1DFA8|BGLI_NEOFI	838	Probable beta-glucosidase I OS=Neosartorya fischeri (strain ATCC 1020 / DSM 3700 / CBS 544.65 / FGSC A1164 / JCM 1740 / NRRL 181 / WB 181) OX=331117 GN=bglI PE=3 SV=1	859	36	851	845	10	820	32.4	4.70787e-109	925
gene0531	Chromosome	sp|B0Y3M6|BGLI_ASPFC	838	Probable beta-glucosidase I OS=Neosartorya fumigata (strain CEA10 / CBS 144.89 / FGSC A1163) OX=451804 GN=bglI PE=3 SV=1	859	36	851	845	10	820	32.9	2.9902e-108	920
gene0531	Chromosome	sp|Q4WU49|BGLI_ASPFU	838	Probable beta-glucosidase I OS=Neosartorya fumigata (strain ATCC MYA-4609 / Af293 / CBS 101355 / FGSC A1100) OX=330879 GN=bglI PE=3 SV=1	859	36	851	846	10	820	33	3.07952e-107	913
gene0532	Chromosome	-	-	-	-	-	-	-	-	-	-	-	-
gene0533	Chromosome	-	-	-	-	-	-	-	-	-	-	-	-
gene0534	Chromosome	-	-	-	-	-	-	-	-	-	-	-	-
gene0535	Chromosome	sp|Q55078|DNRV_STRS5	275	Anthracycline biosynthesis protein DauV OS=Streptomyces sp. (strain C5) OX=45212 GN=dauV PE=3 SV=1	261	11	259	265	7	265	34.3	1.32631e-33	321
gene0535	Chromosome	sp|Q55078|DNRV_STRS5	275	Anthracycline biosynthesis protein DauV OS=Streptomyces sp. (strain C5) OX=45212 GN=dauV PE=3 SV=1	261	139	254	128	6	133	32.8	5.46627e-06	119
gene0535	Chromosome	sp|Q9ZAU2|DNRV_STRPE	275	Anthracycline biosynthesis protein DnrV OS=Streptomyces peucetius OX=1950 GN=dnrV PE=4 SV=1	261	11	259	265	7	265	34.3	1.19361e-32	315
gene0535	Chromosome	sp|Q9ZAU2|DNRV_STRPE	275	Anthracycline biosynthesis protein DnrV OS=Streptomyces peucetius OX=1950 GN=dnrV PE=4 SV=1	261	139	254	128	6	133	32.8	9.46765e-06	117
gene0535	Chromosome	sp|P9WIR3|CFP32_MYCTU	261	Putative glyoxylase CFP32 OS=Mycobacterium tuberculosis (strain ATCC 25618 / H37Rv) OX=83332 GN=cfp32 PE=1 SV=1	261	11	260	254	10	260	31.9	1.72918e-25	263
gene0535	Chromosome	sp|P9WIR2|CFP32_MYCTO	261	Putative glyoxylase CFP32 OS=Mycobacterium tuberculosis (strain CDC 1551 / Oshkosh) OX=83331 GN=cfp32 PE=3 SV=1	261	11	260	254	10	260	31.9	1.72918e-25	263
gene0535	Chromosome	sp|P0A5N9|CFP32_MYCBO	261	Putative glyoxylase CFP32 OS=Mycobacterium bovis (strain ATCC BAA-935 / AF2122/97) OX=233413 GN=cfp32 PE=4 SV=2	261	11	260	254	10	260	31.9	1.72918e-25	263
gene0536	Chromosome	sp|Q29RU9|SOX_BOVIN	392	Peroxisomal sarcosine oxidase OS=Bos taurus OX=9913 GN=PIPOX PE=2 SV=2	379	6	355	387	12	363	26.9	8.43183e-16	200
gene0536	Chromosome	sp|Q9P0Z9|SOX_HUMAN	390	Peroxisomal sarcosine oxidase OS=Homo sapiens OX=9606 GN=PIPOX PE=1 SV=2	379	6	355	382	12	361	27.5	1.13165e-12	176
gene0536	Chromosome	sp|P79371|SOX_RABIT	390	Peroxisomal sarcosine oxidase OS=Oryctolagus cuniculus OX=9986 GN=PIPOX PE=1 SV=1	379	6	355	382	12	361	27.2	3.09792e-12	173
gene0536	Chromosome	sp|Q827H4|MSOX_STRAW	384	Monomeric sarcosine oxidase OS=Streptomyces avermitilis (strain ATCC 31267 / DSM 46492 / JCM 5070 / NBRC 14893 / NCIMB 12804 / NRRL 8165 / MA-4680) OX=227882 GN=soxA PE=3 SV=1	379	6	363	386	9	366	28	1.90602e-10	158
gene0536	Chromosome	sp|P40854|MSOX_STRSB	389	Monomeric sarcosine oxidase OS=Streptomyces sp. (strain KB210-8SY) OX=72592 GN=soxA PE=1 SV=2	379	6	362	378	9	365	29.1	2.61685e-10	157
gene0537	Chromosome	-	-	-	-	-	-	-	-	-	-	-	-
gene0538	Chromosome	sp|P0AA67|RHTA_ECOLI	295	Threonine/homoserine exporter RhtA OS=Escherichia coli (strain K12) OX=83333 GN=rhtA PE=1 SV=1	304	8	279	274	7	276	40.9	4.9454e-48	425
gene0538	Chromosome	sp|P0AA68|RHTA_ECOL6	295	Threonine/homoserine exporter RhtA OS=Escherichia coli O6:H1 (strain CFT073 / ATCC 700928 / UPEC) OX=199310 GN=rhtA PE=3 SV=1	304	8	279	274	7	276	40.9	4.9454e-48	425
gene0538	Chromosome	sp|P0AA69|RHTA_ECO57	295	Threonine/homoserine exporter RhtA OS=Escherichia coli O157:H7 OX=83334 GN=rhtA PE=3 SV=1	304	8	279	274	7	276	40.9	4.9454e-48	425
gene0538	Chromosome	sp|P0CL04|RHTA_SALTY	295	Threonine/homoserine exporter RhtA OS=Salmonella typhimurium (strain LT2 / SGSC1412 / ATCC 700720) OX=99287 GN=rhtA PE=3 SV=1	304	10	279	275	9	276	40	1.39667e-43	395
gene0538	Chromosome	sp|E1W9W8|RHTA_SALTS	295	Threonine/homoserine exporter RhtA OS=Salmonella typhimurium (strain SL1344) OX=216597 GN=rhtA PE=3 SV=1	304	10	279	275	9	276	40	1.39667e-43	395
gene0539	Chromosome	sp|Q97ML3|MURK_CLOAB	306	N-acetylmuramic acid/N-acetylglucosamine kinase OS=Clostridium acetobutylicum (strain ATCC 824 / DSM 792 / JCM 1419 / LMG 5710 / VKM B-1787) OX=272562 GN=murK PE=1 SV=1	290	1	262	275	1	275	30.9	5.6287e-27	278
gene0539	Chromosome	sp|Q54PM7|NAGK_DICDI	319	N-acetyl-D-glucosamine kinase OS=Dictyostelium discoideum OX=44689 GN=nagk PE=3 SV=2	290	3	262	284	5	288	26.8	1.15492e-17	208
gene0539	Chromosome	sp|P81799|NAGK_RAT	343	N-acetyl-D-glucosamine kinase OS=Rattus norvegicus OX=10116 GN=Nagk PE=1 SV=4	290	109	249	146	120	262	30.8	1.31129e-11	164
gene0539	Chromosome	sp|Q3SZM9|NAGK_BOVIN	344	N-acetyl-D-glucosamine kinase OS=Bos taurus OX=9913 GN=NAGK PE=2 SV=1	290	109	226	123	120	241	30.9	1.47773e-11	163
gene0539	Chromosome	sp|Q9UJ70|NAGK_HUMAN	344	N-acetyl-D-glucosamine kinase OS=Homo sapiens OX=9606 GN=NAGK PE=1 SV=4	290	109	226	123	120	241	30.9	3.28375e-11	161
gene0540	Chromosome	-	-	-	-	-	-	-	-	-	-	-	-
gene0541	Chromosome	sp|Q8ZAL4|DLHH_YERPE	267	Putative carboxymethylenebutenolidase OS=Yersinia pestis OX=632 GN=YPO3787 PE=3 SV=1	252	12	237	242	31	255	25.6	9.05614e-17	198
gene0541	Chromosome	sp|P73163|DLHH_SYNY3	246	Putative carboxymethylenebutenolidase OS=Synechocystis sp. (strain PCC 6803 / Kazusa) OX=1111708 GN=sll1298 PE=3 SV=1	252	4	239	259	10	246	24.3	2.90552e-13	171
gene0541	Chromosome	sp|P95862|DLHH_SACS2	257	Putative carboxymethylenebutenolidase OS=Saccharolobus solfataricus (strain ATCC 35092 / DSM 1617 / JCM 11322 / P2) OX=273057 GN=SSO2087 PE=3 SV=1	252	2	236	272	3	254	22.4	3.02735e-13	171
gene0541	Chromosome	sp|P71505|DLHH_METEA	291	Putative carboxymethylenebutenolidase OS=Methylorubrum extorquens (strain ATCC 14718 / DSM 1338 / JCM 2805 / NCIMB 9133 / AM1) OX=272630 GN=MexAM1_META1p1735 PE=3 SV=2	252	3	201	215	55	268	25.6	5.23983e-12	163
gene0541	Chromosome	sp|P56262|DLHH_ECOLI	271	Putative carboxymethylenebutenolidase OS=Escherichia coli (strain K12) OX=83333 GN=ysgA PE=3 SV=3	252	12	237	242	41	265	24.4	9.15184e-12	161
gene0542	Chromosome	-	-	-	-	-	-	-	-	-	-	-	-
gene0543	Chromosome	-	-	-	-	-	-	-	-	-	-	-	-
gene0544	Chromosome	sp|A0A1X9QDU5|UMPB_HALZH	271	Na(+), Li(+), K(+)/H(+) antiporter subunit B OS=Halomonas zhaodongensis OX=1176240 GN=umpB PE=1 SV=1	489	259	488	245	9	253	45.7	3.45297e-60	520
gene0544	Chromosome	sp|A0A1X9QDU5|UMPB_HALZH	271	Na(+), Li(+), K(+)/H(+) antiporter subunit B OS=Halomonas zhaodongensis OX=1176240 GN=umpB PE=1 SV=1	489	7	224	232	7	238	39.7	1.56591e-43	404
gene0544	Chromosome	sp|A0A1X9QDU4|UMPA_HALZH	254	Na(+), Li(+), K(+)/H(+) antiporter subunit A OS=Halomonas zhaodongensis OX=1176240 GN=umpA PE=1 SV=1	489	2	227	240	6	245	45.8	1.35319e-55	487
gene0544	Chromosome	sp|A0A1X9QDU4|UMPA_HALZH	254	Na(+), Li(+), K(+)/H(+) antiporter subunit A OS=Halomonas zhaodongensis OX=1176240 GN=umpA PE=1 SV=1	489	257	472	230	11	240	43.5	7.62407e-49	440
gene0545	Chromosome	-	-	-	-	-	-	-	-	-	-	-	-
gene0546	Chromosome	sp|P50100|Y525_METKA	196	Uncharacterized protein MK0525 OS=Methanopyrus kandleri (strain AV19 / DSM 6324 / JCM 9639 / NBRC 100938) OX=190192 GN=MK0525 PE=4 SV=2	129	2	121	123	4	123	35	7.77831e-11	144
gene0546	Chromosome	sp|Q9UY49|IMDH_PYRAB	485	Inosine-5'-monophosphate dehydrogenase OS=Pyrococcus abyssi (strain GE5 / Orsay) OX=272844 GN=guaB PE=3 SV=1	129	8	123	118	99	205	37.3	4.77851e-07	121
gene0546	Chromosome	sp|P54606|YHCV_BACSU	140	CBS domain-containing protein YhcV OS=Bacillus subtilis (strain 168) OX=224308 GN=yhcV PE=4 SV=1	129	1	126	128	1	123	28.9	1.86383e-06	110
gene0546	Chromosome	sp|B1L5U5|IMDH_KORCO	476	Inosine-5'-monophosphate dehydrogenase OS=Korarchaeum cryptofilum (strain OPF8) OX=374847 GN=guaB PE=3 SV=1	129	8	123	117	93	201	31.6	4.21841e-06	113
gene0546	Chromosome	sp|O58045|IMDH_PYRHO	486	Inosine-5'-monophosphate dehydrogenase OS=Pyrococcus horikoshii (strain ATCC 700860 / DSM 12428 / JCM 9974 / NBRC 100139 / OT-3) OX=70601 GN=guaB PE=1 SV=1	129	8	123	118	99	205	34.7	7.1222e-06	112
gene0547	Chromosome	-	-	-	-	-	-	-	-	-	-	-	-
gene0548	Chromosome	sp|Q8FT98|Y1672_COREF	58	UPF0337 protein CE1672 OS=Corynebacterium efficiens (strain DSM 44549 / YS-314 / AJ 12310 / JCM 11189 / NBRC 100395) OX=196164 GN=CE1672 PE=3 SV=1	62	1	54	54	1	54	61.1	2.44023e-13	151
gene0548	Chromosome	sp|Q733K3|Y3655_BACC1	67	UPF0337 protein BCE_3655 OS=Bacillus cereus (strain ATCC 10987 / NRS 248) OX=222523 GN=BCE_3655 PE=3 SV=1	62	2	60	59	7	65	45.8	3.20157e-09	124
gene0548	Chromosome	sp|Q81AD9|Y3635_BACCR	70	UPF0337 protein BC_3635 OS=Bacillus cereus (strain ATCC 14579 / DSM 31 / JCM 2152 / NBRC 15305 / NCIMB 9373 / NRRL B-3711) OX=226900 GN=BC_3635 PE=3 SV=1	62	2	60	59	7	65	44.1	1.04156e-08	120
gene0548	Chromosome	sp|Q4L4S3|Y2043_STAHJ	64	UPF0337 protein SH2043 OS=Staphylococcus haemolyticus (strain JCSC1435) OX=279808 GN=SH2043 PE=3 SV=1	62	12	62	51	7	57	52.9	1.18551e-08	119
gene0548	Chromosome	sp|Q6HFG9|Y3385_BACHK	70	UPF0337 protein BT9727_3385 OS=Bacillus thuringiensis subsp. konkukian (strain 97-27) OX=281309 GN=BT9727_3385 PE=3 SV=1	62	2	60	59	7	65	44.1	1.20286e-08	120
gene0549	Chromosome	-	-	-	-	-	-	-	-	-	-	-	-
gene0550	Chromosome	sp|Q0KDL6|ADH_CUPNH	366	Alcohol dehydrogenase OS=Cupriavidus necator (strain ATCC 17699 / H16 / DSM 428 / Stanier 337) OX=381666 GN=adh PE=1 SV=1	350	1	336	353	5	353	38.2	9.2051e-68	569
gene0550	Chromosome	sp|P14940|ADH_CUPNE	366	Alcohol dehydrogenase OS=Cupriavidus necator OX=106590 GN=adh PE=3 SV=1	350	1	336	353	5	353	38	9.1659e-67	562
gene0550	Chromosome	sp|P47734|FADH_METMR	390	S-(hydroxymethyl)glutathione dehydrogenase OS=Methylobacter marinus OX=34058 GN=fdh PE=3 SV=2	350	1	347	391	1	388	32.7	1.0182e-57	502
gene0550	Chromosome	sp|Q9P6I8|YHG1_SCHPO	423	Zinc-type alcohol dehydrogenase-like protein C1198.01 OS=Schizosaccharomyces pombe (strain 972 / ATCC 24843) OX=284812 GN=SPBC1198.01 PE=3 SV=1	350	1	334	375	37	408	33.9	2.21638e-55	488
gene0550	Chromosome	sp|P77316|YBDR_ECOLI	412	Uncharacterized zinc-type alcohol dehydrogenase-like protein YbdR OS=Escherichia coli (strain K12) OX=83333 GN=ybdR PE=3 SV=1	350	1	334	375	1	374	32.8	7.61687e-55	484
gene0551	Chromosome	-	-	-	-	-	-	-	-	-	-	-	-
gene0552	Chromosome	sp|P94443|PADR_BACSU	182	Negative transcription regulator PadR OS=Bacillus subtilis (strain 168) OX=224308 GN=padR PE=4 SV=1	204	3	83	81	4	83	40.7	7.16768e-14	171
gene0553	Chromosome	sp|O05616|VANA_PSEUH	354	Vanillate O-demethylase oxygenase subunit OS=Pseudomonas sp. (strain HR199 / DSM 7063) OX=86003 GN=vanA PE=3 SV=1	371	18	355	338	3	337	41.4	2.36587e-81	661
gene0553	Chromosome	sp|P94679|TSAM1_COMTE	347	Toluene-4-sulfonate monooxygenase system iron-sulfur subunit TsaM1 OS=Comamonas testosteroni OX=285 GN=tsaM1 PE=1 SV=1	371	20	359	344	5	342	39.5	1.79314e-80	655
gene0553	Chromosome	sp|P12609|VANA_PSES9	329	Vanillate O-demethylase oxygenase subunit OS=Pseudomonas sp. (strain ATCC 19151) OX=315 GN=vanA PE=3 SV=1	371	46	358	313	7	317	42.2	9.97768e-78	635
gene0553	Chromosome	sp|Q9AHG3|TSAM2_COMTE	346	Putative toluene-4-sulfonate monooxygenase system iron-sulfur subunit TsaM2 OS=Comamonas testosteroni OX=285 GN=tsaM2 PE=5 SV=1	371	20	358	343	5	340	38.8	1.84439e-73	607
gene0553	Chromosome	sp|A0A059WLZ7|CNDA_SPHSD	348	Chloroacetanilide N-alkylformylase, oxygenase component OS=Sphingomonas wittichii (strain DC-6 / KACC 16600) OX=1283312 GN=cndA PE=1 SV=1	371	20	361	358	5	340	35.5	2.96428e-57	498
gene0554	Chromosome	sp|Q52186|POBB_PSEOL	319	Phenoxybenzoate dioxygenase subunit beta OS=Pseudomonas oleovorans OX=301 GN=pobB PE=2 SV=1	334	36	310	278	39	308	38.1	9.38639e-46	414
gene0554	Chromosome	sp|F0KFI7|CNTB_ACICP	304	Carnitine monooxygenase reductase subunit OS=Acinetobacter calcoaceticus (strain PHEA-2) OX=871585 GN=yeaX PE=1 SV=1	334	40	311	273	27	294	32.6	1.18353e-41	385
gene0554	Chromosome	sp|D0C9N8|CNTB_ACIB2	318	Carnitine monooxygenase reductase subunit OS=Acinetobacter baumannii (strain ATCC 19606 / DSM 30007 / CIP 70.34 / JCM 6841 / NBRC 109757 / NCIMB 12457 / NCTC 12156 / 81) OX=575584 GN=cntB PE=1 SV=1	334	12	311	304	10	308	30.9	5.57523e-41	381
gene0554	Chromosome	sp|Q47914|PCPD_SPHCR	324	Tetrachlorobenzoquinone reductase OS=Sphingobium chlorophenolicum OX=46429 GN=pcpD PE=1 SV=2	334	11	315	320	9	318	36.6	3.19809e-40	376
gene0554	Chromosome	sp|Q9AHG2|TSAB2_COMTE	317	Putative toluene-4-sulfonate monooxygenase system reductase subunit TsaB2 OS=Comamonas testosteroni OX=285 GN=tsaB2 PE=5 SV=1	334	40	311	278	38	307	37.4	3.73248e-37	354
gene0555	Chromosome	sp|Q43975|PCAK_ACIAD	457	4-hydroxybenzoate transporter PcaK OS=Acinetobacter baylyi (strain ATCC 33305 / BD413 / ADP1) OX=62977 GN=pcaK PE=1 SV=3	480	1	409	416	19	430	33.9	1.16357e-60	537
gene0555	Chromosome	sp|O30513|BENK_ACIAD	466	Benzoate transport protein OS=Acinetobacter baylyi (strain ATCC 33305 / BD413 / ADP1) OX=62977 GN=benK PE=3 SV=2	480	1	457	471	5	465	23.6	1.06006e-51	475
gene0555	Chromosome	sp|Q51955|PCAK_PSEPU	448	4-hydroxybenzoate transporter PcaK OS=Pseudomonas putida OX=303 GN=pcaK PE=1 SV=1	480	1	425	432	12	437	31.3	1.71329e-50	465
gene0555	Chromosome	sp|Q9I6Q3|PCAK_PSEAE	448	4-hydroxybenzoate transporter PcaK OS=Pseudomonas aeruginosa (strain ATCC 15692 / DSM 22644 / CIP 104116 / JCM 14847 / LMG 12228 / 1C / PRS 101 / PAO1) OX=208964 GN=pcaK PE=3 SV=1	480	1	409	415	12	421	34	9.0271e-50	460
gene0555	Chromosome	sp|E8ZB61|GALT_PSEPU	449	Gallate transporter OS=Pseudomonas putida OX=303 GN=galT PE=3 SV=1	480	1	399	410	10	407	32	2.8842e-49	457
gene0556	Chromosome	-	-	-	-	-	-	-	-	-	-	-	-
gene0557	Chromosome	sp|P33015|YEEE_ECOLI	352	UPF0394 inner membrane protein YeeE OS=Escherichia coli (strain K12) OX=83333 GN=yeeE PE=1 SV=1	351	1	341	342	4	344	53.8	4.53825e-123	937
gene0557	Chromosome	sp|P31064|YEDE_ECOLI	401	UPF0394 inner membrane protein YedE OS=Escherichia coli (strain K12) OX=83333 GN=yedE PE=1 SV=1	351	6	107	102	225	324	45.1	1.8497e-15	197
gene0557	Chromosome	sp|Q06400|YEDE_SALTY	401	UPF0394 inner membrane protein YedE OS=Salmonella typhimurium (strain LT2 / SGSC1412 / ATCC 700720) OX=99287 GN=yedE PE=3 SV=1	351	6	107	102	225	324	44.1	1.39674e-14	190
gene0558	Chromosome	sp|P33014|YEED_ECOLI	75	Putative sulfur carrier protein YeeD OS=Escherichia coli (strain K12) OX=83333 GN=yeeD PE=1 SV=1	75	12	75	64	12	75	70.3	1.83291e-27	248
gene0558	Chromosome	sp|O29697|Y554_ARCFU	88	Putative sulfur carrier protein AF_0554 OS=Archaeoglobus fulgidus (strain ATCC 49558 / VC-16 / DSM 4304 / JCM 9628 / NBRC 100126) OX=224325 GN=AF_0554 PE=3 SV=1	75	2	74	73	15	87	34.2	4.05838e-10	132
gene0558	Chromosome	sp|Q9X078|Y983_THEMA	79	Putative sulfur carrier protein TM_0983 OS=Thermotoga maritima (strain ATCC 43589 / MSB8 / DSM 3109 / JCM 10099) OX=243274 GN=TM_0983 PE=1 SV=1	75	6	73	68	10	77	33.8	1.08693e-06	107
gene0559	Chromosome	sp|A8GHZ8|ABDH_SERP5	474	Gamma-aminobutyraldehyde dehydrogenase OS=Serratia proteamaculans (strain 568) OX=399741 GN=patD PE=3 SV=1	477	6	472	471	4	471	49.9	2.33434e-156	1182
gene0559	Chromosome	sp|A4WAR9|ABDH_ENT38	474	Gamma-aminobutyraldehyde dehydrogenase OS=Enterobacter sp. (strain 638) OX=399742 GN=patD PE=3 SV=1	477	6	472	470	4	471	50.4	3.52534e-156	1181
gene0559	Chromosome	sp|Q6D6Y7|ABDH_PECAS	474	Gamma-aminobutyraldehyde dehydrogenase OS=Pectobacterium atrosepticum (strain SCRI 1043 / ATCC BAA-672) OX=218491 GN=patD PE=3 SV=1	477	9	472	468	7	471	48.3	9.84937e-152	1151
gene0559	Chromosome	sp|Q3Z1H6|ABDH_SHISS	474	Gamma-aminobutyraldehyde dehydrogenase OS=Shigella sonnei (strain Ss046) OX=300269 GN=patD PE=3 SV=1	477	9	472	467	7	471	50.5	4.49325e-151	1147
gene0559	Chromosome	sp|A9MYQ4|ABDH_SALPB	474	Gamma-aminobutyraldehyde dehydrogenase OS=Salmonella paratyphi B (strain ATCC BAA-1250 / SPB7) OX=1016998 GN=patD PE=3 SV=1	477	6	472	470	4	471	48.9	5.89195e-151	1146
gene0560	Chromosome	sp|P21337|TETR5_ECOLX	211	Tetracycline repressor protein class E OS=Escherichia coli OX=562 GN=tetR PE=1 SV=1	248	28	225	205	4	198	24.9	6.63501e-06	116
gene0561	Chromosome	sp|P40974|PUO_KOCRO	478	Putrescine oxidase OS=Kocuria rosea OX=1275 GN=puo PE=1 SV=1	478	1	478	478	1	478	99	0	2472
gene0561	Chromosome	sp|Q54IT3|AOFA_DICDI	456	Probable flavin-containing monoamine oxidase A OS=Dictyostelium discoideum OX=44689 GN=maoA PE=3 SV=1	478	16	467	455	6	447	32.3	3.48731e-71	609
gene0561	Chromosome	sp|P49253|AOF_ONCMY	522	Amine oxidase [flavin-containing] OS=Oncorhynchus mykiss OX=8022 GN=mao PE=2 SV=2	478	1	468	475	1	453	32.4	2.76851e-60	538
gene0561	Chromosome	sp|P9WQ15|AOFH_MYCTU	454	Putative flavin-containing monoamine oxidase AofH OS=Mycobacterium tuberculosis (strain ATCC 25618 / H37Rv) OX=83332 GN=aofH PE=1 SV=1	478	16	467	453	15	450	36.4	6.36292e-60	532
gene0561	Chromosome	sp|P9WQ14|AOFH_MYCTO	454	Putative flavin-containing monoamine oxidase AofH OS=Mycobacterium tuberculosis (strain CDC 1551 / Oshkosh) OX=83331 GN=aofH PE=3 SV=1	478	16	467	453	15	450	36.4	6.36292e-60	532
gene0562	Chromosome	sp|P64996|Y2346_MYCBO	292	Universal stress protein Mb2346c OS=Mycobacterium bovis (strain ATCC BAA-935 / AF2122/97) OX=233413 GN=BQ2027_MB2346C PE=3 SV=1	289	10	281	297	4	291	30	5.26141e-24	255
gene0562	Chromosome	sp|P9WLB5|Y2319_MYCTU	292	Universal stress protein Rv2319c OS=Mycobacterium tuberculosis (strain ATCC 25618 / H37Rv) OX=83332 GN=Rv2319c PE=1 SV=1	289	10	281	297	4	291	30	5.26141e-24	255
gene0562	Chromosome	sp|P9WLB4|Y2319_MYCTO	292	Universal stress protein MT2382 OS=Mycobacterium tuberculosis (strain CDC 1551 / Oshkosh) OX=83331 GN=MT2382 PE=3 SV=1	289	10	281	297	4	291	30	5.26141e-24	255
gene0563	Chromosome	sp|P76037|PUUP_ECOLI	461	Putrescine importer PuuP OS=Escherichia coli (strain K12) OX=83333 GN=puuP PE=1 SV=2	506	6	437	447	3	410	21.9	2.14247e-10	160
gene0563	Chromosome	sp|Q797A7|MTRTR_BACSU	461	Methylthioribose transporter OS=Bacillus subtilis (strain 168) OX=224308 GN=mtrA PE=3 SV=1	506	73	375	314	76	364	23.9	1.0528e-09	155
gene0563	Chromosome	sp|Q8W4K3|CAAT4_ARATH	600	Cationic amino acid transporter 4, vacuolar OS=Arabidopsis thaliana OX=3702 GN=CAT4 PE=1 SV=1	506	52	382	343	57	378	22.2	2.60286e-09	152
gene0563	Chromosome	sp|Q9ASS7|CAAT2_ARATH	635	Cationic amino acid transporter 2, vacuolar OS=Arabidopsis thaliana OX=3702 GN=CAT2 PE=1 SV=1	506	54	374	333	75	386	24.6	3.29627e-09	152
gene0563	Chromosome	sp|O07576|YHDG_BACSU	465	Uncharacterized amino acid permease YhdG OS=Bacillus subtilis (strain 168) OX=224308 GN=yhdG PE=2 SV=1	506	47	366	341	51	359	23.5	1.14843e-08	146
gene0564	Chromosome	sp|O52071|PEPO_LACHE	647	Neutral endopeptidase OS=Lactobacillus helveticus OX=1587 GN=pepO PE=3 SV=1	659	15	659	657	20	647	28.9	6.54856e-82	710
gene0564	Chromosome	sp|Q9JMI0|ECEL1_MOUSE	775	Endothelin-converting enzyme-like 1 OS=Mus musculus OX=10090 GN=Ecel1 PE=2 SV=2	659	15	659	680	120	775	29.7	4.73964e-80	704
gene0564	Chromosome	sp|Q495T6|MMEL1_HUMAN	779	Membrane metallo-endopeptidase-like 1 OS=Homo sapiens OX=9606 GN=MMEL1 PE=2 SV=2	659	9	659	689	102	779	29.3	6.34279e-80	704
gene0564	Chromosome	sp|Q9W5Y0|NEP3_DROME	786	Neprilysin-3 OS=Drosophila melanogaster OX=7227 GN=Nep3 PE=2 SV=2	659	9	659	682	116	786	27.7	9.86825e-80	703
gene0564	Chromosome	sp|O95672|ECEL1_HUMAN	775	Endothelin-converting enzyme-like 1 OS=Homo sapiens OX=9606 GN=ECEL1 PE=1 SV=3	659	16	659	683	120	775	30.6	3.32826e-79	698
gene0565	Chromosome	sp|P30860|ARTJ_ECOLI	243	ABC transporter arginine-binding protein 1 OS=Escherichia coli (strain K12) OX=83333 GN=artJ PE=1 SV=2	276	55	260	214	31	241	32.7	6.12366e-31	302
gene0565	Chromosome	sp|P0AEM9|TCYJ_ECOLI	266	L-cystine-binding protein TcyJ OS=Escherichia coli (strain K12) OX=83333 GN=tcyJ PE=1 SV=1	276	9	263	262	10	263	30.5	8.94615e-30	295
gene0565	Chromosome	sp|P0AEN0|TCYJ_ECOL6	266	L-cystine-binding protein TcyJ OS=Escherichia coli O6:H1 (strain CFT073 / ATCC 700928 / UPEC) OX=199310 GN=tcyJ PE=3 SV=1	276	9	263	262	10	263	30.5	8.94615e-30	295
gene0565	Chromosome	sp|P0AEQ3|GLNH_ECOLI	248	Glutamine-binding periplasmic protein OS=Escherichia coli (strain K12) OX=83333 GN=glnH PE=1 SV=1	276	12	261	255	3	244	30.2	4.80652e-26	267
gene0565	Chromosome	sp|P0AEQ4|GLNH_ECOL6	248	Glutamine-binding periplasmic protein OS=Escherichia coli O6:H1 (strain CFT073 / ATCC 700928 / UPEC) OX=199310 GN=glnH PE=3 SV=1	276	12	261	255	3	244	30.2	4.80652e-26	267
gene0566	Chromosome	sp|P44754|HSLR_HAEIN	131	Heat shock protein 15 homolog OS=Haemophilus influenzae (strain ATCC 51907 / DSM 11121 / KW20 / Rd) OX=71421 GN=hslR PE=3 SV=1	125	6	123	124	2	125	29.8	3.22753e-13	160
gene0566	Chromosome	sp|Q44264|HSLR_AERSA	132	Heat shock protein 15 homolog OS=Aeromonas salmonicida OX=645 GN=hslR PE=3 SV=1	125	10	123	120	11	130	29.2	1.18277e-08	126
gene0566	Chromosome	sp|P0ACG8|HSLR_ECOLI	133	Heat shock protein 15 OS=Escherichia coli (strain K12) OX=83333 GN=hslR PE=1 SV=1	125	9	123	124	8	128	29.8	7.79562e-08	120
[truncated: 11,708 more rows]
