# Supplementary material for: Isolation and Optimization of Aflatoxin B1 Degradation by Uniform Design and Complete Genome Sequencing of Novel Deep-Sea Kocuria rosea Strain 13
Source: Toxins (Basel). 2023 Aug 24;15(9):520. doi: 10.3390/toxins15090520 (PMC10534749; doi:10.3390/toxins15090520)
Supplement: Supplementary file 1 [file toxins-15-00520-s001.zip › Table S3 Pfam annotations.xlsx]

## Sheet: Pfam  annotations
Gene ID	Location	Pfam No.	Pfam ID	Domain
gene0001	Chromosome	4	PF00308;PF08299;PF01695;PF00004	Bac_DnaA;Bac_DnaA_C;IstB_IS21;AAA
gene0002	Chromosome	3	PF00712;PF02767;PF02768	DNA_pol3_beta;DNA_pol3_beta_2;DNA_pol3_beta_3
gene0003	Chromosome	2	PF02463;PF13476	SMC_N;AAA_23
gene0004	Chromosome	1	PF05258	DciA
gene0005	Chromosome	4	PF00204;PF00986;PF02518;PF01751	DNA_gyraseB;DNA_gyraseB_C;HATPase_c;Toprim
gene0006	Chromosome	2	PF00521;PF03989	DNA_topoisoIV;DNA_gyraseA_C
gene0007	Chromosome	1	PF12089	DUF3566
gene0012	Chromosome	1	PF00160	Pro_isomerase
gene0013	Chromosome	2	PF01694;PF00643	Rhomboid;zf-B_box
gene0014	Chromosome	2	PF00072;PF00486	Response_reg;Trans_reg_C
gene0015	Chromosome	3	PF02518;PF00512;PF00672	HATPase_c;HisKA;HAMP
gene0016	Chromosome	2	PF07729;PF00392	FCD;GntR
gene0017	Chromosome	3	PF00107;PF13602;PF08240	ADH_zinc_N;ADH_zinc_N_2;ADH_N
gene0018	Chromosome	1	PF03013	Pyr_excise
gene0019	Chromosome	2	PF07690;PF05977	MFS_1;MFS_3
gene0020	Chromosome	3	PF02776;PF02775;PF00205	TPP_enzyme_N;TPP_enzyme_C;TPP_enzyme_M
gene0021	Chromosome	2	PF00083;PF07690	Sugar_tr;MFS_1
gene0022	Chromosome	5	PF00480;PF12802;PF13412;PF13463;PF09339	ROK;MarR_2;HTH_24;HTH_27;HTH_IclR
gene0023	Chromosome	1	PF00462	Glutaredoxin
gene0024	Chromosome	2	PF01569;PF14378	PAP2;PAP2_3
gene0025	Chromosome	1	PF03176	MMPL
gene0026	Chromosome	1	PF00582	Usp
gene0027	Chromosome	2	PF13520;PF00324	AA_permease_2;AA_permease
gene0028	Chromosome	4	PF03060;PF00478;PF01180;PF00977	NMO;IMPDH;DHO_dh;His_biosynth
gene0029	Chromosome	2	PF00854;PF07690	PTR2;MFS_1
gene0030	Chromosome	1	PF00248	Aldo_ket_red
gene0031	Chromosome	1	PF02146	SIR2
gene0033	Chromosome	3	PF00361;PF04039;PF13244	Proton_antipo_M;MnhB;DUF4040
gene0034	Chromosome	1	PF00420	Oxidored_q2
gene0035	Chromosome	1	PF00361	Proton_antipo_M
gene0036	Chromosome	1	PF01899	MNHE
gene0037	Chromosome	1	PF04066	MrpF_PhaF
gene0038	Chromosome	1	PF03334	PhaG_MnhG_YufB
gene0039	Chromosome	1	PF03473	MOSC
gene0041	Chromosome	4	PF12802;PF01047;PF13463;PF13412	MarR_2;MarR;HTH_27;HTH_24
gene0042	Chromosome	2	PF07681;PF04173	DoxX;DoxD
gene0043	Chromosome	2	PF00664;PF00005	ABC_membrane;ABC_tran
gene0045	Chromosome	1	PF13404	HTH_AsnC-type
gene0046	Chromosome	1	PF16481	DUF5058
gene0048	Chromosome	2	PF01546;PF07687	Peptidase_M20;M20_dimer
gene0049	Chromosome	2	PF01370;PF13460	Epimerase;NAD_binding_10
gene0050	Chromosome	2	PF03313;PF03315	SDH_alpha;SDH_beta
gene0051	Chromosome	1	PF01597	GCV_H
gene0052	Chromosome	2	PF01571;PF08669	GCV_T;GCV_T_C
gene0053	Chromosome	2	PF02347;PF01212	GDC-P;Beta_elim_lyase
gene0055	Chromosome	1	PF13563	2_5_RNA_ligase2
gene0056	Chromosome	1	PF00005	ABC_tran
gene0057	Chromosome	1	PF00528	BPD_transp_1
gene0058	Chromosome	1	PF00528	BPD_transp_1
gene0059	Chromosome	1	PF04069	OpuAC
gene0060	Chromosome	1	PF00128	Alpha-amylase
gene0061	Chromosome	1	PF00893	Multi_Drug_Res
gene0062	Chromosome	1	PF00893	Multi_Drug_Res
gene0063	Chromosome	1	PF07690	MFS_1
gene0064	Chromosome	1	PF10604	Polyketide_cyc2
gene0065	Chromosome	2	PF02777;PF00081	Sod_Fe_C;Sod_Fe_N
gene0066	Chromosome	2	PF00390;PF03949	malic;Malic_M
gene0067	Chromosome	2	PF01575;PF13452	MaoC_dehydratas;MaoC_dehydrat_N
gene0068	Chromosome	4	PF00441;PF02770;PF02771;PF08028	Acyl-CoA_dh_1;Acyl-CoA_dh_M;Acyl-CoA_dh_N;Acyl-CoA_dh_2
gene0069	Chromosome	1	PF04909	Amidohydro_2
gene0070	Chromosome	3	PF13561;PF00106;PF08659	adh_short_C2;adh_short;KR
gene0071	Chromosome	3	PF01047;PF12802;PF13463	MarR;MarR_2;HTH_27
gene0072	Chromosome	2	PF07690;PF00083	MFS_1;Sugar_tr
gene0073	Chromosome	2	PF00501;PF13193	AMP-binding;AMP-binding_C
gene0076	Chromosome	2	PF00266;PF01212	Aminotran_5;Beta_elim_lyase
gene0077	Chromosome	2	PF01729;PF02749	QRPTase_C;QRPTase_N
gene0078	Chromosome	3	PF00890;PF02910;PF01266	FAD_binding_2;Succ_DH_flav_C;DAO
gene0079	Chromosome	1	PF02445	NadA
gene0080	Chromosome	1	PF00293	NUDIX
gene0082	Chromosome	1	PF00801	PKD
gene0084	Chromosome	2	PF02868;PF01447	Peptidase_M4_C;Peptidase_M4
gene0086	Chromosome	1	PF05935	Arylsulfotrans
gene0087	Chromosome	2	PF00903;PF18029	Glyoxalase;Glyoxalase_6
gene0088	Chromosome	1	PF12833	HTH_18
gene0089	Chromosome	1	PF00581	Rhodanese
gene0090	Chromosome	1	PF00724	Oxidored_FMN
gene0091	Chromosome	2	PF02720;PF01844	DUF222;HNH
gene0092	Chromosome	1	PF11625	DUF3253
gene0094	Chromosome	1	PF01035	DNA_binding_1
gene0097	Chromosome	4	PF01266;PF00355;PF00890;PF13450	DAO;Rieske;FAD_binding_2;NAD_binding_8
gene0099	Chromosome	1	PF02585	PIG-L
gene0100	Chromosome	2	PF02781;PF00479	G6PD_C;G6PD_N
gene0101	Chromosome	1	PF00723	Glyco_hydro_15
gene0102	Chromosome	2	PF03881;PF01636	Fructosamin_kin;APH
gene0104	Chromosome	2	PF03435;PF13460	Sacchrp_dh_NADP;NAD_binding_10
gene0105	Chromosome	3	PF08240;PF00107;PF13823	ADH_N;ADH_zinc_N;ADH_N_assoc
gene0108	Chromosome	1	PF00440	TetR_N
gene0109	Chromosome	1	PF03176	MMPL
gene0110	Chromosome	3	PF00733;PF13537;PF13522	Asn_synthase;GATase_7;GATase_6
gene0111	Chromosome	1	PF01425	Amidase
gene0112	Chromosome	2	PF01035;PF02870	DNA_binding_1;Methyltransf_1N
gene0113	Chromosome	3	PF04542;PF08281;PF04545	Sigma70_r2;Sigma70_r4_2;Sigma70_r4
gene0114	Chromosome	3	PF13407;PF00356;PF00532	Peripla_BP_4;LacI;Peripla_BP_1
gene0115	Chromosome	1	PF05721	PhyH
gene0116	Chromosome	2	PF01408;PF02894	GFO_IDH_MocA;GFO_IDH_MocA_C
gene0117	Chromosome	4	PF13561;PF00106;PF08659;PF01370	adh_short_C2;adh_short;KR;Epimerase
gene0118	Chromosome	1	PF01970	TctA
gene0119	Chromosome	1	PF07331	TctB
gene0120	Chromosome	1	PF03401	TctC
gene0121	Chromosome	1	PF00582	Usp
gene0122	Chromosome	3	PF07690;PF12832;PF06779	MFS_1;MFS_1_like;MFS_4
gene0123	Chromosome	1	PF07786	DUF1624
gene0124	Chromosome	1	PF09594	GT87
gene0125	Chromosome	1	PF09594	GT87
gene0127	Chromosome	3	PF02518;PF00512;PF00672	HATPase_c;HisKA;HAMP
gene0128	Chromosome	2	PF00486;PF00072	Trans_reg_C;Response_reg
gene0130	Chromosome	1	PF07786	DUF1624
gene0131	Chromosome	3	PF07690;PF00083;PF06779	MFS_1;Sugar_tr;MFS_4
gene0132	Chromosome	4	PF02771;PF00441;PF02770;PF08028	Acyl-CoA_dh_N;Acyl-CoA_dh_1;Acyl-CoA_dh_M;Acyl-CoA_dh_2
gene0133	Chromosome	2	PF00378;PF16113	ECH_1;ECH_2
gene0134	Chromosome	2	PF16868;PF09084	NMT1_3;NMT1
gene0135	Chromosome	1	PF06808	DctM
gene0136	Chromosome	2	PF00378;PF16113	ECH_1;ECH_2
gene0137	Chromosome	2	PF02737;PF00725	3HCDH_N;3HCDH
gene0138	Chromosome	1	PF02515	CoA_transf_3
gene0139	Chromosome	4	PF03061;PF13279;PF13622;PF01643	4HBT;4HBT_2;4HBT_3;Acyl-ACP_TE
gene0140	Chromosome	2	PF07690;PF00083	MFS_1;Sugar_tr
gene0141	Chromosome	4	PF00441;PF02771;PF02770;PF08028	Acyl-CoA_dh_1;Acyl-CoA_dh_N;Acyl-CoA_dh_M;Acyl-CoA_dh_2
gene0142	Chromosome	2	PF03466;PF00126	LysR_substrate;HTH_1
gene0144	Chromosome	1	PF03069	FmdA_AmdA
gene0148	Chromosome	2	PF12802;PF01047	MarR_2;MarR
gene0149	Chromosome	2	PF00171;PF05893	Aldedh;LuxC
gene0150	Chromosome	3	PF03446;PF14833;PF02826	NAD_binding_2;NAD_binding_11;2-Hacid_dh_C
gene0151	Chromosome	2	PF00083;PF07690	Sugar_tr;MFS_1
gene0152	Chromosome	2	PF03466;PF00126	LysR_substrate;HTH_1
gene0153	Chromosome	2	PF03446;PF14833	NAD_binding_2;NAD_binding_11
gene0154	Chromosome	2	PF07005;PF17042	SBD_N;NBD_C
gene0155	Chromosome	2	PF07729;PF00392	FCD;GntR
gene0156	Chromosome	1	PF01116	F_bP_aldolase
gene0157	Chromosome	1	PF02517	CPBP
gene0159	Chromosome	1	PF00884	Sulfatase
gene0160	Chromosome	3	PF08240;PF00107;PF16912	ADH_N;ADH_zinc_N;Glu_dehyd_C
gene0161	Chromosome	1	PF00145	DNA_methylase
gene0162	Chromosome	2	PF12102;PF13020	MrcB_N;DUF3883
gene0165	Chromosome	1	PF01580	FtsK_SpoIIIE
gene0166	Chromosome	1	PF07690	MFS_1
gene0167	Chromosome	4	PF08240;PF00107;PF16912;PF13602	ADH_N;ADH_zinc_N;Glu_dehyd_C;ADH_zinc_N_2
gene0168	Chromosome	2	PF12833;PF00165	HTH_18;HTH_AraC
gene0169	Chromosome	1	PF01925	TauE
gene0171	Chromosome	2	PF08007;PF13621	Cupin_4;Cupin_8
gene0172	Chromosome	1	PF06999	Suc_Fer-like
gene0173	Chromosome	1	PF00210	Ferritin
gene0174	Chromosome	2	PF00324;PF13520	AA_permease;AA_permease_2
gene0175	Chromosome	1	PF00171	Aldedh
gene0176	Chromosome	1	PF01212	Beta_elim_lyase
gene0177	Chromosome	3	PF00106;PF13561;PF08659	adh_short;adh_short_C2;KR
gene0179	Chromosome	3	PF13412;PF01037;PF13404	HTH_24;AsnC_trans_reg;HTH_AsnC-type
gene0181	Chromosome	3	PF13561;PF00106;PF08659	adh_short_C2;adh_short;KR
gene0183	Chromosome	1	PF00440	TetR_N
gene0184	Chromosome	2	PF07690;PF06779	MFS_1;MFS_4
gene0186	Chromosome	2	PF00072;PF00486	Response_reg;Trans_reg_C
gene0187	Chromosome	3	PF02518;PF00512;PF00672	HATPase_c;HisKA;HAMP
gene0188	Chromosome	3	PF00122;PF00702;PF12710	E1-E2_ATPase;Hydrolase;HAD
gene0189	Chromosome	1	PF03713	DUF305
gene0190	Chromosome	1	PF09851	SHOCT
gene0191	Chromosome	2	PF07732;PF07731	Cu-oxidase_3;Cu-oxidase_2
gene0192	Chromosome	1	PF03860	DUF326
gene0194	Chromosome	1	PF00005	ABC_tran
gene0195	Chromosome	1	PF00005	ABC_tran
gene0196	Chromosome	1	PF00496	SBP_bac_5
gene0197	Chromosome	1	PF00528	BPD_transp_1
gene0198	Chromosome	1	PF00005	ABC_tran
gene0199	Chromosome	1	PF00950	ABC-3
gene0200	Chromosome	1	PF01475	FUR
gene0201	Chromosome	1	PF01297	ZnuA
gene0202	Chromosome	2	PF00486;PF00072	Trans_reg_C;Response_reg
gene0203	Chromosome	3	PF02518;PF00512;PF00672	HATPase_c;HisKA;HAMP
gene0204	Chromosome	2	PF01595;PF00571	DUF21;CBS
gene0205	Chromosome	3	PF01595;PF03471;PF00571	DUF21;CorC_HlyC;CBS
gene0207	Chromosome	3	PF01595;PF03471;PF00571	DUF21;CorC_HlyC;CBS
gene0208	Chromosome	2	PF01595;PF00571	DUF21;CBS
gene0210	Chromosome	1	PF00425	Chorismate_bind
gene0211	Chromosome	1	PF07690	MFS_1
gene0212	Chromosome	2	PF00359;PF02302	PTS_EIIA_2;PTS_IIB
gene0213	Chromosome	1	PF03611	EIIC-GAT
gene0214	Chromosome	2	PF01168;PF14031	Ala_racemase_N;D-ser_dehydrat
gene0215	Chromosome	6	PF01262;PF05222;PF01488;PF02826;PF02737;PF03446	AlaDh_PNT_C;AlaDh_PNT_N;Shikimate_DH;2-Hacid_dh_C;3HCDH_N;NAD_binding_2
gene0216	Chromosome	3	PF01037;PF13412;PF13404	AsnC_trans_reg;HTH_24;HTH_AsnC-type
gene0217	Chromosome	2	PF07992;PF00890	Pyr_redox_2;FAD_binding_2
gene0218	Chromosome	6	PF13649;PF08241;PF08242;PF13847;PF13489;PF05175	Methyltransf_25;Methyltransf_11;Methyltransf_12;Methyltransf_31;Methyltransf_23;MTS
gene0219	Chromosome	4	PF01381;PF13560;PF07883;PF13443	HTH_3;HTH_31;Cupin_2;HTH_26
gene0220	Chromosome	3	PF07690;PF00083;PF06779	MFS_1;Sugar_tr;MFS_4
gene0221	Chromosome	1	PF00480	ROK
gene0224	Chromosome	1	PF11160	Hva1_TUDOR
gene0225	Chromosome	6	PF00665;PF13011;PF13683;PF13565;PF13384;PF13518	rve;LZ_Tnp_IS481;rve_3;HTH_32;HTH_23;HTH_28
gene0226	Chromosome	3	PF07690;PF00083;PF06609	MFS_1;Sugar_tr;TRI12
gene0227	Chromosome	1	PF00440	TetR_N
gene0228	Chromosome	1	PF11338	DUF3140
gene0229	Chromosome	1	PF00903	Glyoxalase
gene0231	Chromosome	1	PF02581	TMP-TENI
gene0232	Chromosome	3	PF01266;PF13450;PF00890	DAO;NAD_binding_8;FAD_binding_2
gene0233	Chromosome	1	PF02597	ThiS
gene0234	Chromosome	1	PF05690	ThiG
gene0235	Chromosome	2	PF00899;PF00581	ThiF;Rhodanese
gene0236	Chromosome	2	PF08028;PF02770	Acyl-CoA_dh_2;Acyl-CoA_dh_M
gene0237	Chromosome	3	PF07690;PF00083;PF13347	MFS_1;Sugar_tr;MFS_2
gene0238	Chromosome	1	PF00296	Bac_luciferase
gene0239	Chromosome	1	PF07992	Pyr_redox_2
gene0241	Chromosome	2	PF00239;PF02796	Resolvase;HTH_7
gene0243	Chromosome	1	PF01741	MscL
gene0244	Chromosome	1	PF14013	MT0933_antitox
gene0245	Chromosome	1	PF13601	HTH_34
gene0247	Chromosome	2	PF00239;PF02796	Resolvase;HTH_7
gene0248	Chromosome	1	PF07786	DUF1624
gene0249	Chromosome	4	PF02518;PF00672;PF00512;PF13581	HATPase_c;HAMP;HisKA;HATPase_c_2
gene0250	Chromosome	2	PF00072;PF00486	Response_reg;Trans_reg_C
gene0251	Chromosome	2	PF03713;PF13628	DUF305;DUF4142
gene0252	Chromosome	1	PF00877	NLPC_P60
gene0253	Chromosome	2	PF03446;PF00393	NAD_binding_2;6PGD
gene0255	Chromosome	1	PF03713	DUF305
gene0256	Chromosome	2	PF03713;PF13628	DUF305;DUF4142
gene0257	Chromosome	1	PF00507	Oxidored_q4
gene0259	Chromosome	1	PF00146	NADHdh
gene0260	Chromosome	1	PF00499	Oxidored_q3
gene0261	Chromosome	1	PF00420	Oxidored_q2
gene0262	Chromosome	1	PF00361	Proton_antipo_M
gene0263	Chromosome	1	PF00361	Proton_antipo_M
gene0264	Chromosome	1	PF00361	Proton_antipo_M
gene0266	Chromosome	1	PF03713	DUF305
gene0267	Chromosome	1	PF00403	HMA
gene0268	Chromosome	3	PF02518;PF00672;PF00512	HATPase_c;HAMP;HisKA
gene0269	Chromosome	2	PF00072;PF00486	Response_reg;Trans_reg_C
gene0270	Chromosome	3	PF07732;PF07731;PF00394	Cu-oxidase_3;Cu-oxidase_2;Cu-oxidase
gene0272	Chromosome	1	PF07786	DUF1624
gene0274	Chromosome	1	PF01527	HTH_Tnp_1
gene0275	Chromosome	4	PF13276;PF00665;PF13683;PF13333	HTH_21;rve;rve_3;rve_2
gene0276	Chromosome	2	PF04191;PF04140	PEMT;ICMT
gene0277	Chromosome	1	PF00892	EamA
gene0278	Chromosome	1	PF00582	Usp
gene0279	Chromosome	2	PF01113;PF02800	DapB_N;Gp_dh_C
gene0280	Chromosome	2	PF03109;PF01636	ABC1;APH
gene0281	Chromosome	5	PF03632;PF03636;PF13419;PF00702;PF03633	Glyco_hydro_65m;Glyco_hydro_65N;HAD_2;Hydrolase;Glyco_hydro_65C
gene0282	Chromosome	3	PF09364;PF03894;PF09363	XFP_N;XFP;XFP_C
gene0283	Chromosome	3	PF00122;PF00702;PF00403	E1-E2_ATPase;Hydrolase;HMA
gene0284	Chromosome	1	PF02583	Trns_repr_metal
gene0285	Chromosome	4	PF00122;PF00702;PF13473;PF04945	E1-E2_ATPase;Hydrolase;Cupredoxin_1;YHS
gene0286	Chromosome	1	PF00872	Transposase_mut
gene0288	Chromosome	1	PF01578	Cytochrom_C_asm
gene0289	Chromosome	1	PF05140	ResB
gene0290	Chromosome	2	PF00578;PF08534	AhpC-TSA;Redoxin
gene0291	Chromosome	1	PF03965	Penicillinase_R
gene0293	Chromosome	1	PF00665	rve
gene0294	Chromosome	2	PF01695;PF00308	IstB_IS21;Bac_DnaA
gene0296	Chromosome	1	PF02012	BNR
gene0297	Chromosome	2	PF02683;PF13386	DsbD;DsbD_2
gene0298	Chromosome	1	PF00291	PALP
gene0299	Chromosome	1	PF03824	NicO
gene0301	Chromosome	3	PF07732;PF07731;PF00394	Cu-oxidase_3;Cu-oxidase_2;Cu-oxidase
gene0302	Chromosome	8	PF08241;PF13649;PF13489;PF08242;PF13847;PF01209;PF05148;PF05401	Methyltransf_11;Methyltransf_25;Methyltransf_23;Methyltransf_12;Methyltransf_31;Ubie_methyltran;Methyltransf_8;NodS
gene0304	Chromosome	3	PF01022;PF12840;PF09339	HTH_5;HTH_20;HTH_IclR
gene0305	Chromosome	1	PF01545	Cation_efflux
gene0306	Chromosome	4	PF07992;PF02852;PF00070;PF13738	Pyr_redox_2;Pyr_redox_dim;Pyr_redox;Pyr_redox_3
gene0307	Chromosome	3	PF07992;PF00070;PF02852	Pyr_redox_2;Pyr_redox;Pyr_redox_dim
gene0308	Chromosome	1	PF00665	rve
gene0309	Chromosome	1	PF01695	IstB_IS21
gene0310	Chromosome	3	PF09278;PF13411;PF00376	MerR-DNA-bind;MerR_1;MerR
gene0311	Chromosome	1	PF00872	Transposase_mut
gene0312	Chromosome	2	PF19040;PF01757	SGNH;Acyl_transf_3
gene0313	Chromosome	1	PF00872	Transposase_mut
gene0314	Chromosome	1	PF07786	DUF1624
gene0315	Chromosome	3	PF02518;PF00512;PF00672	HATPase_c;HisKA;HAMP
gene0316	Chromosome	2	PF00072;PF00486	Response_reg;Trans_reg_C
gene0318	Chromosome	1	PF09678	Caa3_CtaG
gene0319	Chromosome	1	PF01551	Peptidase_M23
gene0320	Chromosome	1	PF01435	Peptidase_M48
gene0321	Chromosome	1	PF03965	Penicillinase_R
gene0322	Chromosome	1	PF01654	Cyt_bd_oxida_I
gene0323	Chromosome	1	PF02322	Cyt_bd_oxida_II
gene0324	Chromosome	3	PF00005;PF00664;PF13304	ABC_tran;ABC_membrane;AAA_21
gene0325	Chromosome	1	PF00230	MIP
gene0326	Chromosome	1	PF07786	DUF1624
gene0327	Chromosome	3	PF13683;PF00665;PF13276	rve_3;rve;HTH_21
gene0328	Chromosome	1	PF01527	HTH_Tnp_1
gene0330	Chromosome	1	PF09678	Caa3_CtaG
gene0331	Chromosome	1	PF03713	DUF305
gene0332	Chromosome	1	PF11303	DUF3105
gene0333	Chromosome	1	PF00877	NLPC_P60
gene0336	Chromosome	1	PF03808	Glyco_tran_WecB
gene0337	Chromosome	1	PF02104	SURF1
gene0338	Chromosome	1	PF04234	CopC
gene0340	Chromosome	2	PF09678;PF05425	Caa3_CtaG;CopD
gene0343	Chromosome	1	PF11292	DUF3093
gene0344	Chromosome	5	PF02742;PF01325;PF04023;PF12802;PF01047	Fe_dep_repr_C;Fe_dep_repress;FeoA;MarR_2;MarR
gene0345	Chromosome	1	PF01566	Nramp
gene0346	Chromosome	2	PF04191;PF04140	PEMT;ICMT
gene0347	Chromosome	1	PF00115	COX1
gene0348	Chromosome	1	PF00877	NLPC_P60
gene0349	Chromosome	2	PF01022;PF12840	HTH_5;HTH_20
gene0350	Chromosome	1	PF01545	Cation_efflux
gene0351	Chromosome	2	PF13462;PF01323	Thioredoxin_4;DSBA
gene0352	Chromosome	2	PF09678;PF05425	Caa3_CtaG;CopD
gene0353	Chromosome	1	PF07884	VKOR
gene0354	Chromosome	1	PF00067	p450
gene0355	Chromosome	1	PF01699	Na_Ca_ex
gene0356	Chromosome	1	PF01578	Cytochrom_C_asm
gene0357	Chromosome	1	PF05140	ResB
gene0358	Chromosome	4	PF00578;PF08534;PF00085;PF13905	AhpC-TSA;Redoxin;Thioredoxin;Thioredoxin_8
gene0359	Chromosome	1	PF00291	PALP
gene0360	Chromosome	2	PF02683;PF13386	DsbD;DsbD_2
gene0361	Chromosome	2	PF01022;PF12840	HTH_5;HTH_20
gene0362	Chromosome	2	PF00122;PF00702	E1-E2_ATPase;Hydrolase
gene0363	Chromosome	1	PF01252	Peptidase_A8
gene0364	Chromosome	3	PF01022;PF12840;PF09339	HTH_5;HTH_20;HTH_IclR
gene0365	Chromosome	1	PF03596	Cad
gene0366	Chromosome	9	PF08241;PF13649;PF08242;PF13489;PF13847;PF01209;PF05175;PF00891;PF05401	Methyltransf_11;Methyltransf_25;Methyltransf_12;Methyltransf_23;Methyltransf_31;Ubie_methyltran;MTS;Methyltransf_2;NodS
gene0367	Chromosome	1	PF12867	DinB_2
gene0368	Chromosome	3	PF07992;PF02852;PF00070	Pyr_redox_2;Pyr_redox_dim;Pyr_redox
gene0369	Chromosome	4	PF07992;PF02852;PF00070;PF13738	Pyr_redox_2;Pyr_redox_dim;Pyr_redox;Pyr_redox_3
gene0370	Chromosome	3	PF07992;PF00070;PF02852	Pyr_redox_2;Pyr_redox;Pyr_redox_dim
gene0371	Chromosome	3	PF13411;PF09278;PF00376	MerR_1;MerR-DNA-bind;MerR
gene0373	Chromosome	4	PF00583;PF13673;PF13508;PF13302	Acetyltransf_1;Acetyltransf_10;Acetyltransf_7;Acetyltransf_3
gene0374	Chromosome	1	PF09339	HTH_IclR
gene0376	Chromosome	3	PF13545;PF00027;PF00325	HTH_Crp_2;cNMP_binding;Crp
gene0377	Chromosome	1	PF00403	HMA
gene0378	Chromosome	2	PF00122;PF00702	E1-E2_ATPase;Hydrolase
gene0379	Chromosome	3	PF07883;PF02311;PF00190	Cupin_2;AraC_binding;Cupin_1
gene0380	Chromosome	3	PF13602;PF08240;PF00107	ADH_zinc_N_2;ADH_N;ADH_zinc_N
gene0382	Chromosome	1	PF00067	p450
gene0383	Chromosome	2	PF07690;PF01306	MFS_1;LacY_symp
gene0384	Chromosome	1	PF02665	Nitrate_red_gam
gene0385	Chromosome	1	PF02613	Nitrate_red_del
gene0386	Chromosome	3	PF13247;PF14711;PF13237	Fer4_11;Nitr_red_bet_C;Fer4_10
gene0387	Chromosome	2	PF00384;PF01568	Molybdopterin;Molydop_binding
gene0388	Chromosome	4	PF06463;PF04055;PF13394;PF13353	Mob_synth_C;Radical_SAM;Fer4_14;Fer4_12
gene0389	Chromosome	1	PF02597	ThiS
gene0390	Chromosome	1	PF12804	NTP_transf_3
gene0392	Chromosome	1	PF12900	Pyridox_ox_2
gene0393	Chromosome	3	PF00175;PF00970;PF00042	NAD_binding_1;FAD_binding_6;Globin
gene0395	Chromosome	2	PF07732;PF07731	Cu-oxidase_3;Cu-oxidase_2
gene0396	Chromosome	1	PF01527	HTH_Tnp_1
gene0397	Chromosome	2	PF01548;PF02371	DEDD_Tnp_IS110;Transposase_20
gene0398	Chromosome	4	PF13276;PF00665;PF13683;PF13333	HTH_21;rve;rve_3;rve_2
gene0400	Chromosome	1	PF13556	HTH_30
gene0402	Chromosome	1	PF03176	MMPL
gene0403	Chromosome	1	PF00440	TetR_N
gene0404	Chromosome	1	PF00440	TetR_N
gene0405	Chromosome	3	PF07690;PF00083;PF06609	MFS_1;Sugar_tr;TRI12
gene0407	Chromosome	1	PF09678	Caa3_CtaG
gene0408	Chromosome	1	PF10002	DUF2243
gene0410	Chromosome	1	PF00440	TetR_N
gene0411	Chromosome	1	PF03176	MMPL
gene0412	Chromosome	1	PF00248	Aldo_ket_red
gene0413	Chromosome	1	PF00005	ABC_tran
gene0414	Chromosome	2	PF02687;PF12704	FtsX;MacB_PCD
gene0415	Chromosome	1	PF00440	TetR_N
gene0416	Chromosome	1	PF00872	Transposase_mut
gene0417	Chromosome	2	PF13751;PF01609	DDE_Tnp_1_6;DDE_Tnp_1
gene0418	Chromosome	1	PF00872	Transposase_mut
gene0419	Chromosome	1	PF01738	DLH
gene0420	Chromosome	1	PF00440	TetR_N
gene0421	Chromosome	2	PF00106;PF13561	adh_short;adh_short_C2
gene0424	Chromosome	1	PF13453	zf-TFIIB
gene0427	Chromosome	2	PF00011;PF17886	HSP20;ArsA_HSP20
gene0429	Chromosome	2	PF02922;PF00128	CBM_48;Alpha-amylase
gene0430	Chromosome	1	PF01527	HTH_Tnp_1
gene0431	Chromosome	3	PF13683;PF00665;PF13276	rve_3;rve;HTH_21
gene0433	Chromosome	3	PF07739;PF13411;PF00376	TipAS;MerR_1;MerR
gene0434	Chromosome	2	PF07969;PF01979	Amidohydro_3;Amidohydro_1
gene0437	Chromosome	1	PF00872	Transposase_mut
gene0443	Chromosome	5	PF00583;PF13673;PF13302;PF13508;PF08445	Acetyltransf_1;Acetyltransf_10;Acetyltransf_3;Acetyltransf_7;FR47
gene0444	Chromosome	1	PF00132	Hexapep
gene0446	Chromosome	2	PF07729;PF00392	FCD;GntR
gene0447	Chromosome	1	PF02652	Lactate_perm
gene0448	Chromosome	1	PF02754	CCG
gene0449	Chromosome	3	PF02589;PF13183;PF13534	LUD_dom;Fer4_8;Fer4_17
gene0450	Chromosome	1	PF02589	LUD_dom
gene0451	Chromosome	7	PF02786;PF02436;PF00289;PF02785;PF00682;PF00364;PF07478	CPSase_L_D2;PYC_OADA;Biotin_carb_N;Biotin_carb_C;HMGL-like;Biotin_lipoyl;Dala_Dala_lig_C
gene0452	Chromosome	3	PF01326;PF02896;PF00391	PPDK_N;PEP-utilizers_C;PEP-utilizers
gene0453	Chromosome	1	PF03618	Kinase-PPPase
gene0455	Chromosome	2	PF01614;PF09339	IclR;HTH_IclR
gene0456	Chromosome	1	PF07690	MFS_1
gene0457	Chromosome	2	PF00083;PF07690	Sugar_tr;MFS_1
gene0458	Chromosome	2	PF00775;PF04444	Dioxygenase_C;Dioxygenase_N
gene0459	Chromosome	1	PF00248	Aldo_ket_red
gene0460	Chromosome	2	PF00465;PF13685	Fe-ADH;Fe-ADH_2
gene0461	Chromosome	2	PF01614;PF09339	IclR;HTH_IclR
gene0462	Chromosome	2	PF02894;PF01408	GFO_IDH_MocA_C;GFO_IDH_MocA
gene0463	Chromosome	1	PF01261	AP_endonuc_2
gene0464	Chromosome	2	PF01408;PF02894	GFO_IDH_MocA;GFO_IDH_MocA_C
gene0465	Chromosome	2	PF02894;PF01408	GFO_IDH_MocA_C;GFO_IDH_MocA
gene0466	Chromosome	1	PF13419	HAD_2
gene0468	Chromosome	2	PF00561;PF12697	Abhydrolase_1;Abhydrolase_6
gene0469	Chromosome	1	PF01261	AP_endonuc_2
gene0470	Chromosome	3	PF01408;PF02894;PF03807	GFO_IDH_MocA;GFO_IDH_MocA_C;F420_oxidored
gene0471	Chromosome	1	PF02653	BPD_transp_2
gene0472	Chromosome	1	PF00005	ABC_tran
gene0473	Chromosome	2	PF02894;PF01408	GFO_IDH_MocA_C;GFO_IDH_MocA
gene0474	Chromosome	1	PF13407	Peripla_BP_4
gene0475	Chromosome	1	PF01261	AP_endonuc_2
gene0476	Chromosome	1	PF00480	ROK
gene0477	Chromosome	2	PF00665;PF13683	rve;rve_3
gene0479	Chromosome	2	PF03466;PF00126	LysR_substrate;HTH_1
gene0481	Chromosome	3	PF00561;PF12697;PF12146	Abhydrolase_1;Abhydrolase_6;Hydrolase_4
gene0482	Chromosome	2	PF01047;PF12802	MarR;MarR_2
gene0483	Chromosome	2	PF13458;PF13433	Peripla_BP_6;Peripla_BP_5
gene0484	Chromosome	1	PF02293	AmiS_UreI
gene0485	Chromosome	1	PF03069	FmdA_AmdA
gene0486	Chromosome	1	PF00872	Transposase_mut
gene0487	Chromosome	1	PF07987	DUF1775
gene0489	Chromosome	3	PF04234;PF05425;PF13205	CopC;CopD;Big_5
gene0490	Chromosome	1	PF00440	TetR_N
gene0491	Chromosome	1	PF00892	EamA
gene0492	Chromosome	1	PF02652	Lactate_perm
gene0493	Chromosome	1	PF01594	AI-2E_transport
gene0495	Chromosome	3	PF08240;PF00107;PF01262	ADH_N;ADH_zinc_N;AlaDh_PNT_C
gene0496	Chromosome	2	PF00132;PF14602	Hexapep;Hexapep_2
gene0497	Chromosome	1	PF00857	Isochorismatase
gene0498	Chromosome	3	PF12833;PF00165;PF01965	HTH_18;HTH_AraC;DJ-1_PfpI
gene0499	Chromosome	1	PF14067	LssY_C
gene0500	Chromosome	1	PF00144	Beta-lactamase
gene0501	Chromosome	1	PF14606	Lipase_GDSL_3
gene0502	Chromosome	3	PF00107;PF13602;PF08240	ADH_zinc_N;ADH_zinc_N_2;ADH_N
gene0503	Chromosome	1	PF01145	Band_7
gene0504	Chromosome	1	PF02656	DUF202
gene0505	Chromosome	1	PF02656	DUF202
gene0506	Chromosome	1	PF00067	p450
gene0507	Chromosome	3	PF00111;PF00175;PF00970	Fer2;NAD_binding_1;FAD_binding_6
gene0508	Chromosome	2	PF13561;PF00106	adh_short_C2;adh_short
gene0509	Chromosome	1	PF00171	Aldedh
gene0510	Chromosome	1	PF07690	MFS_1
gene0511	Chromosome	1	PF00753	Lactamase_B
gene0512	Chromosome	2	PF01614;PF09339	IclR;HTH_IclR
gene0513	Chromosome	1	PF01758	SBF
gene0514	Chromosome	1	PF01872	RibD_C
gene0515	Chromosome	2	PF07690;PF00083	MFS_1;Sugar_tr
gene0516	Chromosome	3	PF01037;PF13404;PF13412	AsnC_trans_reg;HTH_AsnC-type;HTH_24
gene0518	Chromosome	4	PF07228;PF13492;PF13185;PF01590	SpoIIE;GAF_3;GAF_2;GAF
gene0519	Chromosome	1	PF01758	SBF
gene0521	Chromosome	2	PF16242;PF01243	Pyrid_ox_like;Putative_PNPOx
gene0522	Chromosome	1	PF04024	PspC
gene0523	Chromosome	3	PF12802;PF01047;PF13463	MarR_2;MarR;HTH_27
gene0524	Chromosome	1	PF11716	MDMPI_N
gene0525	Chromosome	4	PF13377;PF00532;PF00356;PF13407	Peripla_BP_3;Peripla_BP_1;LacI;Peripla_BP_4
gene0526	Chromosome	2	PF00083;PF07690	Sugar_tr;MFS_1
gene0527	Chromosome	1	PF05336	rhaM
gene0528	Chromosome	2	PF01261;PF06134	AP_endonuc_2;RhaA
gene0529	Chromosome	4	PF13561;PF00106;PF00596;PF08659	adh_short_C2;adh_short;Aldolase_II;KR
gene0530	Chromosome	2	PF02782;PF00370	FGGY_C;FGGY_N
gene0531	Chromosome	3	PF01915;PF00933;PF14310	Glyco_hydro_3_C;Glyco_hydro_3;Fn3-like
gene0535	Chromosome	2	PF18029;PF00903	Glyoxalase_6;Glyoxalase
gene0536	Chromosome	2	PF01266;PF13450	DAO;NAD_binding_8
gene0538	Chromosome	1	PF00892	EamA
gene0539	Chromosome	1	PF01869	BcrAD_BadFG
gene0541	Chromosome	1	PF01738	DLH
gene0542	Chromosome	1	PF03616	Glt_symporter
gene0543	Chromosome	1	PF04018	DUF368
gene0544	Chromosome	1	PF07556	DUF1538
gene0546	Chromosome	1	PF00571	CBS
gene0547	Chromosome	1	PF08378	NERD
gene0548	Chromosome	1	PF05532	CsbD
gene0550	Chromosome	3	PF08240;PF00107;PF13823	ADH_N;ADH_zinc_N;ADH_N_assoc
gene0552	Chromosome	1	PF03551	PadR
gene0553	Chromosome	2	PF19112;PF00355	VanA_C;Rieske
gene0554	Chromosome	2	PF00111;PF00970	Fer2;FAD_binding_6
gene0555	Chromosome	3	PF07690;PF00083;PF06779	MFS_1;Sugar_tr;MFS_4
gene0556	Chromosome	1	PF04248	NTP_transf_9
gene0557	Chromosome	1	PF04143	Sulf_transp
gene0558	Chromosome	1	PF01206	TusA
gene0559	Chromosome	1	PF00171	Aldedh
gene0560	Chromosome	2	PF02909;PF00440	TetR_C_1;TetR_N
gene0561	Chromosome	8	PF01593;PF13450;PF01266;PF12831;PF01946;PF03486;PF00890;PF01494	Amino_oxidase;NAD_binding_8;DAO;FAD_oxidored;Thi4;HI0933_like;FAD_binding_2;FAD_binding_3
gene0562	Chromosome	1	PF00582	Usp
gene0563	Chromosome	2	PF13520;PF00324	AA_permease_2;AA_permease
gene0564	Chromosome	2	PF05649;PF01431	Peptidase_M13_N;Peptidase_M13
gene0565	Chromosome	1	PF00497	SBP_bac_3
gene0566	Chromosome	1	PF01479	S4
gene0567	Chromosome	1	PF00171	Aldedh
gene0568	Chromosome	2	PF01554;PF14667	MatE;Polysacc_synt_C
gene0569	Chromosome	1	PF00582	Usp
gene0570	Chromosome	1	PF00582	Usp
gene0571	Chromosome	1	PF04536	TPM_phosphatase
gene0572	Chromosome	2	PF01174;PF07685	SNO;GATase_3
gene0573	Chromosome	2	PF01680;PF05690	SOR_SNZ;ThiG
gene0574	Chromosome	2	PF00155;PF00392	Aminotran_1_2;GntR
gene0575	Chromosome	1	PF03729	DUF308
gene0578	Chromosome	4	PF00122;PF00702;PF00403;PF08282	E1-E2_ATPase;Hydrolase;HMA;Hydrolase_3
gene0579	Chromosome	1	PF00403	HMA
gene0580	Chromosome	1	PF02583	Trns_repr_metal
gene0581	Chromosome	1	PF00723	Glyco_hydro_15
gene0582	Chromosome	1	PF03591	AzlC
gene0583	Chromosome	1	PF05437	AzlD
gene0584	Chromosome	2	PF01565;PF08031	FAD_binding_4;BBE
gene0585	Chromosome	3	PF00196;PF08281;PF07638	GerE;Sigma70_r4_2;Sigma70_ECF
gene0586	Chromosome	2	PF00535;PF13641	Glycos_transf_2;Glyco_tranf_2_3
gene0587	Chromosome	1	PF07690	MFS_1
gene0589	Chromosome	2	PF07729;PF00392	FCD;GntR
gene0591	Chromosome	2	PF13520;PF00324	AA_permease_2;AA_permease
gene0592	Chromosome	1	PF00120	Gln-synt_C
gene0593	Chromosome	2	PF07722;PF00117	Peptidase_C26;GATase
gene0594	Chromosome	1	PF00171	Aldedh
gene0595	Chromosome	2	PF13561;PF00106	adh_short_C2;adh_short
gene0596	Chromosome	1	PF05988	DUF899
gene0598	Chromosome	2	PF13305;PF00440	TetR_C_33;TetR_N
gene0599	Chromosome	1	PF01212	Beta_elim_lyase
gene0600	Chromosome	1	PF00293	NUDIX
gene0601	Chromosome	1	PF11066	DUF2867
gene0602	Chromosome	2	PF00171;PF01619	Aldedh;Pro_dh
gene0603	Chromosome	1	PF01019	G_glu_transpept
gene0605	Chromosome	1	PF00296	Bac_luciferase
gene0606	Chromosome	3	PF01022;PF12840;PF12802	HTH_5;HTH_20;MarR_2
gene0607	Chromosome	1	PF01545	Cation_efflux
gene0608	Chromosome	1	PF00857	Isochorismatase
gene0609	Chromosome	1	PF00156	Pribosyltran
gene0611	Chromosome	1	PF00311	PEPcase
gene0612	Chromosome	1	PF08592	DUF1772
gene0613	Chromosome	1	PF03976	PPK2
gene0614	Chromosome	1	PF02566	OsmC
gene0616	Chromosome	1	PF01055	Glyco_hydro_31
gene0617	Chromosome	1	PF00296	Bac_luciferase
gene0618	Chromosome	2	PF03358;PF02525	FMN_red;Flavodoxin_2
gene0619	Chromosome	2	PF12802;PF01047	MarR_2;MarR
gene0621	Chromosome	1	PF00871	Acetate_kinase
gene0622	Chromosome	3	PF01515;PF13500;PF07085	PTA_PTB;AAA_26;DRTGG
gene0623	Chromosome	1	PF02583	Trns_repr_metal
gene0624	Chromosome	2	PF00581;PF11127	Rhodanese;DUF2892
gene0625	Chromosome	1	PF01910	Thiamine_BP
gene0626	Chromosome	3	PF13508;PF13673;PF00583	Acetyltransf_7;Acetyltransf_10;Acetyltransf_1
gene0628	Chromosome	1	PF01636	APH
gene0629	Chromosome	3	PF17765;PF13560;PF01381	MLTR_LBD;HTH_31;HTH_3
gene0630	Chromosome	3	PF00561;PF12697;PF12146	Abhydrolase_1;Abhydrolase_6;Hydrolase_4
gene0631	Chromosome	2	PF00743;PF13450	FMO-like;NAD_binding_8
gene0632	Chromosome	2	PF12625;PF12833	Arabinose_bd;HTH_18
gene0633	Chromosome	3	PF00106;PF13561;PF08659	adh_short;adh_short_C2;KR
gene0634	Chromosome	1	PF18029	Glyoxalase_6
gene0635	Chromosome	2	PF17775;PF02810	UPF0225;SEC-C
gene0636	Chromosome	1	PF00860	Xan_ur_permease
gene0637	Chromosome	2	PF01077;PF03460	NIR_SIR;NIR_SIR_ferr
gene0638	Chromosome	1	PF01507	PAPS_reduct
gene0639	Chromosome	1	PF01507	PAPS_reduct
gene0640	Chromosome	1	PF00009	GTP_EFTU
gene0641	Chromosome	3	PF13379;PF09084;PF12974	NMT1_2;NMT1;Phosphonate-bd
gene0642	Chromosome	1	PF00005	ABC_tran
gene0643	Chromosome	1	PF00528	BPD_transp_1
gene0644	Chromosome	1	PF07992	Pyr_redox_2
gene0645	Chromosome	2	PF04030;PF01565	ALO;FAD_binding_4
gene0646	Chromosome	1	PF00582	Usp
gene0647	Chromosome	1	PF06262	Zincin_1
gene0654	Chromosome	2	PF00128;PF11941	Alpha-amylase;DUF3459
gene0655	Chromosome	1	PF00892	EamA
gene0656	Chromosome	2	PF00135;PF07859	COesterase;Abhydrolase_3
gene0657	Chromosome	2	PF02894;PF01408	GFO_IDH_MocA_C;GFO_IDH_MocA
gene0658	Chromosome	1	PF07690	MFS_1
gene0659	Chromosome	1	PF13834	DUF4193
gene0661	Chromosome	1	PF03372	Exo_endo_phos
gene0662	Chromosome	1	PF00392	GntR
gene0663	Chromosome	1	PF00005	ABC_tran
gene0665	Chromosome	2	PF08310;PF00188	LGFP;CAP
gene0666	Chromosome	2	PF02720;PF01844	DUF222;HNH
gene0667	Chromosome	1	PF02540	NAD_synthase
gene0668	Chromosome	2	PF00378;PF16113	ECH_1;ECH_2
gene0669	Chromosome	3	PF03632;PF03636;PF03633	Glyco_hydro_65m;Glyco_hydro_65N;Glyco_hydro_65C
gene0670	Chromosome	5	PF09382;PF00570;PF16124;PF00271;PF00270	RQC;HRDC;RecQ_Zn_bind;Helicase_C;DEAD
gene0671	Chromosome	4	PF03459;PF12728;PF00376;PF13411	TOBE;HTH_17;MerR;MerR_1
gene0672	Chromosome	3	PF13531;PF01547;PF04069	SBP_bac_11;SBP_bac_1;OpuAC
gene0673	Chromosome	1	PF00528	BPD_transp_1
gene0674	Chromosome	1	PF00005	ABC_tran
gene0675	Chromosome	4	PF00441;PF02770;PF02771;PF08028	Acyl-CoA_dh_1;Acyl-CoA_dh_M;Acyl-CoA_dh_N;Acyl-CoA_dh_2
gene0676	Chromosome	2	PF13561;PF00106	adh_short_C2;adh_short
gene0677	Chromosome	1	PF00156	Pribosyltran
gene0678	Chromosome	1	PF00588	SpoU_methylase
gene0679	Chromosome	1	PF01116	F_bP_aldolase
gene0680	Chromosome	1	PF11349	DUF3151
gene0681	Chromosome	2	PF17645;PF01177	Amdase;Asp_Glu_race
gene0682	Chromosome	1	PF17645	Amdase
gene0683	Chromosome	1	PF01425	Amidase
gene0684	Chromosome	1	PF12903	DUF3830
gene0685	Chromosome	3	PF07729;PF00392;PF13412	FCD;GntR;HTH_24
gene0686	Chromosome	1	PF03458	UPF0126
gene0687	Chromosome	1	PF01594	AI-2E_transport
gene0688	Chromosome	2	PF13091;PF00614	PLDc_2;PLDc
gene0689	Chromosome	2	PF13396;PF09851	PLDc_N;SHOCT
gene0690	Chromosome	2	PF17874;PF00196	TPR_MalT;GerE
gene0691	Chromosome	1	PF04020	Phage_holin_4_2
gene0692	Chromosome	2	PF10081;PF15420	Abhydrolase_9;Abhydrolase_9_N
gene0693	Chromosome	2	PF00155;PF12897	Aminotran_1_2;Aminotran_MocR
gene0694	Chromosome	2	PF00557;PF01321	Peptidase_M24;Creatinase_N
gene0695	Chromosome	1	PF00171	Aldedh
gene0696	Chromosome	1	PF00202	Aminotran_3
gene0697	Chromosome	2	PF02826;PF00389	2-Hacid_dh_C;2-Hacid_dh
gene0698	Chromosome	2	PF01262;PF05222	AlaDh_PNT_C;AlaDh_PNT_N
gene0699	Chromosome	4	PF12802;PF01047;PF13463;PF01325	MarR_2;MarR;HTH_27;Fe_dep_repress
gene0700	Chromosome	2	PF00664;PF00005	ABC_membrane;ABC_tran
gene0701	Chromosome	2	PF01717;PF08267	Meth_synt_2;Meth_synt_1
gene0702	Chromosome	1	PF02219	MTHFR
gene0703	Chromosome	5	PF12840;PF01022;PF12802;PF01047;PF08279	HTH_20;HTH_5;MarR_2;MarR;HTH_11
gene0704	Chromosome	1	PF08327	AHSA1
gene0705	Chromosome	1	PF00903	Glyoxalase
gene0706	Chromosome	2	PF00324;PF13520	AA_permease;AA_permease_2
gene0707	Chromosome	1	PF00709	Adenylsucc_synt
gene0709	Chromosome	1	PF02656	DUF202
gene0710	Chromosome	1	PF00795	CN_hydrolase
gene0712	Chromosome	2	PF05649;PF01431	Peptidase_M13_N;Peptidase_M13
gene0713	Chromosome	2	PF00378;PF16113	ECH_1;ECH_2
gene0714	Chromosome	3	PF00175;PF00111;PF00970	NAD_binding_1;Fer2;FAD_binding_6
gene0715	Chromosome	1	PF01883	FeS_assembly_P
gene0716	Chromosome	1	PF05138	PaaA_PaaC
gene0717	Chromosome	1	PF06243	PaaB
gene0718	Chromosome	1	PF05138	PaaA_PaaC
gene0719	Chromosome	1	PF03061	4HBT
gene0720	Chromosome	2	PF14535;PF00501	AMP-binding_C_2;AMP-binding
gene0721	Chromosome	2	PF17932;PF00440	TetR_C_24;TetR_N
gene0722	Chromosome	2	PF00171;PF01575	Aldedh;MaoC_dehydratas
gene0723	Chromosome	1	PF03061	4HBT
gene0724	Chromosome	1	PF13350	Y_phosphatase3
gene0725	Chromosome	3	PF02737;PF00725;PF03807	3HCDH_N;3HCDH;F420_oxidored
gene0726	Chromosome	2	PF00378;PF16113	ECH_1;ECH_2
gene0727	Chromosome	3	PF00108;PF02803;PF00109	Thiolase_N;Thiolase_C;ketoacyl-synt
gene0728	Chromosome	1	PF00753	Lactamase_B
gene0729	Chromosome	1	PF01494	FAD_binding_3
gene0730	Chromosome	1	PF07784	DUF1622
gene0732	Chromosome	1	PF00668	Condensation
gene0733	Chromosome	3	PF12697;PF00561;PF12146	Abhydrolase_6;Abhydrolase_1;Hydrolase_4
gene0734	Chromosome	3	PF02776;PF02775;PF00205	TPP_enzyme_N;TPP_enzyme_C;TPP_enzyme_M
gene0735	Chromosome	3	PF07690;PF00083;PF13347	MFS_1;Sugar_tr;MFS_2
gene0736	Chromosome	1	PF01717	Meth_synt_2
gene0737	Chromosome	1	PF01717	Meth_synt_2
gene0738	Chromosome	3	PF13561;PF00106;PF01370	adh_short_C2;adh_short;Epimerase
gene0739	Chromosome	3	PF01614;PF09339;PF12802	IclR;HTH_IclR;MarR_2
gene0740	Chromosome	1	PF01144	CoA_trans
gene0741	Chromosome	1	PF01144	CoA_trans
gene0742	Chromosome	3	PF00108;PF02803;PF00109	Thiolase_N;Thiolase_C;ketoacyl-synt
gene0743	Chromosome	1	PF13338	AbiEi_4
gene0744	Chromosome	3	PF12802;PF01047;PF13463	MarR_2;MarR;HTH_27
gene0745	Chromosome	1	PF04209	HgmA
gene0747	Chromosome	2	PF01557;PF09298	FAA_hydrolase;FAA_hydrolase_N
gene0748	Chromosome	2	PF02667;PF03606	SCFA_trans;DcuC
gene0750	Chromosome	2	PF02782;PF00370	FGGY_C;FGGY_N
gene0751	Chromosome	1	PF00920	ILVD_EDD
gene0752	Chromosome	1	PF01235	Na_Ala_symp
gene0753	Chromosome	1	PF02566	OsmC
gene0754	Chromosome	1	PF13380	CoA_binding_2
gene0755	Chromosome	4	PF01053;PF00155;PF00266;PF01041	Cys_Met_Meta_PP;Aminotran_1_2;Aminotran_5;DegT_DnrJ_EryC1
gene0756	Chromosome	1	PF00180	Iso_dh
gene0757	Chromosome	2	PF00939;PF03600	Na_sulph_symp;CitMHS
gene0758	Chromosome	4	PF13085;PF13183;PF12838;PF13237	Fer2_3;Fer4_8;Fer4_7;Fer4_10
gene0759	Chromosome	1	PF01127	Sdh_cyt
gene0760	Chromosome	3	PF00501;PF13193;PF16177	AMP-binding;AMP-binding_C;ACAS_N
gene0761	Chromosome	1	PF00528	BPD_transp_1
gene0762	Chromosome	4	PF09084;PF13379;PF12974;PF00497	NMT1;NMT1_2;Phosphonate-bd;SBP_bac_3
gene0763	Chromosome	1	PF00005	ABC_tran
gene0764	Chromosome	1	PF11716	MDMPI_N
gene0765	Chromosome	1	PF13380	CoA_binding_2
gene0766	Chromosome	1	PF00296	Bac_luciferase
gene0767	Chromosome	3	PF18844;PF18854;PF18859	baeRF_family2;baeRF_family10;acVLRF1
gene0769	Chromosome	2	PF13561;PF00106	adh_short_C2;adh_short
gene0770	Chromosome	1	PF14344	DUF4397
gene0771	Chromosome	1	PF04203	Sortase
gene0772	Chromosome	3	PF04542;PF04545;PF08281	Sigma70_r2;Sigma70_r4;Sigma70_r4_2
gene0773	Chromosome	1	PF10099	RskA
gene0774	Chromosome	2	PF13091;PF00614	PLDc_2;PLDc
gene0775	Chromosome	1	PF13302	Acetyltransf_3
gene0776	Chromosome	3	PF00586;PF02769;PF18072	AIRS;AIRS_C;FGAR-AT_linker
gene0777	Chromosome	1	PF13507	GATase_5
gene0778	Chromosome	1	PF02700	PurS
gene0780	Chromosome	1	PF12728	HTH_17
gene0781	Chromosome	1	PF00355	Rieske
gene0783	Chromosome	3	PF00696;PF01842;PF13840	AA_kinase;ACT;ACT_7
gene0784	Chromosome	3	PF13662;PF02132;PF01751	Toprim_4;RecR;Toprim
gene0785	Chromosome	4	PF13177;PF12169;PF00004;PF05496	DNA_pol3_delta2;DNA_pol3_gamma3;AAA;RuvB_N
gene0788	Chromosome	1	PF08310	LGFP
gene0790	Chromosome	1	PF00440	TetR_N
gene0791	Chromosome	2	PF08543;PF00294	Phos_pyr_kin;PfkB
gene0792	Chromosome	1	PF02592	Vut_1
gene0793	Chromosome	1	PF13548	DUF4126
gene0794	Chromosome	2	PF00753;PF17778	Lactamase_B;BLACT_WH
gene0795	Chromosome	1	PF08327	AHSA1
gene0796	Chromosome	1	PF09335	SNARE_assoc
gene0797	Chromosome	1	PF01235	Na_Ala_symp
gene0799	Chromosome	3	PF13404;PF01037;PF13412	HTH_AsnC-type;AsnC_trans_reg;HTH_24
gene0800	Chromosome	1	PF00582	Usp
gene0801	Chromosome	1	PF00582	Usp
gene0802	Chromosome	1	PF01702	TGT
gene0803	Chromosome	2	PF16262;PF00293	DUF4916;NUDIX
gene0804	Chromosome	1	PF03663	Glyco_hydro_76
gene0805	Chromosome	1	PF04235	DUF418
gene0806	Chromosome	1	PF00849	PseudoU_synth_2
gene0807	Chromosome	1	PF00293	NUDIX
gene0808	Chromosome	2	PF03466;PF00126	LysR_substrate;HTH_1
gene0809	Chromosome	2	PF00171;PF01619	Aldedh;Pro_dh
gene0810	Chromosome	2	PF00383;PF14437	dCMP_cyt_deam_1;MafB19-deam
gene0811	Chromosome	2	PF07690;PF00083	MFS_1;Sugar_tr
gene0813	Chromosome	1	PF00266	Aminotran_5
gene0815	Chromosome	3	PF11380;PF17102;PF17103	Stealth_CR2;Stealth_CR3;Stealth_CR4
gene0816	Chromosome	2	PF06831;PF01149	H2TH;Fapy_DNA_glyco
gene0817	Chromosome	3	PF08494;PF00270;PF00271	DEAD_assoc;DEAD;Helicase_C
gene0818	Chromosome	1	PF14016	DUF4232
gene0819	Chromosome	5	PF02913;PF01565;PF13183;PF13534;PF02754	FAD-oxidase_C;FAD_binding_4;Fer4_8;Fer4_17;CCG
gene0820	Chromosome	1	PF00111	Fer2
gene0821	Chromosome	1	PF13622	4HBT_3
gene0823	Chromosome	2	PF14437;PF00383	MafB19-deam;dCMP_cyt_deam_1
gene0824	Chromosome	2	PF14681;PF00156	UPRTase;Pribosyltran
gene0825	Chromosome	1	PF00486	Trans_reg_C
gene0826	Chromosome	1	PF00300	His_Phos_1
gene0827	Chromosome	1	PF00248	Aldo_ket_red
gene0828	Chromosome	1	PF01494	FAD_binding_3
gene0830	Chromosome	2	PF00821;PF17297	PEPCK_GTP;PEPCK_N
gene0831	Chromosome	1	PF02082	Rrf2
gene0832	Chromosome	3	PF00175;PF00970;PF00042	NAD_binding_1;FAD_binding_6;Globin
gene0833	Chromosome	4	PF02878;PF02879;PF02880;PF00408	PGM_PMM_I;PGM_PMM_II;PGM_PMM_III;PGM_PMM_IV
gene0834	Chromosome	1	PF01238	PMI_typeI
gene0835	Chromosome	3	PF02776;PF02775;PF00205	TPP_enzyme_N;TPP_enzyme_C;TPP_enzyme_M
gene0836	Chromosome	2	PF03466;PF00126	LysR_substrate;HTH_1
gene0837	Chromosome	3	PF09084;PF13379;PF12974	NMT1;NMT1_2;Phosphonate-bd
gene0838	Chromosome	1	PF00528	BPD_transp_1
gene0839	Chromosome	1	PF00528	BPD_transp_1
gene0840	Chromosome	1	PF00005	ABC_tran
gene0842	Chromosome	2	PF03009;PF00932	GDPD;LTD
gene0843	Chromosome	3	PF01595;PF03471;PF00571	DUF21;CorC_HlyC;CBS
gene0844	Chromosome	3	PF02776;PF02775;PF00205	TPP_enzyme_N;TPP_enzyme_C;TPP_enzyme_M
gene0845	Chromosome	1	PF04199	Cyclase
gene0846	Chromosome	2	PF08501;PF18317	Shikimate_dh_N;SDH_C
gene0847	Chromosome	1	PF14542	Acetyltransf_CG
gene0848	Chromosome	2	PF02678;PF05726	Pirin;Pirin_C
gene0849	Chromosome	1	PF02627	CMD
gene0850	Chromosome	1	PF07561	DUF1540
gene0852	Chromosome	1	PF12850	Metallophos_2
gene0853	Chromosome	1	PF03824	NicO
gene0854	Chromosome	2	PF00581;PF00753	Rhodanese;Lactamase_B
gene0855	Chromosome	1	PF00085	Thioredoxin
gene0856	Chromosome	1	PF01925	TauE
gene0857	Chromosome	1	PF01965	DJ-1_PfpI
gene0859	Chromosome	2	PF00005;PF13304	ABC_tran;AAA_21
gene0860	Chromosome	1	PF01757	Acyl_transf_3
gene0863	Chromosome	1	PF00067	p450
gene0864	Chromosome	1	PF01370	Epimerase
gene0865	Chromosome	1	PF12900	Pyridox_ox_2
gene0866	Chromosome	1	PF04343	DUF488
gene0869	Chromosome	2	PF13460;PF05368	NAD_binding_10;NmrA
gene0870	Chromosome	1	PF13577	SnoaL_4
gene0871	Chromosome	2	PF13577;PF12680	SnoaL_4;SnoaL_2
gene0872	Chromosome	2	PF16242;PF01243	Pyrid_ox_like;Putative_PNPOx
gene0873	Chromosome	1	PF00708	Acylphosphatase
gene0874	Chromosome	1	PF01545	Cation_efflux
gene0876	Chromosome	1	PF05610	DUF779
gene0878	Chromosome	1	PF07690	MFS_1
gene0879	Chromosome	1	PF04961	FTCD_C
gene0881	Chromosome	1	PF00224	PK
gene0882	Chromosome	1	PF03061	4HBT
gene0884	Chromosome	1	PF03009	GDPD
gene0885	Chromosome	1	PF02424	ApbE
gene0886	Chromosome	5	PF07992;PF00070;PF02852;PF13738;PF00581	Pyr_redox_2;Pyr_redox;Pyr_redox_dim;Pyr_redox_3;Rhodanese
gene0887	Chromosome	4	PF00501;PF00550;PF14602;PF13193	AMP-binding;PP-binding;Hexapep_2;AMP-binding_C
gene0888	Chromosome	1	PF03704	BTAD
gene0890	Chromosome	2	PF00206;PF08328	Lyase_1;ASL_C
gene0891	Chromosome	1	PF00155	Aminotran_1_2
gene0892	Chromosome	2	PF00676;PF02775	E1_dh;TPP_enzyme_C
gene0893	Chromosome	2	PF02779;PF02780	Transket_pyr;Transketolase_C
gene0894	Chromosome	3	PF00198;PF00364;PF02817	2-oxoacid_dh;Biotin_lipoyl;E3_binding
gene0895	Chromosome	1	PF00155	Aminotran_1_2
gene0896	Chromosome	1	PF03352	Adenine_glyco
gene0899	Chromosome	1	PF00196	GerE
gene0901	Chromosome	2	PF00501;PF13193	AMP-binding;AMP-binding_C
gene0902	Chromosome	1	PF01613	Flavin_Reduct
gene0903	Chromosome	2	PF03466;PF00126	LysR_substrate;HTH_1
gene0904	Chromosome	2	PF13378;PF02746	MR_MLE_C;MR_MLE_N
gene0905	Chromosome	1	PF02426	MIase
gene0906	Chromosome	3	PF13191;PF00196;PF17874	AAA_16;GerE;TPR_MalT
gene0907	Chromosome	2	PF00106;PF13561	adh_short;adh_short_C2
gene0908	Chromosome	4	PF00175;PF00970;PF07729;PF00111	NAD_binding_1;FAD_binding_6;FCD;Fer2
gene0909	Chromosome	1	PF00866	Ring_hydroxyl_B
gene0910	Chromosome	2	PF00355;PF00848	Rieske;Ring_hydroxyl_A
gene0911	Chromosome	2	PF00775;PF04444	Dioxygenase_C;Dioxygenase_N
gene0912	Chromosome	2	PF12802;PF13338	MarR_2;AbiEi_4
gene0914	Chromosome	2	PF13409;PF13410	GST_N_2;GST_C_2
gene0915	Chromosome	1	PF03328	HpcH_HpaI
gene0916	Chromosome	2	PF13419;PF00702	HAD_2;Hydrolase
gene0917	Chromosome	1	PF00296	Bac_luciferase
gene0918	Chromosome	2	PF08240;PF00107	ADH_N;ADH_zinc_N
gene0919	Chromosome	1	PF02446	Glyco_hydro_77
gene0920	Chromosome	2	PF13472;PF00657	Lipase_GDSL_2;Lipase_GDSL
gene0921	Chromosome	1	PF00830	Ribosomal_L28
gene0922	Chromosome	1	PF00471	Ribosomal_L33
gene0923	Chromosome	1	PF00253	Ribosomal_S14
gene0924	Chromosome	1	PF00216	Bac_DNA_binding
gene0926	Chromosome	1	PF04234	CopC
gene0927	Chromosome	1	PF04314	PCuAC
gene0928	Chromosome	1	PF04261	Dyp_perox
gene0929	Chromosome	2	PF09678;PF05425	Caa3_CtaG;CopD
gene0930	Chromosome	2	PF00578;PF13905	AhpC-TSA;Thioredoxin_8
gene0933	Chromosome	2	PF00005;PF17912	ABC_tran;OB_MalK
gene0934	Chromosome	1	PF00528	BPD_transp_1
gene0935	Chromosome	1	PF00528	BPD_transp_1
gene0936	Chromosome	2	PF01547;PF13416	SBP_bac_1;SBP_bac_8
gene0937	Chromosome	1	PF03547	Mem_trans
gene0938	Chromosome	1	PF02261	Asp_decarbox
gene0940	Chromosome	2	PF06559;PF00692	DCD;dUTPase
gene0941	Chromosome	2	PF11700;PF07690	ATG22;MFS_1
gene0942	Chromosome	4	PF00361;PF04039;PF13244;PF00662	Proton_antipo_M;MnhB;DUF4040;Proton_antipo_N
gene0943	Chromosome	1	PF00420	Oxidored_q2
gene0944	Chromosome	1	PF00361	Proton_antipo_M
gene0945	Chromosome	1	PF01899	MNHE
gene0946	Chromosome	1	PF04066	MrpF_PhaF
gene0947	Chromosome	1	PF03334	PhaG_MnhG_YufB
gene0948	Chromosome	1	PF14019	DUF4235
gene0949	Chromosome	1	PF09819	ABC_cobalt
gene0950	Chromosome	1	PF00005	ABC_tran
gene0951	Chromosome	1	PF02361	CbiQ
gene0952	Chromosome	1	PF01063	Aminotran_4
gene0954	Chromosome	1	PF01451	LMWPc
gene0955	Chromosome	1	PF02028	BCCT
gene0956	Chromosome	2	PF00012;PF06723	HSP70;MreB_Mbl
gene0957	Chromosome	1	PF01025	GrpE
gene0958	Chromosome	2	PF01556;PF00226	DnaJ_C;DnaJ
gene0959	Chromosome	2	PF13411;PF00376	MerR_1;MerR
gene0960	Chromosome	3	PF00583;PF13508;PF13673	Acetyltransf_1;Acetyltransf_7;Acetyltransf_10
gene0961	Chromosome	1	PF02390	Methyltransf_4
gene0962	Chromosome	2	PF03641;PF18306	Lysine_decarbox;LDcluster4
gene0963	Chromosome	2	PF07690;PF00083	MFS_1;Sugar_tr
gene0964	Chromosome	1	PF01235	Na_Ala_symp
gene0965	Chromosome	1	PF01263	Aldose_epim
gene0966	Chromosome	1	PF02720	DUF222
gene0968	Chromosome	1	PF01965	DJ-1_PfpI
gene0969	Chromosome	3	PF13561;PF00106;PF08659	adh_short_C2;adh_short;KR
gene0970	Chromosome	3	PF00270;PF00271;PF04851	DEAD;Helicase_C;ResIII
gene0971	Chromosome	4	PF13419;PF00702;PF12710;PF13242	HAD_2;Hydrolase;HAD;Hydrolase_like
gene0972	Chromosome	4	PF13419;PF00702;PF12710;PF13242	HAD_2;Hydrolase;HAD;Hydrolase_like
gene0974	Chromosome	1	PF12867	DinB_2
gene0975	Chromosome	2	PF00903;PF18029	Glyoxalase;Glyoxalase_6
gene0976	Chromosome	1	PF01066	CDP-OH_P_transf
gene0977	Chromosome	1	PF00480	ROK
gene0979	Chromosome	3	PF00916;PF16983;PF01740	Sulfate_transp;MFS_MOT1;STAS
gene0980	Chromosome	2	PF19040;PF01757	SGNH;Acyl_transf_3
gene0981	Chromosome	3	PF13411;PF00376;PF09278	MerR_1;MerR;MerR-DNA-bind
gene0982	Chromosome	4	PF17770;PF00753;PF12706;PF07521	RNase_J_C;Lactamase_B;Lactamase_B_2;RMMBL
gene0983	Chromosome	1	PF09587	PGA_cap
gene0984	Chromosome	3	PF07690;PF00083;PF06779	MFS_1;Sugar_tr;MFS_4
gene0985	Chromosome	1	PF01814	Hemerythrin
gene0986	Chromosome	7	PF07724;PF17871;PF10431;PF02861;PF00004;PF07728;PF00158	AAA_2;AAA_lid_9;ClpB_D2-small;Clp_N;AAA;AAA_5;Sigma54_activat
gene0987	Chromosome	1	PF11273	DUF3073
gene0988	Chromosome	2	PF02769;PF00586	AIRS_C;AIRS
gene0989	Chromosome	2	PF13522;PF13537	GATase_6;GATase_7
gene0991	Chromosome	1	PF17844	SCP_3
gene0992	Chromosome	1	PF06089	Asparaginase_II
gene0993	Chromosome	6	PF01071;PF02843;PF02844;PF02655;PF02222;PF02786	GARS_A;GARS_C;GARS_N;ATP-grasp_3;ATP-grasp;CPSase_L_D2
gene0994	Chromosome	1	PF01259	SAICAR_synt
gene0995	Chromosome	1	PF01035	DNA_binding_1
gene0996	Chromosome	1	PF07730	HisKA_3
gene0998	Chromosome	3	PF00072;PF00196;PF08281	Response_reg;GerE;Sigma70_r4_2
gene0999	Chromosome	2	PF00392;PF07729	GntR;FCD
gene1000	Chromosome	1	PF02652	Lactate_perm
gene1001	Chromosome	1	PF02754	CCG
gene1002	Chromosome	4	PF02589;PF13183;PF11870;PF13534	LUD_dom;Fer4_8;DUF3390;Fer4_17
gene1003	Chromosome	1	PF02589	LUD_dom
gene1004	Chromosome	1	PF05495	zf-CHY
gene1005	Chromosome	1	PF00005	ABC_tran
gene1006	Chromosome	1	PF02361	CbiQ
gene1007	Chromosome	1	PF02632	BioY
gene1008	Chromosome	2	PF00501;PF13193	AMP-binding;AMP-binding_C
gene1009	Chromosome	2	PF00108;PF02803	Thiolase_N;Thiolase_C
gene1011	Chromosome	2	PF11706;PF07336	zf-CGNR;ABATE
gene1012	Chromosome	1	PF02156	Glyco_hydro_26
gene1013	Chromosome	3	PF03033;PF04101;PF00201	Glyco_transf_28;Glyco_tran_28_C;UDPGT
gene1014	Chromosome	1	PF01478	Peptidase_A24
gene1015	Chromosome	1	PF04964	Flp_Fap
gene1016	Chromosome	2	PF07811;PF13400	TadE;Tad
gene1017	Chromosome	1	PF13400	Tad
gene1018	Chromosome	1	PF16976	RcpC
gene1019	Chromosome	3	PF13614;PF01656;PF10609	AAA_31;CbiA;ParA
gene1020	Chromosome	1	PF00437	T2SSE
gene1021	Chromosome	1	PF00482	T2SSF
gene1022	Chromosome	1	PF00482	T2SSF
gene1023	Chromosome	1	PF04203	Sortase
gene1028	Chromosome	3	PF04389;PF02225;PF01546	Peptidase_M28;PA;Peptidase_M20
gene1029	Chromosome	2	PF04389;PF02225	Peptidase_M28;PA
gene1030	Chromosome	2	PF04389;PF02225	Peptidase_M28;PA
gene1031	Chromosome	4	PF13419;PF00702;PF12710;PF13242	HAD_2;Hydrolase;HAD;Hydrolase_like
gene1032	Chromosome	1	PF13419	HAD_2
gene1033	Chromosome	3	PF16884;PF00107;PF13602	ADH_N_2;ADH_zinc_N;ADH_zinc_N_2
gene1034	Chromosome	1	PF02566	OsmC
gene1035	Chromosome	3	PF01047;PF12802;PF13463	MarR;MarR_2;HTH_27
gene1036	Chromosome	6	PF02913;PF01565;PF13183;PF12838;PF13484;PF13534	FAD-oxidase_C;FAD_binding_4;Fer4_8;Fer4_7;Fer4_16;Fer4_17
gene1038	Chromosome	1	PF06821	Ser_hydrolase
gene1039	Chromosome	1	PF00149	Metallophos
gene1040	Chromosome	2	PF00912;PF00905	Transgly;Transpeptidase
gene1042	Chromosome	2	PF14588;PF01042	YjgF_endoribonc;Ribonuc_L-PSP
gene1044	Chromosome	3	PF00027;PF13545;PF13412	cNMP_binding;HTH_Crp_2;HTH_24
gene1045	Chromosome	3	PF13365;PF02674;PF00089	Trypsin_2;Colicin_V;Trypsin
gene1046	Chromosome	1	PF01220	DHquinase_II
gene1047	Chromosome	3	PF00501;PF13193;PF16177	AMP-binding;AMP-binding_C;ACAS_N
gene1048	Chromosome	3	PF00730;PF00633;PF10576	HhH-GPD;HHH;EndIII_4Fe-2S
gene1049	Chromosome	1	PF00293	NUDIX
gene1050	Chromosome	1	PF13560	HTH_31
gene1051	Chromosome	1	PF00476	DNA_pol_A
gene1053	Chromosome	2	PF00437;PF06414	T2SSE;Zeta_toxin
gene1054	Chromosome	1	PF00482	T2SSF
gene1055	Chromosome	1	PF00482	T2SSF
gene1056	Chromosome	1	PF14029	DUF4244
gene1059	Chromosome	3	PF00270;PF09369;PF00271	DEAD;DUF1998;Helicase_C
gene1060	Chromosome	3	PF00128;PF11941;PF16657	Alpha-amylase;DUF3459;Malt_amylase_C
gene1061	Chromosome	4	PF00455;PF08220;PF00392;PF08279	DeoRC;HTH_DeoR;GntR;HTH_11
gene1062	Chromosome	2	PF01087;PF02744	GalP_UDP_transf;GalP_UDP_tr_C
gene1063	Chromosome	3	PF10509;PF00288;PF08544	GalKase_gal_bdg;GHMP_kinases_N;GHMP_kinases_C
gene1064	Chromosome	3	PF00083;PF07690;PF13347	Sugar_tr;MFS_1;MFS_2
gene1065	Chromosome	2	PF12900;PF01243	Pyridox_ox_2;Putative_PNPOx
gene1066	Chromosome	3	PF17773;PF12368;PF00581	UPF0176_N;Rhodanese_C;Rhodanese
gene1067	Chromosome	1	PF05175	MTS
gene1068	Chromosome	1	PF12900	Pyridox_ox_2
gene1069	Chromosome	4	PF01131;PF13368;PF01751;PF13662	Topoisom_bac;Toprim_C_rpt;Toprim;Toprim_4
gene1070	Chromosome	1	PF02541	Ppx-GppA
gene1071	Chromosome	1	PF01261	AP_endonuc_2
gene1072	Chromosome	3	PF14748;PF03807;PF02153	P5CR_dimer;F420_oxidored;PDH
gene1073	Chromosome	3	PF02254;PF02080;PF03721	TrkA_N;TrkA_C;UDPG_MGDP_dh_N
gene1074	Chromosome	1	PF02386	TrkH
gene1075	Chromosome	1	PF02386	TrkH
gene1076	Chromosome	4	PF02254;PF02080;PF03446;PF03721	TrkA_N;TrkA_C;NAD_binding_2;UDPG_MGDP_dh_N
gene1077	Chromosome	1	PF00850	Hist_deacetyl
gene1078	Chromosome	4	PF01022;PF12840;PF12802;PF13412	HTH_5;HTH_20;MarR_2;HTH_24
gene1079	Chromosome	2	PF00208;PF02812	ELFV_dehydrog;ELFV_dehydrog_N
gene1080	Chromosome	2	PF07729;PF00392	FCD;GntR
gene1082	Chromosome	1	PF05768	DUF836
gene1083	Chromosome	1	PF00300	His_Phos_1
gene1084	Chromosome	3	PF00578;PF08534;PF00085	AhpC-TSA;Redoxin;Thioredoxin
gene1085	Chromosome	1	PF02683	DsbD
gene1086	Chromosome	1	PF05140	ResB
gene1087	Chromosome	1	PF01578	Cytochrom_C_asm
gene1088	Chromosome	1	PF13396	PLDc_N
gene1089	Chromosome	1	PF14012	DUF4229
gene1090	Chromosome	1	PF01040	UbiA
gene1091	Chromosome	2	PF00501;PF13193	AMP-binding;AMP-binding_C
gene1092	Chromosome	2	PF00378;PF16113	ECH_1;ECH_2
gene1093	Chromosome	6	PF02896;PF03610;PF05524;PF00381;PF00391;PF03328	PEP-utilizers_C;EIIA-man;PEP-utilisers_N;PTS-HPr;PEP-utilizers;HpcH_HpaI
gene1094	Chromosome	1	PF02734	Dak2
gene1095	Chromosome	1	PF02733	Dak1
gene1096	Chromosome	5	PF12697;PF00561;PF00975;PF12146;PF00756	Abhydrolase_6;Abhydrolase_1;Thioesterase;Hydrolase_4;Esterase
gene1097	Chromosome	4	PF08482;PF00271;PF00270;PF04408	HrpB_C;Helicase_C;DEAD;HA2
gene1098	Chromosome	1	PF03328	HpcH_HpaI
gene1099	Chromosome	3	PF00905;PF03717;PF05223	Transpeptidase;PBP_dimer;MecA_N
gene1100	Chromosome	2	PF00056;PF02866	Ldh_1_N;Ldh_1_C
gene1101	Chromosome	1	PF00474	SSF
gene1102	Chromosome	5	PF12844;PF01381;PF13560;PF06114;PF13443	HTH_19;HTH_3;HTH_31;Peptidase_M78;HTH_26
gene1103	Chromosome	2	PF00463;PF13714	ICL;PEP_mutase
gene1104	Chromosome	1	PF01274	Malate_synthase
gene1105	Chromosome	1	PF00749	tRNA-synt_1c
gene1106	Chromosome	1	PF00753	Lactamase_B
gene1107	Chromosome	1	PF01569	PAP2
gene1108	Chromosome	3	PF13378;PF18374;PF07476	MR_MLE_C;Enolase_like_N;MAAL_C
gene1110	Chromosome	1	PF05787	DUF839
gene1111	Chromosome	1	PF02776	TPP_enzyme_N
gene1112	Chromosome	3	PF07690;PF00083;PF06779	MFS_1;Sugar_tr;MFS_4
gene1113	Chromosome	1	PF00005	ABC_tran
gene1114	Chromosome	1	PF00528	BPD_transp_1
gene1115	Chromosome	1	PF00497	SBP_bac_3
gene1116	Chromosome	1	PF00425	Chorismate_bind
gene1117	Chromosome	7	PF01209;PF08241;PF13649;PF13489;PF13847;PF08242;PF07021	Ubie_methyltran;Methyltransf_11;Methyltransf_25;Methyltransf_23;Methyltransf_31;Methyltransf_12;MetW
gene1118	Chromosome	2	PF01494;PF13450	FAD_binding_3;NAD_binding_8
gene1119	Chromosome	1	PF00348	polyprenyl_synt
gene1120	Chromosome	1	PF00209	SNF
gene1121	Chromosome	1	PF16951	MaAIMP_sms
gene1122	Chromosome	1	PF00892	EamA
gene1124	Chromosome	1	PF07179	SseB
gene1125	Chromosome	1	PF01475	FUR
gene1127	Chromosome	1	PF13490	zf-HC2
gene1128	Chromosome	1	PF01435	Peptidase_M48
gene1129	Chromosome	1	PF04461	DUF520
gene1134	Chromosome	1	PF00296	Bac_luciferase
gene1135	Chromosome	1	PF00085	Thioredoxin
gene1136	Chromosome	1	PF01988	VIT1
gene1137	Chromosome	1	PF09852	DUF2079
gene1138	Chromosome	3	PF00270;PF00271;PF03880	DEAD;Helicase_C;DbpA
gene1139	Chromosome	3	PF02518;PF00512;PF00672	HATPase_c;HisKA;HAMP
gene1140	Chromosome	2	PF00072;PF00486	Response_reg;Trans_reg_C
gene1141	Chromosome	1	PF01566	Nramp
gene1142	Chromosome	1	PF04101	Glyco_tran_28_C
gene1143	Chromosome	5	PF00534;PF13692;PF13439;PF13524;PF13579	Glycos_transf_1;Glyco_trans_1_4;Glyco_transf_4;Glyco_trans_1_2;Glyco_trans_4_4
gene1144	Chromosome	2	PF00664;PF00005	ABC_membrane;ABC_tran
gene1145	Chromosome	1	PF01636	APH
gene1149	Chromosome	1	PF01699	Na_Ca_ex
gene1150	Chromosome	1	PF13452	MaoC_dehydrat_N
gene1151	Chromosome	2	PF01575;PF13452	MaoC_dehydratas;MaoC_dehydrat_N
gene1152	Chromosome	2	PF02873;PF01565	MurB_C;FAD_binding_4
gene1153	Chromosome	1	PF09656	PGPGW
gene1154	Chromosome	3	PF00392;PF14502;PF13412	GntR;HTH_41;HTH_24
gene1155	Chromosome	2	PF02774;PF01118	Semialdhyde_dhC;Semialdhyde_dh
gene1156	Chromosome	1	PF14542	Acetyltransf_CG
gene1157	Chromosome	1	PF00186	DHFR_1
gene1158	Chromosome	1	PF00303	Thymidylat_synt
gene1159	Chromosome	2	PF00293;PF00300	NUDIX;His_Phos_1
gene1160	Chromosome	4	PF17941;PF02503;PF13090;PF13089	PP_kinase_C_1;PP_kinase;PP_kinase_C;PP_kinase_N
gene1161	Chromosome	6	PF00583;PF08445;PF13508;PF13673;PF13527;PF13302	Acetyltransf_1;FR47;Acetyltransf_7;Acetyltransf_10;Acetyltransf_9;Acetyltransf_3
gene1162	Chromosome	1	PF00486	Trans_reg_C
gene1165	Chromosome	1	PF08768	DUF1794
gene1166	Chromosome	2	PF01571;PF08669	GCV_T;GCV_T_C
gene1167	Chromosome	1	PF00365	PFK
gene1168	Chromosome	1	PF03976	PPK2
gene1170	Chromosome	1	PF00155	Aminotran_1_2
gene1172	Chromosome	1	PF00584	SecE
gene1173	Chromosome	1	PF02357	NusG
gene1174	Chromosome	2	PF03946;PF00298	Ribosomal_L11_N;Ribosomal_L11
gene1175	Chromosome	1	PF00687	Ribosomal_L1
gene1177	Chromosome	1	PF00466	Ribosomal_L10
gene1178	Chromosome	2	PF00542;PF16320	Ribosomal_L12;Ribosomal_L12_N
gene1179	Chromosome	1	PF02347	GDC-P
gene1180	Chromosome	6	PF00562;PF04561;PF04560;PF04565;PF04563;PF10385	RNA_pol_Rpb2_6;RNA_pol_Rpb2_2;RNA_pol_Rpb2_7;RNA_pol_Rpb2_3;RNA_pol_Rpb2_1;RNA_pol_Rpb2_45
gene1181	Chromosome	5	PF04997;PF04998;PF00623;PF04983;PF05000	RNA_pol_Rpb1_1;RNA_pol_Rpb1_5;RNA_pol_Rpb1_2;RNA_pol_Rpb1_3;RNA_pol_Rpb1_4
gene1182	Chromosome	2	PF01614;PF09339	IclR;HTH_IclR
gene1183	Chromosome	3	PF01494;PF13450;PF00890	FAD_binding_3;NAD_binding_8;FAD_binding_2
gene1184	Chromosome	2	PF00775;PF12391	Dioxygenase_C;PCDO_beta_N
gene1185	Chromosome	1	PF00775	Dioxygenase_C
gene1186	Chromosome	1	PF00206	Lyase_1
gene1187	Chromosome	4	PF00561;PF12697;PF12146;PF08386	Abhydrolase_1;Abhydrolase_6;Hydrolase_4;Abhydrolase_4
gene1188	Chromosome	1	PF02627	CMD
gene1189	Chromosome	3	PF00108;PF02803;PF00109	Thiolase_N;Thiolase_C;ketoacyl-synt
gene1190	Chromosome	1	PF01144	CoA_trans
gene1191	Chromosome	1	PF01144	CoA_trans
gene1192	Chromosome	3	PF01614;PF09339;PF13412	IclR;HTH_IclR;HTH_24
gene1193	Chromosome	1	PF00164	Ribosom_S12_S23
gene1194	Chromosome	1	PF00177	Ribosomal_S7
gene1195	Chromosome	5	PF00009;PF03764;PF14492;PF00679;PF03144	GTP_EFTU;EFG_IV;EFG_III;EFG_C;GTP_EFTU_D2
gene1196	Chromosome	4	PF00009;PF03143;PF03144;PF01926	GTP_EFTU;GTP_EFTU_D3;GTP_EFTU_D2;MMR_HSR1
gene1197	Chromosome	1	PF00903	Glyoxalase
gene1198	Chromosome	1	PF00338	Ribosomal_S10
gene1199	Chromosome	1	PF00297	Ribosomal_L3
gene1200	Chromosome	1	PF00573	Ribosomal_L4
gene1201	Chromosome	1	PF00276	Ribosomal_L23
gene1202	Chromosome	2	PF03947;PF00181	Ribosomal_L2_C;Ribosomal_L2
gene1203	Chromosome	1	PF00203	Ribosomal_S19
gene1204	Chromosome	1	PF00237	Ribosomal_L22
gene1205	Chromosome	2	PF00189;PF07650	Ribosomal_S3_C;KH_2
gene1206	Chromosome	1	PF00252	Ribosomal_L16
gene1207	Chromosome	1	PF00831	Ribosomal_L29
gene1208	Chromosome	1	PF00366	Ribosomal_S17
gene1209	Chromosome	1	PF00238	Ribosomal_L14
gene1210	Chromosome	2	PF17136;PF00467	ribosomal_L24;KOW
gene1211	Chromosome	2	PF00673;PF00281	Ribosomal_L5_C;Ribosomal_L5
gene1212	Chromosome	1	PF00410	Ribosomal_S8
gene1213	Chromosome	1	PF00347	Ribosomal_L6
gene1214	Chromosome	1	PF00861	Ribosomal_L18p
gene1215	Chromosome	2	PF00333;PF03719	Ribosomal_S5;Ribosomal_S5_C
gene1216	Chromosome	1	PF00327	Ribosomal_L30
gene1217	Chromosome	1	PF00828	Ribosomal_L27A
gene1218	Chromosome	1	PF00344	SecY
gene1219	Chromosome	4	PF00406;PF13207;PF13238;PF13671	ADK;AAA_17;AAA_18;AAA_33
gene1220	Chromosome	1	PF00557	Peptidase_M24
gene1221	Chromosome	1	PF04055	Radical_SAM
gene1222	Chromosome	1	PF01176	eIF-1a
gene1223	Chromosome	1	PF00444	Ribosomal_L36
gene1224	Chromosome	1	PF00416	Ribosomal_S13
gene1225	Chromosome	1	PF00411	Ribosomal_S11
gene1226	Chromosome	3	PF03118;PF01000;PF01193	RNA_pol_A_CTD;RNA_pol_A_bac;RNA_pol_L
gene1227	Chromosome	1	PF01196	Ribosomal_L17
gene1228	Chromosome	1	PF01416	PseudoU_synth_1
gene1229	Chromosome	1	PF00572	Ribosomal_L13
gene1230	Chromosome	1	PF00380	Ribosomal_S9
gene1231	Chromosome	4	PF02878;PF02880;PF02879;PF00408	PGM_PMM_I;PGM_PMM_III;PGM_PMM_II;PGM_PMM_IV
gene1232	Chromosome	1	PF01741	MscL
gene1233	Chromosome	1	PF02557	VanY
gene1234	Chromosome	1	PF00485	PRK
gene1235	Chromosome	3	PF00359;PF02378;PF02302	PTS_EIIA_2;PTS_EIIC;PTS_IIB
gene1236	Chromosome	2	PF08125;PF01232	Mannitol_dh_C;Mannitol_dh
gene1237	Chromosome	3	PF01380;PF13522;PF13537	SIS;GATase_6;GATase_7
gene1238	Chromosome	1	PF01648	ACPS
gene1239	Chromosome	1	PF03853	YjeF_N
gene1240	Chromosome	1	PF01256	Carb_kinase
gene1241	Chromosome	2	PF02922;PF00128	CBM_48;Alpha-amylase
gene1242	Chromosome	1	PF00128	Alpha-amylase
gene1243	Chromosome	2	PF00128;PF11941	Alpha-amylase;DUF3459
gene1244	Chromosome	1	PF00248	Aldo_ket_red
gene1245	Chromosome	1	PF01810	LysE
gene1246	Chromosome	1	PF01658	Inos-1-P_synth
gene1247	Chromosome	1	PF15698	Phosphatase
gene1248	Chromosome	6	PF00534;PF13439;PF13579;PF13692;PF13524;PF13477	Glycos_transf_1;Glyco_transf_4;Glyco_trans_4_4;Glyco_trans_1_4;Glyco_trans_1_2;Glyco_trans_4_2
gene1249	Chromosome	2	PF01168;PF00842	Ala_racemase_N;Ala_racemase_C
gene1250	Chromosome	1	PF02367	TsaE
gene1251	Chromosome	1	PF00814	TsaD
gene1252	Chromosome	6	PF00583;PF13673;PF13508;PF08445;PF13527;PF13302	Acetyltransf_1;Acetyltransf_10;Acetyltransf_7;FR47;Acetyltransf_9;Acetyltransf_3
gene1253	Chromosome	1	PF00814	TsaD
gene1254	Chromosome	3	PF02826;PF00389;PF03446	2-Hacid_dh_C;2-Hacid_dh;NAD_binding_2
gene1255	Chromosome	1	PF04107	GCS2
gene1256	Chromosome	3	PF18096;PF08241;PF05175	Thump_like;Methyltransf_11;MTS
gene1257	Chromosome	1	PF00005	ABC_tran
gene1258	Chromosome	1	PF01032	FecCD
gene1259	Chromosome	1	PF01032	FecCD
gene1260	Chromosome	1	PF01497	Peripla_BP_2
gene1261	Chromosome	1	PF00166	Cpn10
gene1262	Chromosome	1	PF00118	Cpn60_TCP1
gene1263	Chromosome	2	PF19040;PF01757	SGNH;Acyl_transf_3
gene1264	Chromosome	2	PF19040;PF01757	SGNH;Acyl_transf_3
gene1265	Chromosome	2	PF19040;PF01757	SGNH;Acyl_transf_3
gene1266	Chromosome	2	PF00478;PF00571	IMPDH;CBS
gene1267	Chromosome	4	PF00478;PF01070;PF05690;PF01645	IMPDH;FMN_dh;ThiG;Glu_synthase
gene1268	Chromosome	1	PF02104	SURF1
gene1269	Chromosome	1	PF12823	DUF3817
gene1270	Chromosome	4	PF00117;PF00958;PF07722;PF02540	GATase;GMP_synt_C;Peptidase_C26;NAD_synthase
gene1273	Chromosome	1	PF08666	SAF
gene1274	Chromosome	1	PF09723	Zn-ribbon_8
gene1275	Chromosome	1	PF01812	5-FTHF_cyc-lig
gene1276	Chromosome	2	PF00483;PF12804	NTP_transferase;NTP_transf_3
gene1277	Chromosome	3	PF13302;PF13420;PF00583	Acetyltransf_3;Acetyltransf_4;Acetyltransf_1
gene1279	Chromosome	2	PF05235;PF01928	CHAD;CYTH
gene1280	Chromosome	1	PF14517	Tachylectin
gene1282	Chromosome	1	PF03466	LysR_substrate
gene1283	Chromosome	1	PF03992	ABM
gene1284	Chromosome	1	PF00924	MS_channel
gene1285	Chromosome	1	PF09335	SNARE_assoc
gene1286	Chromosome	1	PF01544	CorA
gene1287	Chromosome	1	PF00293	NUDIX
gene1288	Chromosome	1	PF04069	OpuAC
gene1289	Chromosome	2	PF00155;PF01041	Aminotran_1_2;DegT_DnrJ_EryC1
gene1290	Chromosome	1	PF03976	PPK2
gene1291	Chromosome	1	PF02609	Exonuc_VII_S
gene1292	Chromosome	2	PF02601;PF13742	Exonuc_VII_L;tRNA_anti_2
gene1294	Chromosome	1	PF02401	LYTB
gene1295	Chromosome	1	PF02646	RmuC
gene1297	Chromosome	1	PF00005	ABC_tran
gene1298	Chromosome	3	PF06071;PF01926;PF02421	YchF-GTPase_C;MMR_HSR1;FeoB_N
gene1299	Chromosome	1	PF00472	RF-1
gene1302	Chromosome	1	PF06305	LapA_dom
gene1304	Chromosome	1	PF03167	UDG
gene1305	Chromosome	1	PF02535	Zip
gene1306	Chromosome	1	PF04655	APH_6_hur
gene1307	Chromosome	1	PF06912	DUF1275
gene1308	Chromosome	6	PF00689;PF00122;PF00702;PF00690;PF13246;PF12710	Cation_ATPase_C;E1-E2_ATPase;Hydrolase;Cation_ATPase_N;Cation_ATPase;HAD
gene1309	Chromosome	2	PF00999;PF02254	Na_H_Exchanger;TrkA_N
gene1310	Chromosome	2	PF00083;PF07690	Sugar_tr;MFS_1
gene1311	Chromosome	1	PF06224	HTH_42
gene1312	Chromosome	1	PF11716	MDMPI_N
gene1313	Chromosome	1	PF00462	Glutaredoxin
gene1314	Chromosome	4	PF00009;PF00679;PF03144;PF01926	GTP_EFTU;EFG_C;GTP_EFTU_D2;MMR_HSR1
gene1315	Chromosome	1	PF02585	PIG-L
gene1317	Chromosome	1	PF00037	Fer4
gene1318	Chromosome	1	PF00155	Aminotran_1_2
gene1319	Chromosome	1	PF00285	Citrate_synt
gene1321	Chromosome	8	PF16363;PF01370;PF01073;PF04321;PF02719;PF13460;PF07993;PF08659	GDP_Man_Dehyd;Epimerase;3Beta_HSD;RmlD_sub_bind;Polysacc_synt_2;NAD_binding_10;NAD_binding_4;KR
gene1323	Chromosome	2	PF14789;PF14602	THDPS_M;Hexapep_2
gene1324	Chromosome	3	PF01546;PF07687;PF04389	Peptidase_M20;M20_dimer;Peptidase_M28
gene1325	Chromosome	1	PF00528	BPD_transp_1
gene1326	Chromosome	1	PF00528	BPD_transp_1
gene1327	Chromosome	1	PF00497	SBP_bac_3
gene1328	Chromosome	1	PF00005	ABC_tran
gene1331	Chromosome	1	PF11314	DUF3117
gene1332	Chromosome	4	PF01596;PF13578;PF13649;PF05175	Methyltransf_3;Methyltransf_24;Methyltransf_25;MTS
gene1335	Chromosome	5	PF10609;PF01656;PF01883;PF13614;PF09140	ParA;CbiA;FeS_assembly_P;AAA_31;MipZ
gene1336	Chromosome	1	PF06210	DUF1003
gene1337	Chromosome	2	PF03448;PF00571	MgtE_N;CBS
gene1339	Chromosome	2	PF00557;PF05195	Peptidase_M24;AMP_N
gene1340	Chromosome	1	PF02811	PHP
gene1341	Chromosome	3	PF01555;PF02475;PF05175	N6_N4_Mtase;Met_10;MTS
gene1342	Chromosome	2	PF00270;PF00271	DEAD;Helicase_C
gene1343	Chromosome	1	PF11305	DUF3107
gene1344	Chromosome	1	PF00440	TetR_N
gene1345	Chromosome	3	PF05201;PF00745;PF01488	GlutR_N;GlutR_dimer;Shikimate_DH
gene1346	Chromosome	1	PF01208	URO-D
gene1347	Chromosome	6	PF01593;PF13450;PF01266;PF00070;PF12831;PF00890	Amino_oxidase;NAD_binding_8;DAO;Pyr_redox;FAD_oxidored;FAD_binding_2
gene1348	Chromosome	1	PF06778	Chlor_dismutase
gene1349	Chromosome	1	PF00762	Ferrochelatase
gene1350	Chromosome	2	PF01379;PF03900	Porphobil_deam;Porphobil_deamC
gene1351	Chromosome	2	PF00490;PF02602	ALAD;HEM4
gene1352	Chromosome	1	PF00202	Aminotran_3
gene1353	Chromosome	1	PF00929	RNase_T
gene1354	Chromosome	3	PF12705;PF00580;PF13245	PDDEXK_1;UvrD-helicase;AAA_19
gene1355	Chromosome	4	PF00580;PF13361;PF13245;PF12705	UvrD-helicase;UvrD_C;AAA_19;PDDEXK_1
gene1356	Chromosome	1	PF01636	APH
gene1357	Chromosome	2	PF00293;PF09297	NUDIX;zf-NADH-PPase
gene1358	Chromosome	4	PF00580;PF13361;PF13245;PF13538	UvrD-helicase;UvrD_C;AAA_19;UvrD_C_2
gene1359	Chromosome	1	PF00899	ThiF
gene1360	Chromosome	1	PF01863	DUF45
gene1361	Chromosome	1	PF10103	Zincin_2
gene1362	Chromosome	4	PF05362;PF13180;PF17820;PF00595	Lon_C;PDZ_2;PDZ_6;PDZ
gene1363	Chromosome	1	PF03699	UPF0182
gene1365	Chromosome	1	PF04012	PspA_IM30
gene1366	Chromosome	1	PF04536	TPM_phosphatase
gene1367	Chromosome	5	PF13365;PF13180;PF17820;PF00089;PF00595	Trypsin_2;PDZ_2;PDZ_6;Trypsin;PDZ
gene1368	Chromosome	1	PF00588	SpoU_methylase
gene1369	Chromosome	3	PF00266;PF01212;PF01041	Aminotran_5;Beta_elim_lyase;DegT_DnrJ_EryC1
gene1370	Chromosome	1	PF03054	tRNA_Me_trans
gene1371	Chromosome	1	PF01817	CM_2
gene1373	Chromosome	2	PF00072;PF00486	Response_reg;Trans_reg_C
gene1374	Chromosome	3	PF02518;PF00672;PF00512	HATPase_c;HAMP;HisKA
gene1375	Chromosome	2	PF10647;PF10646	Gmad1;Germane
gene1376	Chromosome	1	PF00156	Pribosyltran
gene1377	Chromosome	2	PF16321;PF02482	Ribosom_S30AE_C;Ribosomal_S30AE
gene1378	Chromosome	3	PF07517;PF07516;PF01043	SecA_DEAD;SecA_SW;SecA_PP_bind
gene1380	Chromosome	1	PF01476	LysM
gene1382	Chromosome	1	PF12728	HTH_17
gene1383	Chromosome	1	PF08666	SAF
gene1384	Chromosome	1	PF10609	ParA
gene1385	Chromosome	6	PF12282;PF07568;PF02518;PF08448;PF13581;PF07536	H_kinase_N;HisKA_2;HATPase_c;PAS_4;HATPase_c_2;HWE_HK
gene1386	Chromosome	1	PF02467	Whib
gene1388	Chromosome	4	PF13439;PF13692;PF13579;PF00534	Glyco_transf_4;Glyco_trans_1_4;Glyco_trans_4_4;Glycos_transf_1
gene1389	Chromosome	2	PF03275;PF13450	GLF;NAD_binding_8
gene1390	Chromosome	2	PF17994;PF13641	Glft2_N;Glyco_tranf_2_3
gene1391	Chromosome	1	PF01061	ABC2_membrane
gene1392	Chromosome	1	PF00005	ABC_tran
gene1394	Chromosome	1	PF00535	Glycos_transf_2
gene1395	Chromosome	1	PF10066	DUF2304
gene1396	Chromosome	2	PF03009;PF13653	GDPD;GDPD_2
gene1397	Chromosome	1	PF00437	T2SSE
gene1398	Chromosome	1	PF00482	T2SSF
gene1399	Chromosome	1	PF00482	T2SSF
gene1401	Chromosome	1	PF07811	TadE
gene1403	Chromosome	1	PF13400	Tad
gene1404	Chromosome	1	PF13385	Laminin_G_3
gene1405	Chromosome	2	PF00465;PF13685	Fe-ADH;Fe-ADH_2
gene1406	Chromosome	2	PF00483;PF12804	NTP_transferase;NTP_transf_3
gene1407	Chromosome	2	PF03462;PF00472	PCRF;RF-1
gene1408	Chromosome	1	PF04230	PS_pyruv_trans
gene1409	Chromosome	1	PF01668	SmpB
gene1410	Chromosome	1	PF13828	DUF4190
gene1411	Chromosome	1	PF00459	Inositol_P
gene1412	Chromosome	2	PF03193;PF01926	RsgA_GTPase;MMR_HSR1
gene1413	Chromosome	1	PF00275	EPSP_synthase
gene1414	Chromosome	1	PF07681	DoxX
gene1415	Chromosome	3	PF04542;PF08281;PF04545	Sigma70_r2;Sigma70_r4_2;Sigma70_r4
gene1416	Chromosome	1	PF13490	zf-HC2
gene1417	Chromosome	1	PF13472	Lipase_GDSL_2
gene1418	Chromosome	5	PF02779;PF00676;PF00198;PF16870;PF16078	Transket_pyr;E1_dh;2-oxoacid_dh;OxoGdeHyase_C;2-oxogl_dehyd_N
gene1419	Chromosome	1	PF00478	IMPDH
gene1420	Chromosome	2	PF01595;PF03471	DUF21;CorC_HlyC
gene1421	Chromosome	2	PF01595;PF00571	DUF21;CBS
gene1422	Chromosome	1	PF00781	DAGK_cat
gene1423	Chromosome	1	PF01475	FUR
gene1424	Chromosome	3	PF13483;PF12706;PF00753	Lactamase_B_3;Lactamase_B_2;Lactamase_B
gene1425	Chromosome	2	PF01230;PF11969	HIT;DcpS_C
gene1426	Chromosome	4	PF11898;PF07717;PF04408;PF00271	DUF3418;OB_NTP_bind;HA2;Helicase_C
gene1427	Chromosome	1	PF04392	ABC_sub_bind
gene1428	Chromosome	1	PF02653	BPD_transp_2
gene1429	Chromosome	1	PF00005	ABC_tran
gene1431	Chromosome	2	PF13520;PF00324	AA_permease_2;AA_permease
gene1433	Chromosome	3	PF05746;PF03485;PF00750	DALR_1;Arg_tRNA_synt_N;tRNA-synt_1d
gene1434	Chromosome	2	PF02784;PF00278	Orn_Arg_deC_N;Orn_DAP_Arg_deC
gene1435	Chromosome	3	PF00742;PF03447;PF01842	Homoserine_dh;NAD_binding_3;ACT
gene1436	Chromosome	1	PF00291	PALP
gene1437	Chromosome	2	PF00288;PF08544	GHMP_kinases_N;GHMP_kinases_C
gene1438	Chromosome	3	PF07497;PF00006;PF07498	Rho_RNA_bind;ATP-synt_ab;Rho_N
gene1439	Chromosome	2	PF03462;PF00472	PCRF;RF-1
gene1440	Chromosome	6	PF17827;PF05175;PF13649;PF08241;PF13847;PF03602	PrmC_N;MTS;Methyltransf_25;Methyltransf_11;Methyltransf_31;Cons_hypoth95
gene1441	Chromosome	1	PF01300	Sua5_yciO_yrdC
gene1442	Chromosome	5	PF01370;PF04321;PF16363;PF13460;PF01073	Epimerase;RmlD_sub_bind;GDP_Man_Dehyd;NAD_binding_10;3Beta_HSD
gene1443	Chromosome	1	PF00535	Glycos_transf_2
gene1444	Chromosome	2	PF00535;PF13641	Glycos_transf_2;Glyco_tranf_2_3
gene1445	Chromosome	8	PF02719;PF01370;PF16363;PF04321;PF01073;PF13727;PF07993;PF08659	Polysacc_synt_2;Epimerase;GDP_Man_Dehyd;RmlD_sub_bind;3Beta_HSD;CoA_binding_3;NAD_binding_4;KR
gene1446	Chromosome	1	PF00953	Glycos_transf_4
gene1449	Chromosome	1	PF00119	ATP-synt_A
gene1450	Chromosome	1	PF00137	ATP-synt_C
gene1451	Chromosome	2	PF00430;PF05405	ATP-synt_B;Mt_ATP-synt_B
gene1452	Chromosome	1	PF00213	OSCP
gene1453	Chromosome	3	PF00006;PF00306;PF02874	ATP-synt_ab;ATP-synt_ab_C;ATP-synt_ab_N
gene1454	Chromosome	1	PF00231	ATP-synt
gene1455	Chromosome	2	PF00006;PF02874	ATP-synt_ab;ATP-synt_ab_N
gene1456	Chromosome	1	PF02823	ATP-synt_DE_N
gene1457	Chromosome	1	PF00275	EPSP_synthase
gene1458	Chromosome	2	PF00313;PF08206	CSD;OB_RNB
gene1459	Chromosome	1	PF01939	NucS
gene1461	Chromosome	2	PF14561;PF13428	TPR_20;TPR_14
gene1462	Chromosome	1	PF00005	ABC_tran
gene1464	Chromosome	1	PF11238	DUF3039
gene1465	Chromosome	1	PF04851	ResIII
gene1466	Chromosome	1	PF00857	Isochorismatase
gene1467	Chromosome	3	PF17767;PF01729;PF04095	NAPRTase_N;QRPTase_C;NAPRTase
gene1468	Chromosome	1	PF02617	ClpS
gene1469	Chromosome	1	PF09438	DUF2017
gene1470	Chromosome	1	PF01177	Asp_Glu_race
gene1471	Chromosome	2	PF12706;PF00753	Lactamase_B_2;Lactamase_B
gene1472	Chromosome	2	PF01138;PF03725	RNase_PH;RNase_PH_C
gene1473	Chromosome	1	PF01725	Ham1p_like
gene1474	Chromosome	2	PF01636;PF07914	APH;DUF1679
gene1475	Chromosome	1	PF00929	RNase_T
gene1476	Chromosome	1	PF03747	ADP_ribosyl_GH
gene1477	Chromosome	1	PF00230	MIP
gene1479	Chromosome	1	PF00753	Lactamase_B
gene1480	Chromosome	3	PF00107;PF08240;PF13602	ADH_zinc_N;ADH_N;ADH_zinc_N_2
gene1481	Chromosome	1	PF03631	Virul_fac_BrkB
gene1482	Chromosome	2	PF01841;PF04473	Transglut_core;DUF553
gene1483	Chromosome	4	PF01047;PF12802;PF13463;PF01638	MarR;MarR_2;HTH_27;HxlR
gene1484	Chromosome	3	PF00873;PF02355;PF03176	ACR_tran;SecD_SecF;MMPL
gene1485	Chromosome	2	PF06039;PF01266	Mqo;DAO
gene1486	Chromosome	1	PF00496	SBP_bac_5
gene1488	Chromosome	2	PF00578;PF08534	AhpC-TSA;Redoxin
gene1489	Chromosome	3	PF01047;PF12802;PF13463	MarR;MarR_2;HTH_27
gene1491	Chromosome	1	PF02826	2-Hacid_dh_C
gene1492	Chromosome	3	PF02776;PF02775;PF00205	TPP_enzyme_N;TPP_enzyme_C;TPP_enzyme_M
gene1493	Chromosome	3	PF10369;PF13710;PF01842	ALS_ss_C;ACT_5;ACT
gene1494	Chromosome	4	PF07991;PF01450;PF03807;PF03446	IlvN;IlvC;F420_oxidored;NAD_binding_2
gene1495	Chromosome	1	PF02517	CPBP
gene1496	Chromosome	3	PF09334;PF00133;PF01406	tRNA-synt_1g;tRNA-synt_1;tRNA-synt_1e
gene1497	Chromosome	1	PF00180	Iso_dh
gene1498	Chromosome	1	PF01063	Aminotran_4
gene1499	Chromosome	2	PF01557;PF10370	FAA_hydrolase;DUF2437
gene1500	Chromosome	1	PF00749	tRNA-synt_1c
gene1501	Chromosome	1	PF07883	Cupin_2
gene1505	Chromosome	2	PF07992;PF00890	Pyr_redox_2;FAD_binding_2
gene1506	Chromosome	1	PF02566	OsmC
gene1507	Chromosome	1	PF07786	DUF1624
gene1508	Chromosome	1	PF03741	TerC
gene1509	Chromosome	1	PF04107	GCS2
gene1510	Chromosome	3	PF12697;PF00561;PF12146	Abhydrolase_6;Abhydrolase_1;Hydrolase_4
gene1513	Chromosome	1	PF04239	DUF421
gene1514	Chromosome	1	PF00999	Na_H_Exchanger
gene1515	Chromosome	1	PF07885	Ion_trans_2
gene1516	Chromosome	3	PF13602;PF00107;PF08240	ADH_zinc_N_2;ADH_zinc_N;ADH_N
gene1517	Chromosome	2	PF00350;PF01926	Dynamin_N;MMR_HSR1
gene1518	Chromosome	1	PF01926	MMR_HSR1
gene1519	Chromosome	2	PF01614;PF09339	IclR;HTH_IclR
gene1520	Chromosome	1	PF00330	Aconitase
gene1521	Chromosome	1	PF00694	Aconitase_C
gene1522	Chromosome	1	PF00275	EPSP_synthase
gene1523	Chromosome	1	PF01553	Acyltransferase
gene1524	Chromosome	3	PF07479;PF01210;PF02558	NAD_Gly3P_dh_C;NAD_Gly3P_dh_N;ApbA
gene1525	Chromosome	4	PF07478;PF01820;PF02222;PF02786	Dala_Dala_lig_C;Dala_Dala_lig_N;ATP-grasp;CPSase_L_D2
gene1526	Chromosome	1	PF04203	Sortase
gene1528	Chromosome	1	PF00005	ABC_tran
gene1529	Chromosome	2	PF02687;PF12704	FtsX;MacB_PCD
gene1530	Chromosome	1	PF13834	DUF4193
gene1531	Chromosome	1	PF12028	DUF3515
gene1532	Chromosome	1	PF00586	AIRS
gene1533	Chromosome	2	PF02734;PF13684	Dak2;Dak1_2
gene1534	Chromosome	4	PF00271;PF00270;PF17191;PF04851	Helicase_C;DEAD;RecG_wedge;ResIII
gene1535	Chromosome	2	PF03602;PF05175	Cons_hypoth95;MTS
gene1536	Chromosome	3	PF03721;PF00984;PF03720	UDPG_MGDP_dh_N;UDPG_MGDP_dh;UDPG_MGDP_dh_C
gene1537	Chromosome	4	PF00155;PF01053;PF00266;PF12897	Aminotran_1_2;Cys_Met_Meta_PP;Aminotran_5;Aminotran_MocR
gene1538	Chromosome	6	PF00665;PF13011;PF13683;PF13565;PF13384;PF13518	rve;LZ_Tnp_IS481;rve_3;HTH_32;HTH_23;HTH_28
gene1539	Chromosome	2	PF03007;PF06974	WES_acyltransf;WS_DGAT_C
gene1540	Chromosome	1	PF01467	CTP_transf_like
gene1541	Chromosome	1	PF02620	YceD
gene1542	Chromosome	1	PF01783	Ribosomal_L32p
gene1543	Chromosome	3	PF14622;PF00636;PF00035	Ribonucleas_3_3;Ribonuclease_3;dsrm
gene1544	Chromosome	2	PF01149;PF06831	Fapy_DNA_glyco;H2TH
gene1545	Chromosome	3	PF08240;PF00107;PF13602	ADH_N;ADH_zinc_N;ADH_zinc_N_2
gene1546	Chromosome	8	PF01370;PF01073;PF16363;PF07993;PF13460;PF02719;PF04321;PF05368	Epimerase;3Beta_HSD;GDP_Man_Dehyd;NAD_binding_4;NAD_binding_10;Polysacc_synt_2;RmlD_sub_bind;NmrA
gene1547	Chromosome	3	PF00501;PF12146;PF00561	AMP-binding;Hydrolase_4;Abhydrolase_1
gene1548	Chromosome	3	PF08541;PF08545;PF00108	ACP_syn_III_C;ACP_syn_III;Thiolase_N
gene1549	Chromosome	5	PF02463;PF13304;PF13476;PF06470;PF13175	SMC_N;AAA_21;AAA_23;SMC_hinge;AAA_15
gene1550	Chromosome	3	PF07690;PF13347;PF00083	MFS_1;MFS_2;Sugar_tr
gene1551	Chromosome	2	PF00448;PF02881	SRP54;SRP54_N
gene1552	Chromosome	1	PF00909	Ammonium_transp
gene1553	Chromosome	1	PF00543	P-II
gene1554	Chromosome	3	PF00448;PF02978;PF02881	SRP54;SRP_SPB;SRP54_N
gene1555	Chromosome	1	PF00293	NUDIX
gene1557	Chromosome	1	PF07730	HisKA_3
gene1558	Chromosome	3	PF00072;PF00196;PF08281	Response_reg;GerE;Sigma70_r4_2
gene1559	Chromosome	3	PF00005;PF13304;PF13732	ABC_tran;AAA_21;DUF4162
gene1560	Chromosome	2	PF12698;PF12679	ABC2_membrane_3;ABC2_membrane_2
gene1561	Chromosome	1	PF00886	Ribosomal_S16
gene1562	Chromosome	2	PF13083;PF07650	KH_4;KH_2
gene1563	Chromosome	1	PF01782	RimM
gene1564	Chromosome	1	PF01746	tRNA_m1G_MT
gene1565	Chromosome	1	PF01245	Ribosomal_L19
gene1566	Chromosome	1	PF10502	Peptidase_S26
gene1567	Chromosome	1	PF10502	Peptidase_S26
gene1568	Chromosome	1	PF01351	RNase_HII
gene1569	Chromosome	1	PF10611	DUF2469
gene1570	Chromosome	2	PF02021;PF08378	UPF0102;NERD
gene1572	Chromosome	4	PF01078;PF13541;PF13335;PF05362	Mg_chelatase;ChlI;Mg_chelatase_C;Lon_C
gene1573	Chromosome	1	PF02481	DNA_processg_A
gene1574	Chromosome	2	PF00589;PF02899	Phage_integrase;Phage_int_SAM_1
gene1575	Chromosome	1	PF11343	DUF3145
gene1576	Chromosome	3	PF00109;PF02801;PF00108	ketoacyl-synt;Ketoacyl-synt_C;Thiolase_N
gene1577	Chromosome	1	PF00550	PP-binding
gene1578	Chromosome	3	PF08541;PF08545;PF00108	ACP_syn_III_C;ACP_syn_III;Thiolase_N
gene1579	Chromosome	1	PF00698	Acyl_transf_1
gene1580	Chromosome	2	PF13556;PF17853	HTH_30;GGDEF_2
gene1581	Chromosome	2	PF17831;PF00456	PDH_E1_M;Transketolase_N
gene1582	Chromosome	1	PF11253	DUF3052
gene1583	Chromosome	2	PF00578;PF08534	AhpC-TSA;Redoxin
gene1584	Chromosome	1	PF02146	SIR2
gene1587	Chromosome	2	PF00393;PF03446	6PGD;NAD_binding_2
gene1588	Chromosome	1	PF00132	Hexapep
gene1589	Chromosome	1	PF00291	PALP
gene1590	Chromosome	1	PF01625	PMSR
gene1591	Chromosome	1	PF01784	NIF3
gene1592	Chromosome	1	PF02591	zf-RING_7
gene1593	Chromosome	1	PF03883	H2O2_YaaD
gene1594	Chromosome	1	PF01327	Pep_deformylase
gene1596	Chromosome	1	PF00929	RNase_T
gene1601	Chromosome	1	PF00436	SSB
gene1602	Chromosome	2	PF00005;PF12848	ABC_tran;ABC_tran_Xtn
gene1603	Chromosome	2	PF13622;PF02551	4HBT_3;Acyl_CoA_thio
gene1604	Chromosome	2	PF13279;PF03061	4HBT_2;4HBT
gene1606	Chromosome	1	PF01152	Bac_globin
gene1607	Chromosome	3	PF01433;PF11838;PF17900	Peptidase_M1;ERAP1_C;Peptidase_M1_N
gene1608	Chromosome	1	PF02502	LacAB_rpiB
gene1609	Chromosome	3	PF06831;PF01149;PF06827	H2TH;Fapy_DNA_glyco;zf-FPG_IleRS
gene1610	Chromosome	1	PF13489	Methyltransf_23
gene1613	Chromosome	3	PF05697;PF05698;PF00254	Trigger_N;Trigger_C;FKBP_C
gene1614	Chromosome	1	PF00574	CLP_protease
gene1615	Chromosome	1	PF00574	CLP_protease
gene1616	Chromosome	6	PF07724;PF06689;PF00004;PF10431;PF07728;PF05496	AAA_2;zf-C4_ClpX;AAA;ClpB_D2-small;AAA_5;RuvB_N
gene1617	Chromosome	1	PF01323	DSBA
gene1618	Chromosome	3	PF00133;PF08264;PF09334	tRNA-synt_1;Anticodon_1;tRNA-synt_1g
gene1619	Chromosome	4	PF00106;PF13561;PF08659;PF01370	adh_short;adh_short_C2;KR;Epimerase
gene1620	Chromosome	3	PF00133;PF08264;PF09334	tRNA-synt_1;Anticodon_1;tRNA-synt_1g
gene1621	Chromosome	2	PF08245;PF02875	Mur_ligase_M;Mur_ligase_C
gene1622	Chromosome	1	PF14017	DUF4233
gene1623	Chromosome	1	PF00334	NDK
gene1624	Chromosome	1	PF07884	VKOR
gene1625	Chromosome	1	PF10150	RNase_E_G
gene1626	Chromosome	2	PF12680;PF07366	SnoaL_2;SnoaL
gene1627	Chromosome	2	PF02110;PF01256	HK;Carb_kinase
gene1628	Chromosome	1	PF02581	TMP-TENI
gene1629	Chromosome	2	PF08543;PF03070	Phos_pyr_kin;TENA_THI-4
gene1630	Chromosome	1	PF00829	Ribosomal_L21p
gene1631	Chromosome	1	PF01016	Ribosomal_L27
gene1632	Chromosome	4	PF01018;PF01926;PF09269;PF02421	GTP1_OBG;MMR_HSR1;DUF1967;FeoB_N
gene1633	Chromosome	2	PF00696;PF01472	AA_kinase;PUA
gene1634	Chromosome	1	PF00171	Aldedh
gene1636	Chromosome	1	PF01467	CTP_transf_like
gene1638	Chromosome	1	PF02410	RsfS
gene1640	Chromosome	2	PF08240;PF01262	ADH_N;AlaDh_PNT_C
gene1641	Chromosome	1	PF09949	DUF2183
gene1642	Chromosome	1	PF00171	Aldedh
gene1643	Chromosome	2	PF00462;PF05768	Glutaredoxin;DUF836
gene1644	Chromosome	1	PF07972	Flavodoxin_NdrI
gene1645	Chromosome	3	PF02867;PF08343;PF00317	Ribonuc_red_lgC;RNR_N;Ribonuc_red_lgN
gene1646	Chromosome	1	PF00268	Ribonuc_red_sm
gene1647	Chromosome	1	PF09529	Intg_mem_TP0381
gene1649	Chromosome	1	PF01872	RibD_C
gene1650	Chromosome	1	PF07690	MFS_1
gene1651	Chromosome	1	PF01734	Patatin
gene1652	Chromosome	1	PF01400	Astacin
gene1653	Chromosome	1	PF00141	peroxidase
gene1654	Chromosome	1	PF01494	FAD_binding_3
gene1655	Chromosome	6	PF13649;PF08241;PF08242;PF13847;PF13489;PF07021	Methyltransf_25;Methyltransf_11;Methyltransf_12;Methyltransf_31;Methyltransf_23;MetW
gene1656	Chromosome	1	PF02696	UPF0061
gene1659	Chromosome	2	PF05901;PF07510	Excalibur;DUF1524
gene1661	Chromosome	1	PF13517	VCBS
gene1662	Chromosome	1	PF00903	Glyoxalase
gene1664	Chromosome	3	PF00266;PF01053;PF01041	Aminotran_5;Cys_Met_Meta_PP;DegT_DnrJ_EryC1
gene1665	Chromosome	1	PF01592	NifU_N
gene1666	Chromosome	1	PF00355	Rieske
gene1667	Chromosome	1	PF00296	Bac_luciferase
gene1668	Chromosome	1	PF01048	PNP_UDP_1
gene1670	Chromosome	1	PF02586	SRAP
gene1671	Chromosome	1	PF01243	Putative_PNPOx
gene1672	Chromosome	1	PF00583	Acetyltransf_1
gene1674	Chromosome	1	PF01557	FAA_hydrolase
gene1675	Chromosome	1	PF00296	Bac_luciferase
gene1678	Chromosome	1	PF00180	Iso_dh
gene1679	Chromosome	2	PF03466;PF00126	LysR_substrate;HTH_1
gene1680	Chromosome	4	PF07733;PF17657;PF14579;PF02811	DNA_pol3_alpha;DNA_pol3_finger;HHH_6;PHP
gene1681	Chromosome	2	PF09557;PF05239	DUF2382;PRC
gene1682	Chromosome	3	PF07690;PF00083;PF05977	MFS_1;Sugar_tr;MFS_3
gene1683	Chromosome	3	PF00587;PF03129;PF07973	tRNA-synt_2b;HGTP_anticodon;tRNA_SAD
gene1684	Chromosome	2	PF01230;PF11969	HIT;DcpS_C
gene1685	Chromosome	1	PF01432	Peptidase_M3
gene1686	Chromosome	1	PF05834	Lycopene_cycl
gene1687	Chromosome	1	PF00239	Resolvase
gene1688	Chromosome	1	PF02796	HTH_7
gene1689	Chromosome	2	PF13474;PF14534	SnoaL_3;DUF4440
gene1693	Chromosome	1	PF00239	Resolvase
gene1694	Chromosome	2	PF14588;PF01042	YjgF_endoribonc;Ribonuc_L-PSP
gene1695	Chromosome	1	PF17645	Amdase
gene1696	Chromosome	1	PF17645	Amdase
gene1697	Chromosome	1	PF12903	DUF3830
gene1698	Chromosome	2	PF00208;PF02812	ELFV_dehydrog;ELFV_dehydrog_N
gene1699	Chromosome	2	PF01695;PF00004	IstB_IS21;AAA
gene1701	Chromosome	2	PF02826;PF00389	2-Hacid_dh_C;2-Hacid_dh
gene1702	Chromosome	1	PF00202	Aminotran_3
gene1703	Chromosome	5	PF02913;PF01565;PF13183;PF13534;PF02754	FAD-oxidase_C;FAD_binding_4;Fer4_8;Fer4_17;CCG
gene1704	Chromosome	1	PF00171	Aldedh
gene1705	Chromosome	3	PF07729;PF00392;PF13412	FCD;GntR;HTH_24
gene1706	Chromosome	1	PF01425	Amidase
gene1707	Chromosome	2	PF07690;PF00083	MFS_1;Sugar_tr
gene1708	Chromosome	2	PF01546;PF07687	Peptidase_M20;M20_dimer
gene1709	Chromosome	2	PF00155;PF12897	Aminotran_1_2;Aminotran_MocR
gene1710	Chromosome	2	PF00557;PF01321	Peptidase_M24;Creatinase_N
gene1711	Chromosome	3	PF01262;PF05222;PF01488	AlaDh_PNT_C;AlaDh_PNT_N;Shikimate_DH
gene1712	Chromosome	2	PF01037;PF13412	AsnC_trans_reg;HTH_24
gene1714	Chromosome	1	PF01527	HTH_Tnp_1
gene1715	Chromosome	4	PF13276;PF00665;PF13683;PF13333	HTH_21;rve;rve_3;rve_2
gene1716	Chromosome	1	PF11999	Ice_binding
gene1719	Chromosome	2	PF02909;PF00440	TetR_C_1;TetR_N
gene1720	Chromosome	3	PF13602;PF00107;PF08240	ADH_zinc_N_2;ADH_zinc_N;ADH_N
gene1722	Chromosome	1	PF07786	DUF1624
gene1723	Chromosome	3	PF13344;PF13242;PF13419	Hydrolase_6;Hydrolase_like;HAD_2
gene1724	Chromosome	2	PF12867;PF11716	DinB_2;MDMPI_N
gene1725	Chromosome	3	PF13936;PF13565;PF13384	HTH_38;HTH_32;HTH_23
gene1726	Chromosome	2	PF01548;PF02371	DEDD_Tnp_IS110;Transposase_20
gene1728	Chromosome	1	PF07690	MFS_1
gene1731	Chromosome	1	PF00701	DHDPS
gene1733	Chromosome	1	PF03551	PadR
gene1736	Chromosome	3	PF13669;PF00903;PF13468	Glyoxalase_4;Glyoxalase;Glyoxalase_3
gene1738	Chromosome	2	PF01326;PF00391	PPDK_N;PEP-utilizers
gene1739	Chromosome	1	PF01810	LysE
gene1740	Chromosome	2	PF03466;PF00126	LysR_substrate;HTH_1
gene1741	Chromosome	1	PF04237	YjbR
gene1742	Chromosome	1	PF01872	RibD_C
gene1744	Chromosome	1	PF00484	Pro_CA
gene1746	Chromosome	2	PF07729;PF00392	FCD;GntR
gene1747	Chromosome	1	PF06089	Asparaginase_II
gene1748	Chromosome	2	PF00206;PF10415	Lyase_1;FumaraseC_C
gene1749	Chromosome	2	PF00324;PF13520	AA_permease;AA_permease_2
gene1751	Chromosome	1	PF18029	Glyoxalase_6
gene1754	Chromosome	2	PF08353;PF08245	DUF1727;Mur_ligase_M
gene1755	Chromosome	1	PF07685	GATase_3
gene1756	Chromosome	6	PF00665;PF13011;PF13683;PF13565;PF13384;PF13518	rve;LZ_Tnp_IS481;rve_3;HTH_32;HTH_23;HTH_28
gene1757	Chromosome	1	PF01709	Transcrip_reg
gene1758	Chromosome	1	PF02075	RuvC
gene1759	Chromosome	3	PF14520;PF01330;PF07499	HHH_5;RuvA_N;RuvA_C
gene1760	Chromosome	6	PF05496;PF17864;PF05491;PF00004;PF07728;PF06068	RuvB_N;AAA_lid_4;RuvB_C;AAA;AAA_5;TIP49
gene1761	Chromosome	1	PF02699	YajC
gene1762	Chromosome	1	PF02355	SecD_SecF
gene1763	Chromosome	2	PF02355;PF07549	SecD_SecF;Sec_GG
gene1764	Chromosome	6	PF13328;PF04607;PF02824;PF13291;PF01966;PF01842	HD_4;RelA_SpoT;TGS;ACT_4;HD;ACT
gene1765	Chromosome	1	PF09407	AbiEi_1
gene1766	Chromosome	1	PF03993	DUF349
gene1767	Chromosome	2	PF13393;PF03129	tRNA-synt_His;HGTP_anticodon
gene1768	Chromosome	2	PF13520;PF00324	AA_permease_2;AA_permease
gene1769	Chromosome	3	PF00152;PF02938;PF01336	tRNA-synt_2;GAD;tRNA_anti-codon
gene1770	Chromosome	1	PF06224	HTH_42
gene1771	Chromosome	1	PF13520	AA_permease_2
gene1772	Chromosome	1	PF03738	GSP_synth
gene1774	Chromosome	1	PF11716	MDMPI_N
gene1776	Chromosome	1	PF02580	Tyr_Deacylase
gene1777	Chromosome	1	PF00999	Na_H_Exchanger
gene1778	Chromosome	5	PF12002;PF16193;PF00004;PF05496;PF07728	MgsA_C;AAA_assoc_2;AAA;RuvB_N;AAA_5
gene1779	Chromosome	3	PF04198;PF13384;PF12802	Sugar-bind;HTH_23;MarR_2
gene1780	Chromosome	4	PF01266;PF16901;PF01494;PF00890	DAO;DAO_C;FAD_binding_3;FAD_binding_2
gene1781	Chromosome	1	PF00230	MIP
gene1782	Chromosome	2	PF00370;PF02782	FGGY_N;FGGY_C
gene1783	Chromosome	2	PF00163;PF01479	Ribosomal_S4;S4
gene1784	Chromosome	1	PF06103	DUF948
gene1786	Chromosome	3	PF01411;PF02272;PF07973	tRNA-synt_2c;DHHA1;tRNA_SAD
gene1787	Chromosome	1	PF03652	RuvX
gene1788	Chromosome	1	PF02618	YceG
gene1789	Chromosome	2	PF08501;PF18317	Shikimate_dh_N;SDH_C
gene1790	Chromosome	1	PF01264	Chorismate_synt
gene1791	Chromosome	1	PF01202	SKI
gene1792	Chromosome	3	PF01761;PF13685;PF00465	DHQ_synthase;Fe-ADH_2;Fe-ADH
gene1793	Chromosome	3	PF08207;PF09285;PF01132	EFP_N;Elong-fact-P_C;EFP
gene1794	Chromosome	1	PF01029	NusB
gene1796	Chromosome	1	PF00156	Pribosyltran
gene1797	Chromosome	2	PF02729;PF00185	OTCace_N;OTCace
gene1798	Chromosome	2	PF01979;PF12890	Amidohydro_1;DHOase
gene1800	Chromosome	2	PF00988;PF00117	CPSase_sm_chain;GATase
gene1801	Chromosome	3	PF02786;PF02787;PF02142	CPSase_L_D2;CPSase_L_D3;MGS
gene1802	Chromosome	1	PF00215	OMPdecase
gene1804	Chromosome	1	PF00625	Guanylate_kin
gene1805	Chromosome	1	PF01192	RNA_pol_Rpb6
gene1806	Chromosome	2	PF04127;PF02441	DFP;Flavoprotein
gene1807	Chromosome	3	PF02773;PF02772;PF00438	S-AdoMet_synt_C;S-AdoMet_synt_M;S-AdoMet_synt_N
gene1808	Chromosome	1	PF17764	PriA_3primeBD
gene1810	Chromosome	1	PF02028	BCCT
gene1811	Chromosome	2	PF03466;PF00126	LysR_substrate;HTH_1
gene1812	Chromosome	5	PF13692;PF00534;PF13439;PF13579;PF13524	Glyco_trans_1_4;Glycos_transf_1;Glyco_transf_4;Glyco_trans_4_4;Glyco_trans_1_2
gene1813	Chromosome	3	PF12697;PF12146;PF00561	Abhydrolase_6;Hydrolase_4;Abhydrolase_1
gene1814	Chromosome	4	PF00133;PF13603;PF09334;PF08264	tRNA-synt_1;tRNA-synt_1_2;tRNA-synt_1g;Anticodon_1
gene1815	Chromosome	2	PF12836;PF10531	HHH_3;SLBB
gene1816	Chromosome	3	PF03772;PF00753;PF12706	Competence;Lactamase_B;Lactamase_B_2
gene1817	Chromosome	2	PF07885;PF00520	Ion_trans_2;Ion_trans
gene1818	Chromosome	1	PF06144	DNA_pol3_delta
gene1819	Chromosome	1	PF01649	Ribosomal_S20p
gene1820	Chromosome	1	PF02452	PemK_toxin
gene1821	Chromosome	5	PF00009;PF06421;PF00679;PF03144;PF01926	GTP_EFTU;LepA_C;EFG_C;GTP_EFTU_D2;MMR_HSR1
gene1822	Chromosome	1	PF04055	Radical_SAM
gene1823	Chromosome	1	PF09685	DUF4870
gene1824	Chromosome	1	PF11296	DUF3097
gene1825	Chromosome	2	PF01628;PF08220	HrcA;HTH_DeoR
gene1826	Chromosome	3	PF01556;PF00226;PF00684	DnaJ_C;DnaJ;DnaJ_CXXCXGXG
gene1827	Chromosome	1	PF04452	Methyltrans_RNA
gene1828	Chromosome	1	PF10646	Germane
gene1829	Chromosome	3	PF02562;PF13604;PF13245	PhoH;AAA_30;AAA_19
gene1830	Chromosome	1	PF02130	UPF0054
gene1831	Chromosome	3	PF00571;PF03471;PF01595	CBS;CorC_HlyC;DUF21
gene1832	Chromosome	4	PF01926;PF07650;PF10662;PF02421	MMR_HSR1;KH_2;PduV-EutP;FeoB_N
gene1833	Chromosome	2	PF03816;PF13399	LytR_cpsA_psr;LytR_C
gene1834	Chromosome	2	PF00682;PF08502	HMGL-like;LeuA_dimer
gene1835	Chromosome	2	PF02565;PF11967	RecO_C;RecO_N
gene1836	Chromosome	1	PF01255	Prenyltransf
gene1837	Chromosome	3	PF12146;PF00561;PF12697	Hydrolase_4;Abhydrolase_1;Abhydrolase_6
gene1838	Chromosome	1	PF01180	DHO_dh
gene1839	Chromosome	1	PF11241	DUF3043
gene1840	Chromosome	2	PF01546;PF07687	Peptidase_M20;M20_dimer
gene1841	Chromosome	1	PF01521	Fe-S_biosyn
gene1842	Chromosome	1	PF00116	COX2
gene1843	Chromosome	1	PF00115	COX1
gene1844	Chromosome	1	PF12270	Cyt_c_ox_IV
gene1845	Chromosome	2	PF00665;PF02796	rve;HTH_7
gene1847	Chromosome	2	PF01695;PF00308	IstB_IS21;Bac_DnaA
gene1848	Chromosome	2	PF13631;PF00033	Cytochrom_B_N_2;Cytochrome_B
gene1849	Chromosome	1	PF00355	Rieske
gene1850	Chromosome	2	PF13442;PF00034	Cytochrome_CBB3;Cytochrom_C
gene1851	Chromosome	1	PF00510	COX3
gene1852	Chromosome	2	PF00591;PF02885	Glycos_transf_3;Glycos_trans_3N
gene1853	Chromosome	1	PF01037	AsnC_trans_reg
gene1854	Chromosome	1	PF11255	DUF3054
gene1855	Chromosome	1	PF00589	Phage_integrase
gene1856	Chromosome	1	PF13443	HTH_26
gene1858	Chromosome	1	PF01168	Ala_racemase_N
gene1860	Chromosome	1	PF01957	NfeD
gene1861	Chromosome	1	PF01145	Band_7
gene1862	Chromosome	1	PF13397	RbpA
gene1863	Chromosome	2	PF00535;PF13641	Glycos_transf_2;Glyco_tranf_2_3
gene1864	Chromosome	1	PF07969	Amidohydro_3
gene1865	Chromosome	4	PF08148;PF00270;PF04851;PF13234	DSHCT;DEAD;ResIII;rRNA_proc-arch
gene1866	Chromosome	1	PF00902	TatC
gene1867	Chromosome	1	PF02416	TatA_B_E
gene1869	Chromosome	2	PF13280;PF19187	WYL;HTH_PafC
gene1870	Chromosome	1	PF00254	FKBP_C
gene1871	Chromosome	1	PF00254	FKBP_C
gene1872	Chromosome	1	PF03136	Pup_ligase
gene1873	Chromosome	1	PF05639	Pup
gene1874	Chromosome	1	PF03136	Pup_ligase
gene1875	Chromosome	3	PF00004;PF17758;PF16450	AAA;Prot_ATP_OB_N;Prot_ATP_ID_OB
gene1876	Chromosome	3	PF14801;PF08704;PF01135	GCD14_N;GCD14;PCMT
gene1877	Chromosome	1	PF02163	Peptidase_M50
gene1878	Chromosome	3	PF13419;PF12710;PF00702	HAD_2;HAD;Hydrolase
gene1879	Chromosome	1	PF09754	PAC2
gene1880	Chromosome	1	PF01406	tRNA-synt_1e
gene1881	Chromosome	1	PF02673	BacA
gene1883	Chromosome	1	PF18963	DUF5703
gene1884	Chromosome	3	PF08028;PF00441;PF02770	Acyl-CoA_dh_2;Acyl-CoA_dh_1;Acyl-CoA_dh_M
gene1885	Chromosome	3	PF01546;PF07687;PF04389	Peptidase_M20;M20_dimer;Peptidase_M28
gene1887	Chromosome	2	PF08310;PF00188	LGFP;CAP
gene1888	Chromosome	3	PF00107;PF13602;PF08240	ADH_zinc_N;ADH_zinc_N_2;ADH_N
gene1889	Chromosome	1	PF00753	Lactamase_B
gene1891	Chromosome	2	PF01965;PF17124	DJ-1_PfpI;ThiJ_like
gene1892	Chromosome	4	PF00106;PF13561;PF01370;PF08659	adh_short;adh_short_C2;Epimerase;KR
gene1894	Chromosome	1	PF00440	TetR_N
gene1895	Chromosome	3	PF07690;PF00083;PF06609	MFS_1;Sugar_tr;TRI12
gene1898	Chromosome	2	PF00265;PF13604	TK;AAA_30
gene1899	Chromosome	1	PF01904	DUF72
gene1901	Chromosome	2	PF04978;PF12867	DUF664;DinB_2
gene1902	Chromosome	1	PF12867	DinB_2
gene1903	Chromosome	1	PF01699	Na_Ca_ex
gene1904	Chromosome	1	PF11139	SfLAP
gene1905	Chromosome	1	PF12724	Flavodoxin_5
gene1910	Chromosome	1	PF00144	Beta-lactamase
gene1911	Chromosome	1	PF00872	Transposase_mut
gene1912	Chromosome	1	PF06983	3-dmu-9_3-mt
gene1915	Chromosome	5	PF13439;PF00534;PF13692;PF13579;PF13524	Glyco_transf_4;Glycos_transf_1;Glyco_trans_1_4;Glyco_trans_4_4;Glyco_trans_1_2
gene1916	Chromosome	2	PF00483;PF12804	NTP_transferase;NTP_transf_3
gene1917	Chromosome	2	PF01841;PF08379	Transglut_core;Bact_transglu_N
gene1918	Chromosome	1	PF04168	Alpha-E
gene1919	Chromosome	2	PF14403;PF04174	CP_ATPgrasp_2;CP_ATPgrasp_1
gene1920	Chromosome	2	PF00535;PF13641	Glycos_transf_2;Glyco_tranf_2_3
gene1921	Chromosome	3	PF00535;PF13641;PF13506	Glycos_transf_2;Glyco_tranf_2_3;Glyco_transf_21
gene1922	Chromosome	4	PF01370;PF16363;PF01073;PF04321	Epimerase;GDP_Man_Dehyd;3Beta_HSD;RmlD_sub_bind
gene1923	Chromosome	1	PF01075	Glyco_transf_9
gene1924	Chromosome	3	PF00294;PF01467;PF08543	PfkB;CTP_transf_like;Phos_pyr_kin
gene1925	Chromosome	8	PF00534;PF13439;PF13579;PF13692;PF13580;PF13524;PF01380;PF13477	Glycos_transf_1;Glyco_transf_4;Glyco_trans_4_4;Glyco_trans_1_4;SIS_2;Glyco_trans_1_2;SIS;Glyco_trans_4_2
gene1926	Chromosome	3	PF00534;PF13692;PF13524	Glycos_transf_1;Glyco_trans_1_4;Glyco_trans_1_2
gene1927	Chromosome	1	PF01075	Glyco_transf_9
gene1928	Chromosome	5	PF13242;PF00702;PF00535;PF13419;PF08645	Hydrolase_like;Hydrolase;Glycos_transf_2;HAD_2;PNK3P
gene1929	Chromosome	2	PF16861;PF02543	Carbam_trans_C;Carbam_trans_N
gene1932	Chromosome	1	PF09678	Caa3_CtaG
gene1933	Chromosome	1	PF10002	DUF2243
gene1934	Chromosome	3	PF01433;PF11838;PF17900	Peptidase_M1;ERAP1_C;Peptidase_M1_N
gene1938	Chromosome	2	PF03109;PF01636	ABC1;APH
gene1939	Chromosome	1	PF03704	BTAD
gene1940	Chromosome	1	PF00171	Aldedh
gene1941	Chromosome	4	PF00106;PF13561;PF08659;PF01370	adh_short;adh_short_C2;KR;Epimerase
gene1943	Chromosome	1	PF09995	DUF2236
gene1944	Chromosome	2	PF00534;PF13692	Glycos_transf_1;Glyco_trans_1_4
gene1945	Chromosome	1	PF03816	LytR_cpsA_psr
gene1946	Chromosome	1	PF03099	BPL_LplA_LipB
gene1947	Chromosome	1	PF01197	Ribosomal_L31
gene1949	Chromosome	1	PF00588	SpoU_methylase
gene1950	Chromosome	1	PF01925	TauE
gene1951	Chromosome	1	PF00005	ABC_tran
gene1952	Chromosome	2	PF00378;PF16113	ECH_1;ECH_2
gene1953	Chromosome	1	PF02515	CoA_transf_3
gene1954	Chromosome	2	PF07158;PF03600	MatC_N;CitMHS
gene1955	Chromosome	2	PF07729;PF00392	FCD;GntR
gene1956	Chromosome	3	PF12710;PF00702;PF08282	HAD;Hydrolase;Hydrolase_3
gene1957	Chromosome	3	PF17203;PF02518;PF14689	sCache_3_2;HATPase_c;SPOB_a
gene1958	Chromosome	6	PF00072;PF12802;PF09339;PF13412;PF01978;PF08279	Response_reg;MarR_2;HTH_IclR;HTH_24;TrmB;HTH_11
gene1959	Chromosome	1	PF01381	HTH_3
gene1961	Chromosome	1	PF04909	Amidohydro_2
gene1962	Chromosome	1	PF01872	RibD_C
gene1963	Chromosome	2	PF06983;PF00903	3-dmu-9_3-mt;Glyoxalase
gene1964	Chromosome	1	PF00903	Glyoxalase
gene1965	Chromosome	1	PF08327	AHSA1
gene1966	Chromosome	3	PF00106;PF13561;PF08659	adh_short;adh_short_C2;KR
gene1967	Chromosome	4	PF13561;PF00106;PF08659;PF01370	adh_short_C2;adh_short;KR;Epimerase
gene1968	Chromosome	1	PF11298	DUF3099
gene1970	Chromosome	1	PF02104	SURF1
gene1971	Chromosome	3	PF00005;PF13304;PF12848	ABC_tran;AAA_21;ABC_tran_Xtn
gene1972	Chromosome	1	PF01594	AI-2E_transport
gene1973	Chromosome	1	PF02632	BioY
gene1974	Chromosome	2	PF00005;PF13304	ABC_tran;AAA_21
gene1975	Chromosome	1	PF02361	CbiQ
gene1976	Chromosome	1	PF04228	Zn_peptidase
gene1977	Chromosome	2	PF01936;PF12872	NYN;OST-HTH
gene1978	Chromosome	1	PF02535	Zip
gene1979	Chromosome	1	PF01883	FeS_assembly_P
gene1980	Chromosome	1	PF00005	ABC_tran
gene1981	Chromosome	1	PF01458	SUFBD
gene1982	Chromosome	1	PF01458	SUFBD
gene1983	Chromosome	5	PF12802;PF01022;PF13412;PF01047;PF08279	MarR_2;HTH_5;HTH_24;MarR;HTH_11
gene1984	Chromosome	2	PF00005;PF13304	ABC_tran;AAA_21
gene1985	Chromosome	2	PF01061;PF12698	ABC2_membrane;ABC2_membrane_3
gene1986	Chromosome	1	PF02628	COX15-CtaA
gene1987	Chromosome	1	PF00701	DHDPS
gene1988	Chromosome	1	PF01040	UbiA
gene1989	Chromosome	3	PF00456;PF02779;PF02780	Transketolase_N;Transket_pyr;Transketolase_C
gene1990	Chromosome	1	PF00923	TAL_FSA
gene1992	Chromosome	2	PF02781;PF00479	G6PD_C;G6PD_N
gene1993	Chromosome	1	PF10128	OpcA_G6PD_assem
gene1994	Chromosome	1	PF01182	Glucosamine_iso
gene1997	Chromosome	1	PF03840	SecG
gene1998	Chromosome	1	PF00121	TIM
gene1999	Chromosome	1	PF00162	PGK
gene2000	Chromosome	2	PF02800;PF00044	Gp_dh_C;Gp_dh_N
gene2001	Chromosome	3	PF10298;PF14527;PF02650	WhiA_N;LAGLIDADG_WhiA;HTH_WhiA
gene2002	Chromosome	1	PF01933	UPF0052
gene2003	Chromosome	1	PF03668	ATP_bind_2
gene2004	Chromosome	5	PF08459;PF14520;PF01541;PF12826;PF02151	UvrC_HhH_N;HHH_5;GIY-YIG;HHH_2;UVR
gene2005	Chromosome	4	PF13419;PF00702;PF12710;PF13242	HAD_2;Hydrolase;HAD;Hydrolase_like
gene2006	Chromosome	3	PF17760;PF17755;PF00005	UvrA_inter;UvrA_DNA-bind;ABC_tran
gene2007	Chromosome	4	PF07690;PF06609;PF00083;PF06779	MFS_1;TRI12;Sugar_tr;MFS_4
gene2008	Chromosome	2	PF12802;PF01047	MarR_2;MarR
gene2009	Chromosome	1	PF00753	Lactamase_B
gene2010	Chromosome	2	PF01758;PF13593	SBF;SBF_like
gene2011	Chromosome	3	PF00534;PF13692;PF13524	Glycos_transf_1;Glyco_trans_1_4;Glyco_trans_1_2
gene2012	Chromosome	2	PF00201;PF04101	UDPGT;Glyco_tran_28_C
gene2013	Chromosome	2	PF01734;PF11856	Patatin;DUF3376
gene2014	Chromosome	1	PF01268	FTHFS
gene2015	Chromosome	3	PF12029;PF00270;PF00271	DUF3516;DEAD;Helicase_C
gene2016	Chromosome	1	PF03741	TerC
gene2017	Chromosome	1	PF03741	TerC
gene2018	Chromosome	5	PF17757;PF12344;PF00271;PF04851;PF02151	UvrB_inter;UvrB;Helicase_C;ResIII;UVR
gene2019	Chromosome	4	PF13460;PF05368;PF01073;PF01370	NAD_binding_10;NmrA;3Beta_HSD;Epimerase
gene2021	Chromosome	1	PF06724	DUF1206
gene2022	Chromosome	1	PF01261	AP_endonuc_2
gene2023	Chromosome	2	PF02894;PF01408	GFO_IDH_MocA_C;GFO_IDH_MocA
gene2024	Chromosome	1	PF01261	AP_endonuc_2
gene2025	Chromosome	1	PF13407	Peripla_BP_4
gene2026	Chromosome	1	PF02653	BPD_transp_2
gene2027	Chromosome	1	PF02653	BPD_transp_2
gene2028	Chromosome	1	PF00005	ABC_tran
gene2029	Chromosome	2	PF00480;PF09339	ROK;HTH_IclR
gene2030	Chromosome	2	PF00092;PF13519	VWA;VWA_2
gene2034	Chromosome	3	PF13561;PF00106;PF08659	adh_short_C2;adh_short;KR
gene2035	Chromosome	1	PF05067	Mn_catalase
gene2036	Chromosome	1	PF08867	FRG
gene2039	Chromosome	2	PF00083;PF07690	Sugar_tr;MFS_1
gene2040	Chromosome	1	PF00392	GntR
gene2041	Chromosome	3	PF01408;PF02894;PF03447	GFO_IDH_MocA;GFO_IDH_MocA_C;NAD_binding_3
gene2042	Chromosome	1	PF01261	AP_endonuc_2
gene2043	Chromosome	3	PF13377;PF00532;PF00356	Peripla_BP_3;Peripla_BP_1;LacI
gene2046	Chromosome	1	PF02028	BCCT
gene2047	Chromosome	1	PF01121	CoaE
gene2048	Chromosome	2	PF00128;PF16657	Alpha-amylase;Malt_amylase_C
gene2049	Chromosome	2	PF01205;PF09186	UPF0029;DUF1949
gene2050	Chromosome	1	PF00575	S1
gene2051	Chromosome	3	PF17668;PF13527;PF13530	Acetyltransf_17;Acetyltransf_9;SCP2_2
gene2052	Chromosome	3	PF00476;PF02739;PF01367	DNA_pol_A;5_3_exonuc_N;5_3_exonuc
gene2053	Chromosome	2	PF00072;PF03861	Response_reg;ANTAR
gene2055	Chromosome	1	PF03061	4HBT
gene2056	Chromosome	2	PF00224;PF02887	PK;PK_C
gene2057	Chromosome	4	PF07992;PF14691;PF13450;PF01593	Pyr_redox_2;Fer4_20;NAD_binding_8;Amino_oxidase
gene2058	Chromosome	4	PF00310;PF01645;PF04898;PF01493	GATase_2;Glu_synthase;Glu_syn_central;GXGXG
gene2059	Chromosome	1	PF01790	LGT
gene2060	Chromosome	1	PF00290	Trp_syntA
gene2061	Chromosome	2	PF00218;PF00291	IGPS;PALP
gene2063	Chromosome	1	PF09534	Trp_oprn_chp
gene2064	Chromosome	2	PF00425;PF04715	Chorismate_bind;Anth_synt_I_N
gene2065	Chromosome	1	PF01502	PRA-CH
gene2066	Chromosome	1	PF00004	AAA
gene2069	Chromosome	1	PF12833	HTH_18
gene2072	Chromosome	1	PF00977	His_biosynth
gene2073	Chromosome	2	PF01634;PF08029	HisG;HisG_C
gene2074	Chromosome	1	PF01503	PRA-PH
gene2075	Chromosome	1	PF00885	DMRL_synthase
gene2076	Chromosome	1	PF00925	GTP_cyclohydro2
gene2077	Chromosome	1	PF00926	DHBP_synthase
gene2078	Chromosome	1	PF00677	Lum_binding
gene2079	Chromosome	3	PF01872;PF00383;PF14437	RibD_C;dCMP_cyt_deam_1;MafB19-deam
gene2080	Chromosome	1	PF00834	Ribul_P_3_epim
gene2081	Chromosome	2	PF01189;PF01029	Methyltr_RsmB-F;NusB
gene2082	Chromosome	2	PF00551;PF02911	Formyl_trans_N;Formyl_trans_C
gene2083	Chromosome	1	PF01327	Pep_deformylase
gene2089	Chromosome	1	PF03969	AFG1_ATPase
gene2090	Chromosome	1	PF00581	Rhodanese
gene2091	Chromosome	1	PF02657	SufE
gene2092	Chromosome	1	PF04073	tRNA_edit
gene2093	Chromosome	1	PF12146	Hydrolase_4
gene2094	Chromosome	1	PF01641	SelR
gene2095	Chromosome	1	PF11452	DUF3000
gene2096	Chromosome	3	PF01612;PF18305;PF00570	DNA_pol_A_exo1;DNA_pol_A_exoN;HRDC
gene2098	Chromosome	2	PF00355;PF13806	Rieske;Rieske_2
gene2099	Chromosome	3	PF13292;PF02779;PF02780	DXP_synthase_N;Transket_pyr;Transketolase_C
gene2100	Chromosome	2	PF00330;PF00694	Aconitase;Aconitase_C
gene2101	Chromosome	2	PF05958;PF01938	tRNA_U5-meth_tr;TRAM
gene2102	Chromosome	1	PF13520	AA_permease_2
gene2103	Chromosome	1	PF02254	TrkA_N
gene2104	Chromosome	4	PF02254;PF02080;PF13241;PF13450	TrkA_N;TrkA_C;NAD_binding_7;NAD_binding_8
gene2105	Chromosome	1	PF11361	DUF3159
gene2107	Chromosome	1	PF12502	DUF3710
gene2108	Chromosome	1	PF00692	dUTPase
gene2109	Chromosome	1	PF11292	DUF3093
gene2110	Chromosome	1	PF13834	DUF4193
gene2111	Chromosome	1	PF11268	DUF3071
gene2113	Chromosome	1	PF01663	Phosphodiest
gene2115	Chromosome	2	PF00069;PF07714	Pkinase;PK_Tyr_Ser-Thr
gene2116	Chromosome	7	PF13549;PF13607;PF13380;PF13302;PF00583;PF13420;PF02629	ATP-grasp_5;Succ_CoA_lig;CoA_binding_2;Acetyltransf_3;Acetyltransf_1;Acetyltransf_4;CoA_binding
gene2117	Chromosome	2	PF00521;PF03989	DNA_topoisoIV;DNA_gyraseA_C
gene2118	Chromosome	2	PF02866;PF00056	Ldh_1_C;Ldh_1_N
gene2119	Chromosome	4	PF00204;PF00986;PF02518;PF01751	DNA_gyraseB;DNA_gyraseB_C;HATPase_c;Toprim
gene2121	Chromosome	4	PF04539;PF04542;PF04545;PF00140	Sigma70_r3;Sigma70_r2;Sigma70_r4;Sigma70_r1_2
gene2122	Chromosome	1	PF13830	DUF4192
gene2123	Chromosome	1	PF07690	MFS_1
gene2124	Chromosome	1	PF09754	PAC2
gene2125	Chromosome	1	PF02789	Peptidase_M17_N
gene2126	Chromosome	1	PF00883	Peptidase_M17
gene2127	Chromosome	7	PF07992;PF02852;PF00070;PF13738;PF01134;PF12831;PF00890	Pyr_redox_2;Pyr_redox_dim;Pyr_redox;Pyr_redox_3;GIDA;FAD_oxidored;FAD_binding_2
gene2128	Chromosome	3	PF00198;PF00364;PF02817	2-oxoacid_dh;Biotin_lipoyl;E3_binding
gene2131	Chromosome	1	PF03099	BPL_LplA_LipB
gene2132	Chromosome	2	PF04055;PF16881	Radical_SAM;LIAS_N
gene2133	Chromosome	1	PF13829	DUF4191
gene2134	Chromosome	1	PF06271	RDD
gene2135	Chromosome	2	PF00120;PF03951	Gln-synt_C;Gln-synt_N
gene2136	Chromosome	2	PF03710;PF08335	GlnE;GlnD_UR_UTase
gene2137	Chromosome	2	PF00120;PF03951	Gln-synt_C;Gln-synt_N
gene2138	Chromosome	1	PF02548	Pantoate_transf
gene2140	Chromosome	1	PF00557	Peptidase_M24
gene2141	Chromosome	1	PF00480	ROK
gene2142	Chromosome	1	PF03477	ATP-cone
gene2143	Chromosome	1	PF00815	Histidinol_dh
gene2144	Chromosome	5	PF07733;PF17657;PF02811;PF14579;PF01336	DNA_pol3_alpha;DNA_pol3_finger;PHP;HHH_6;tRNA_anti-codon
gene2145	Chromosome	1	PF00849	PseudoU_synth_2
gene2146	Chromosome	1	PF01252	Peptidase_A8
gene2147	Chromosome	1	PF05103	DivIVA
gene2148	Chromosome	1	PF02325	YGGT
gene2149	Chromosome	1	PF04472	SepF
gene2150	Chromosome	1	PF01168	Ala_racemase_N
gene2151	Chromosome	1	PF02578	Cu-oxidase_4
gene2152	Chromosome	2	PF00091;PF12327	Tubulin;FtsZ_C
gene2153	Chromosome	2	PF08478;PF03799	POTRA_1;FtsQ
gene2154	Chromosome	3	PF08245;PF01225;PF02875	Mur_ligase_M;Mur_ligase;Mur_ligase_C
gene2155	Chromosome	2	PF03033;PF04101	Glyco_transf_28;Glyco_tran_28_C
gene2156	Chromosome	1	PF01098	FTSW_RODA_SPOVE
gene2157	Chromosome	2	PF08245;PF02875	Mur_ligase_M;Mur_ligase_C
gene2158	Chromosome	2	PF00953;PF10555	Glycos_transf_4;MraY_sig1
gene2159	Chromosome	3	PF08245;PF02875;PF01225	Mur_ligase_M;Mur_ligase_C;Mur_ligase
gene2160	Chromosome	3	PF08245;PF02875;PF01225	Mur_ligase_M;Mur_ligase_C;Mur_ligase
gene2161	Chromosome	2	PF00905;PF03717	Transpeptidase;PBP_dimer
gene2163	Chromosome	1	PF01795	Methyltransf_5
gene2164	Chromosome	1	PF02381	MraZ
gene2165	Chromosome	1	PF11239	DUF3040
gene2166	Chromosome	3	PF00817;PF11799;PF11798	IMS;IMS_C;IMS_HHH
gene2167	Chromosome	1	PF00348	polyprenyl_synt
gene2168	Chromosome	1	PF18367	Rv2175c_C
gene2169	Chromosome	2	PF01476;PF01464	LysM;SLT
gene2170	Chromosome	3	PF00069;PF07714;PF03793	Pkinase;PK_Tyr_Ser-Thr;PASTA
gene2171	Chromosome	1	PF01474	DAHP_synth_2
gene2172	Chromosome	1	PF01553	Acyltransferase
gene2173	Chromosome	2	PF12146;PF12697	Hydrolase_4;Abhydrolase_6
gene2175	Chromosome	1	PF00501	AMP-binding
gene2176	Chromosome	5	PF07992;PF02852;PF00070;PF13738;PF13434	Pyr_redox_2;Pyr_redox_dim;Pyr_redox;Pyr_redox_3;K_oxygenase
gene2177	Chromosome	7	PF02786;PF02436;PF00289;PF02785;PF00682;PF00364;PF07478	CPSase_L_D2;PYC_OADA;Biotin_carb_N;Biotin_carb_C;HMGL-like;Biotin_lipoyl;Dala_Dala_lig_C
gene2178	Chromosome	2	PF13614;PF01656	AAA_31;CbiA
gene2179	Chromosome	1	PF13411	MerR_1
gene2180	Chromosome	1	PF02577	DUF151
gene2181	Chromosome	2	PF13411;PF00376	MerR_1;MerR
gene2182	Chromosome	2	PF00498;PF16697	FHA;Yop-YscD_cpl
gene2183	Chromosome	1	PF01597	GCV_H
gene2184	Chromosome	1	PF00962	A_deaminase
gene2185	Chromosome	2	PF00294;PF08543	PfkB;Phos_pyr_kin
gene2187	Chromosome	5	PF01926;PF14714;PF02421;PF00009;PF04548	MMR_HSR1;KH_dom-like;FeoB_N;GTP_EFTU;AIG1
gene2188	Chromosome	1	PF02224	Cytidylate_kin
gene2189	Chromosome	1	PF02153	PDH
gene2190	Chromosome	2	PF00849;PF01479	PseudoU_synth_2;S4
gene2191	Chromosome	1	PF04079	SMC_ScpB
gene2192	Chromosome	1	PF02616	SMC_ScpA
gene2193	Chromosome	6	PF13614;PF01656;PF06564;PF00142;PF02374;PF10609	AAA_31;CbiA;CBP_BcsQ;Fer4_NifH;ArsA_ATPase;ParA
gene2194	Chromosome	1	PF00375	SDF
gene2195	Chromosome	3	PF17203;PF02518;PF14501	sCache_3_2;HATPase_c;HATPase_c_5
gene2196	Chromosome	2	PF00072;PF09339	Response_reg;HTH_IclR
gene2197	Chromosome	3	PF00501;PF13193;PF16177	AMP-binding;AMP-binding_C;ACAS_N
gene2198	Chromosome	2	PF07729;PF00392	FCD;GntR
gene2199	Chromosome	1	PF03972	MmgE_PrpD
gene2200	Chromosome	2	PF13714;PF00463	PEP_mutase;ICL
gene2201	Chromosome	1	PF00285	Citrate_synt
gene2202	Chromosome	2	PF08310;PF02557	LGFP;VanY
gene2203	Chromosome	2	PF00589;PF02899	Phage_integrase;Phage_int_SAM_1
gene2204	Chromosome	1	PF00293	NUDIX
gene2205	Chromosome	2	PF06418;PF00117	CTP_synth_N;GATase
gene2206	Chromosome	1	PF02463	SMC_N
gene2207	Chromosome	1	PF01513	NAD_kinase
gene2208	Chromosome	2	PF01728;PF01479	FtsJ;S4
gene2210	Chromosome	3	PF13344;PF13242;PF00702	Hydrolase_6;Hydrolase_like;Hydrolase
gene2213	Chromosome	1	PF00375	SDF
gene2215	Chromosome	1	PF06445	GyrI-like
gene2219	Chromosome	1	PF00579	tRNA-synt_1b
gene2220	Chromosome	1	PF13245	AAA_19
gene2221	Chromosome	1	PF00156	Pribosyltran
gene2222	Chromosome	1	PF02245	Pur_DNA_glyco
gene2223	Chromosome	2	PF00206;PF14698	Lyase_1;ASL_C2
gene2224	Chromosome	1	PF00764	Arginosuc_synth
gene2225	Chromosome	2	PF00199;PF06628	Catalase;Catalase-rel
gene2226	Chromosome	2	PF00501;PF13193	AMP-binding;AMP-binding_C
gene2227	Chromosome	3	PF12796;PF13637;PF00023	Ank_2;Ank_4;Ank
gene2228	Chromosome	2	PF02863;PF01316	Arg_repressor_C;Arg_repressor
gene2229	Chromosome	2	PF00185;PF02729	OTCace;OTCace_N
gene2230	Chromosome	1	PF00202	Aminotran_3
gene2231	Chromosome	1	PF00696	AA_kinase
gene2232	Chromosome	1	PF01960	ArgJ
gene2233	Chromosome	2	PF01118;PF02774	Semialdhyde_dh;Semialdhyde_dhC
gene2234	Chromosome	3	PF00107;PF13602;PF08240	ADH_zinc_N;ADH_zinc_N_2;ADH_N
gene2235	Chromosome	2	PF01433;PF17900	Peptidase_M1;Peptidase_M1_N
gene2237	Chromosome	5	PF03483;PF17759;PF03147;PF03484;PF01588	B3_4;tRNA_synthFbeta;FDX-ACB;B5;tRNA_bind
gene2238	Chromosome	2	PF01409;PF02912	tRNA-synt_2d;Phe_tRNA-synt_N
gene2239	Chromosome	1	PF13699	DUF4157
gene2240	Chromosome	1	PF00293	NUDIX
gene2241	Chromosome	2	PF00588;PF08032	SpoU_methylase;SpoU_sub_bind
gene2242	Chromosome	1	PF00453	Ribosomal_L20
gene2243	Chromosome	1	PF01632	Ribosomal_L35p
gene2244	Chromosome	2	PF00707;PF05198	IF3_C;IF3_N
gene2245	Chromosome	1	PF04456	DUF503
gene2247	Chromosome	1	PF07179	SseB
gene2248	Chromosome	1	PF00977	His_biosynth
gene2250	Chromosome	2	PF00117;PF07685	GATase;GATase_3
gene2251	Chromosome	1	PF00475	IGPD
gene2252	Chromosome	1	PF00155	Aminotran_1_2
gene2254	Chromosome	2	PF00717;PF01726	Peptidase_S24;LexA_DNA_bind
gene2255	Chromosome	1	PF13307	Helicase_C_2
gene2256	Chromosome	4	PF13167;PF16360;PF01926;PF02421	GTP-bdg_N;GTP-bdg_M;MMR_HSR1;FeoB_N
gene2257	Chromosome	5	PF05175;PF13649;PF13847;PF08241;PF02353	MTS;Methyltransf_25;Methyltransf_31;Methyltransf_11;CMAS
gene2258	Chromosome	1	PF01678	DAP_epimerase
gene2259	Chromosome	2	PF01715;PF01745	IPPT;IPT
gene2260	Chromosome	2	PF04055;PF00919	Radical_SAM;UPF0004
gene2261	Chromosome	1	PF02631	RecX
gene2262	Chromosome	3	PF00154;PF08423;PF06745	RecA;Rad51;ATPase
gene2263	Chromosome	1	PF11248	DUF3046
gene2264	Chromosome	2	PF13560;PF01381	HTH_31;HTH_3
gene2265	Chromosome	1	PF02464	CinA
gene2266	Chromosome	1	PF01066	CDP-OH_P_transf
gene2267	Chromosome	4	PF01580;PF17854;PF09397;PF13491	FtsK_SpoIIIE;FtsK_alpha;FtsK_gamma;FtsK_4TM
gene2268	Chromosome	4	PF17770;PF00753;PF12706;PF07521	RNase_J_C;Lactamase_B;Lactamase_B_2;RMMBL
gene2269	Chromosome	1	PF00701	DHDPS
gene2271	Chromosome	2	PF05173;PF01113	DapB_C;DapB_N
gene2272	Chromosome	2	PF00675;PF05193	Peptidase_M16;Peptidase_M16_C
gene2273	Chromosome	4	PF01138;PF03726;PF00575;PF00013	RNase_PH;PNPase;S1;KH_1
gene2274	Chromosome	1	PF00312	Ribosomal_S15
gene2275	Chromosome	1	PF00248	Aldo_ket_red
gene2276	Chromosome	2	PF06574;PF01687	FAD_syn;Flavokinase
gene2277	Chromosome	1	PF13302	Acetyltransf_3
gene2280	Chromosome	3	PF01509;PF16198;PF09142	TruB_N;TruB_C_2;TruB_C
gene2281	Chromosome	1	PF02033	RBFA
gene2282	Chromosome	5	PF00009;PF11987;PF04760;PF01926;PF00071	GTP_EFTU;IF-2;IF2_N;MMR_HSR1;Ras
gene2283	Chromosome	1	PF04296	YlxR
gene2284	Chromosome	2	PF13184;PF08529	KH_5;NusA_N
gene2285	Chromosome	2	PF02576;PF17384	DUF150;DUF150_C
gene2287	Chromosome	1	PF01925	TauE
gene2288	Chromosome	3	PF00587;PF04073;PF03129	tRNA-synt_2b;tRNA_edit;HGTP_anticodon
gene2289	Chromosome	5	PF13312;PF00583;PF13508;PF13673;PF08445	DUF4081;Acetyltransf_1;Acetyltransf_7;Acetyltransf_10;FR47
gene2290	Chromosome	1	PF04551	GcpE
gene2291	Chromosome	3	PF02163;PF17820;PF13180	Peptidase_M50;PDZ_6;PDZ_2
gene2292	Chromosome	1	PF00528	BPD_transp_1
gene2293	Chromosome	2	PF00005;PF09383	ABC_tran;NIL
gene2294	Chromosome	1	PF03180	Lipoprotein_9
gene2295	Chromosome	3	PF13288;PF08436;PF02670	DXPR_C;DXP_redisom_C;DXP_reductoisom
gene2296	Chromosome	1	PF04226	Transgly_assoc
gene2297	Chromosome	1	PF00474	SSF
gene2298	Chromosome	1	PF04341	DUF485
gene2300	Chromosome	1	PF01148	CTP_transf_1
gene2301	Chromosome	1	PF01765	RRF
gene2302	Chromosome	1	PF00696	AA_kinase
gene2303	Chromosome	1	PF00889	EF_TS
gene2304	Chromosome	1	PF00318	Ribosomal_S2
gene2305	Chromosome	1	PF01551	Peptidase_M23
gene2308	Chromosome	6	PF00534;PF13692;PF13439;PF13579;PF13477;PF13524	Glycos_transf_1;Glyco_trans_1_4;Glyco_transf_4;Glyco_trans_4_4;Glyco_trans_4_2;Glyco_trans_1_2
gene2310	Chromosome	1	PF07332	Phage_holin_3_6
gene2312	Chromosome	1	PF07786	DUF1624
gene2316	Chromosome	7	PF08275;PF01807;PF10410;PF13662;PF08278;PF13155;PF01751	Toprim_N;zf-CHC2;DnaB_bind;Toprim_4;DnaG_DnaB_bind;Toprim_2;Toprim
gene2317	Chromosome	3	PF07690;PF00083;PF06779	MFS_1;Sugar_tr;MFS_4
gene2318	Chromosome	2	PF01966;PF13286	HD;HD_assoc
gene2319	Chromosome	1	PF01207	Dus
gene2320	Chromosome	1	PF11716	MDMPI_N
gene2321	Chromosome	1	PF01557	FAA_hydrolase
gene2322	Chromosome	1	PF07883	Cupin_2
gene2323	Chromosome	2	PF01614;PF09339	IclR;HTH_IclR
gene2324	Chromosome	3	PF07690;PF00083;PF06779	MFS_1;Sugar_tr;MFS_4
gene2325	Chromosome	2	PF01494;PF00070	FAD_binding_3;Pyr_redox
gene2326	Chromosome	1	PF00583	Acetyltransf_1
gene2327	Chromosome	2	PF03129;PF00587	HGTP_anticodon;tRNA-synt_2b
gene2328	Chromosome	2	PF13275;PF01479	S4_2;S4
gene2329	Chromosome	2	PF02230;PF08840	Abhydrolase_2;BAAT_C
gene2330	Chromosome	2	PF13472;PF00657	Lipase_GDSL_2;Lipase_GDSL
gene2331	Chromosome	2	PF00561;PF00756	Abhydrolase_1;Esterase
gene2332	Chromosome	1	PF01053	Cys_Met_Meta_PP
gene2333	Chromosome	1	PF13468	Glyoxalase_3
gene2334	Chromosome	1	PF02517	CPBP
gene2335	Chromosome	3	PF02897;PF00326;PF05448	Peptidase_S9_N;Peptidase_S9;AXE1
gene2336	Chromosome	1	PF01266	DAO
gene2337	Chromosome	2	PF02934;PF02637	GatB_N;GatB_Yqey
gene2338	Chromosome	1	PF01425	Amidase
gene2339	Chromosome	1	PF02686	Glu-tRNAGln
gene2341	Chromosome	2	PF06737;PF01476	Transglycosylas;LysM
gene2342	Chromosome	1	PF00459	Inositol_P
gene2343	Chromosome	6	PF01653;PF03120;PF12826;PF00533;PF03119;PF14520	DNA_ligase_aden;DNA_ligase_OB;HHH_2;BRCT;DNA_ligase_ZBD;HHH_5
gene2344	Chromosome	1	PF01575	MaoC_dehydratas
gene2345	Chromosome	3	PF13561;PF00106;PF08659	adh_short_C2;adh_short;KR
gene2346	Chromosome	3	PF00108;PF02803;PF00109	Thiolase_N;Thiolase_C;ketoacyl-synt
gene2347	Chromosome	1	PF00440	TetR_N
gene2348	Chromosome	4	PF01756;PF02770;PF00441;PF02771	ACOX;Acyl-CoA_dh_M;Acyl-CoA_dh_1;Acyl-CoA_dh_N
gene2349	Chromosome	2	PF08327;PF10604	AHSA1;Polyketide_cyc2
gene2350	Chromosome	2	PF12840;PF01022	HTH_20;HTH_5
gene2352	Chromosome	2	PF13672;PF07228	PP2C_2;SpoIIE
gene2353	Chromosome	1	PF00211	Guanylate_cyc
gene2355	Chromosome	2	PF03099;PF02237	BPL_LplA_LipB;BPL_C
gene2356	Chromosome	1	PF03795	YCII
gene2357	Chromosome	2	PF01039;PF06833	Carboxyl_trans;MdcE
gene2358	Chromosome	1	PF13822	ACC_epsilon
gene2359	Chromosome	1	PF07690	MFS_1
gene2360	Chromosome	1	PF05960	DUF885
gene2361	Chromosome	1	PF00375	SDF
gene2362	Chromosome	1	PF01590	GAF
[truncated: 1,121 more rows]
