# Supplementary material for: Isolation and Optimization of Aflatoxin B1 Degradation by Uniform Design and Complete Genome Sequencing of Novel Deep-Sea Kocuria rosea Strain 13
Source: Toxins (Basel). 2023 Aug 24;15(9):520. doi: 10.3390/toxins15090520 (PMC10534749; doi:10.3390/toxins15090520)
Supplement: Supplementary file 1 [file toxins-15-00520-s001.zip › Table S4 GO annotations.xlsx]

## Sheet: GO annotations
Category	GO Description	GO ID	Gene No.	Percent(%)
biological_process	regulation of transcription, DNA-templated	GO:0006355	72	1.9
biological_process	translation	GO:0006412	57	1.5
biological_process	transmembrane transport	GO:0055085	52	1.37
biological_process	carbohydrate metabolic process	GO:0005975	46	1.21
biological_process	methylation	GO:0032259	37	0.97
biological_process	cell redox homeostasis	GO:0045454	34	0.9
biological_process	DNA integration	GO:0015074	31	0.82
biological_process	transposition, DNA-mediated	GO:0006313	30	0.79
biological_process	cell division	GO:0051301	26	0.68
biological_process	phosphorelay signal transduction system	GO:0000160	24	0.63
biological_process	DNA repair	GO:0006281	24	0.63
biological_process	biosynthetic process	GO:0009058	23	0.61
biological_process	cell cycle	GO:0007049	18	0.47
biological_process	DNA recombination	GO:0006310	18	0.47
biological_process	DNA replication	GO:0006260	16	0.42
biological_process	regulation of cell shape	GO:0008360	15	0.4
biological_process	tricarboxylic acid cycle	GO:0006099	15	0.4
biological_process	peptidoglycan biosynthetic process	GO:0009252	15	0.4
biological_process	glutamine metabolic process	GO:0006541	15	0.4
biological_process	cell wall organization	GO:0071555	14	0.37
biological_process	'de novo' IMP biosynthetic process	GO:0006189	14	0.37
biological_process	oxidation-reduction process	GO:0055114	13	0.34
biological_process	riboflavin biosynthetic process	GO:0009231	13	0.34
biological_process	gluconeogenesis	GO:0006094	11	0.29
biological_process	SOS response	GO:0009432	10	0.26
biological_process	histidine biosynthetic process	GO:0000105	10	0.26
biological_process	nucleoside metabolic process	GO:0009116	10	0.26
biological_process	protein folding	GO:0006457	9	0.24
biological_process	thiamine biosynthetic process	GO:0009228	9	0.24
biological_process	lysine biosynthetic process via diaminopimelate	GO:0009089	9	0.24
biological_process	base-excision repair	GO:0006284	8	0.21
biological_process	cytochrome complex assembly	GO:0017004	8	0.21
biological_process	glycolytic process	GO:0006096	8	0.21
biological_process	arginine biosynthetic process	GO:0006526	8	0.21
biological_process	rRNA processing	GO:0006364	8	0.21
biological_process	fatty acid biosynthetic process	GO:0006633	8	0.21
biological_process	nitrogen compound transport	GO:0071705	8	0.21
biological_process	RNA processing	GO:0006396	8	0.21
biological_process	copper ion transport	GO:0006825	8	0.21
biological_process	negative regulation of transcription, DNA-templated	GO:0045892	8	0.21
biological_process	isoleucine biosynthetic process	GO:0009097	7	0.18
biological_process	ATP synthesis coupled proton transport	GO:0015986	7	0.18
biological_process	phosphoenolpyruvate-dependent sugar phosphotransferase system	GO:0009401	7	0.18
biological_process	Mo-molybdopterin cofactor biosynthetic process	GO:0006777	7	0.18
biological_process	methionine biosynthetic process	GO:0009086	7	0.18
biological_process	'de novo' UMP biosynthetic process	GO:0044205	7	0.18
biological_process	amino acid transport	GO:0006865	7	0.18
biological_process	nucleotide-excision repair	GO:0006289	6	0.16
biological_process	lipid metabolic process	GO:0006629	6	0.16
biological_process	pentose-phosphate shunt	GO:0006098	6	0.16
biological_process	response to oxidative stress	GO:0006979	6	0.16
biological_process	cellular amino acid metabolic process	GO:0006520	6	0.16
biological_process	thiamine diphosphate biosynthetic process	GO:0009229	6	0.16
biological_process	terpenoid biosynthetic process	GO:0016114	6	0.16
biological_process	nitrogen compound metabolic process	GO:0006807	6	0.16
biological_process	cysteine biosynthetic process from serine	GO:0006535	6	0.16
biological_process	one-carbon metabolic process	GO:0006730	6	0.16
biological_process	tetrahydrofolate interconversion	GO:0035999	6	0.16
biological_process	DNA topological change	GO:0006265	6	0.16
biological_process	NAD biosynthetic process	GO:0009435	6	0.16
biological_process	metal ion transport	GO:0030001	6	0.16
biological_process	valine biosynthetic process	GO:0009099	5	0.13
biological_process	isopentenyl diphosphate biosynthetic process, methylerythritol 4-phosphate pathway	GO:0019288	5	0.13
biological_process	cellular protein modification process	GO:0006464	5	0.13
biological_process	intracellular protein transmembrane transport	GO:0065002	5	0.13
biological_process	phospholipid biosynthetic process	GO:0008654	5	0.13
biological_process	glycine decarboxylation via glycine cleavage system	GO:0019464	5	0.13
biological_process	threonine biosynthetic process	GO:0009088	5	0.13
biological_process	cellular metabolic process	GO:0044237	5	0.13
biological_process	protoporphyrinogen IX biosynthetic process	GO:0006782	5	0.13
biological_process	glycerol metabolic process	GO:0006071	5	0.13
biological_process	protein targeting	GO:0006605	5	0.13
biological_process	DNA-templated transcription, termination	GO:0006353	5	0.13
biological_process	DNA-dependent DNA replication	GO:0006261	5	0.13
biological_process	CAAX-box protein processing	GO:0071586	5	0.13
biological_process	menaquinone biosynthetic process	GO:0009234	5	0.13
biological_process	transposition	GO:0032196	5	0.13
biological_process	ATP synthesis coupled electron transport	GO:0042773	5	0.13
biological_process	phenylacetate catabolic process	GO:0010124	4	0.11
biological_process	protein transport by the Tat complex	GO:0043953	4	0.11
biological_process	chromosome segregation	GO:0007059	4	0.11
biological_process	leucine biosynthetic process	GO:0009098	4	0.11
biological_process	response to copper ion	GO:0046688	4	0.11
biological_process	pyruvate metabolic process	GO:0006090	4	0.11
biological_process	'de novo' pyrimidine nucleobase biosynthetic process	GO:0006207	4	0.11
biological_process	isoprenoid biosynthetic process	GO:0008299	4	0.11
biological_process	protein transport by the Sec complex	GO:0043952	4	0.11
biological_process	potassium ion transport	GO:0006813	4	0.11
biological_process	transcription, DNA-templated	GO:0006351	4	0.11
biological_process	DNA-templated transcription, initiation	GO:0006352	4	0.11
biological_process	response to antibiotic	GO:0046677	4	0.11
biological_process	cellular aromatic compound metabolic process	GO:0006725	4	0.11
biological_process	glucose metabolic process	GO:0006006	4	0.11
biological_process	transsulfuration	GO:0019346	4	0.11
biological_process	chorismate biosynthetic process	GO:0009423	4	0.11
biological_process	ribosomal small subunit biogenesis	GO:0042274	4	0.11
biological_process	coenzyme A biosynthetic process	GO:0015937	4	0.11
biological_process	aromatic amino acid family biosynthetic process	GO:0009073	4	0.11
biological_process	tryptophan biosynthetic process	GO:0000162	3	0.08
biological_process	lipid glycosylation	GO:0030259	3	0.08
biological_process	L-alanine catabolic process	GO:0042853	3	0.08
biological_process	detoxification of mercury ion	GO:0050787	3	0.08
biological_process	inositol catabolic process	GO:0019310	3	0.08
biological_process	tetrahydrofolate biosynthetic process	GO:0046654	3	0.08
biological_process	electron transport coupled proton transport	GO:0015990	3	0.08
biological_process	oxidative phosphorylation	GO:0006119	3	0.08
biological_process	ribosome biogenesis	GO:0042254	3	0.08
biological_process	glyoxylate cycle	GO:0006097	3	0.08
biological_process	tryptophan catabolic process to kynurenine	GO:0019441	3	0.08
biological_process	diaminopimelate biosynthetic process	GO:0019877	3	0.08
biological_process	glycerol ether metabolic process	GO:0006662	3	0.08
biological_process	proteasomal protein catabolic process	GO:0010498	3	0.08
biological_process	protein refolding	GO:0042026	3	0.08
biological_process	tRNA threonylcarbamoyladenosine modification	GO:0002949	3	0.08
biological_process	tRNA processing	GO:0008033	3	0.08
biological_process	pseudouridine synthesis	GO:0001522	3	0.08
biological_process	tetrahydrofolate metabolic process	GO:0046653	3	0.08
biological_process	pantothenate biosynthetic process	GO:0015940	3	0.08
biological_process	aerobic electron transport chain	GO:0019646	3	0.08
biological_process	cellular modified amino acid biosynthetic process	GO:0042398	3	0.08
biological_process	aerobic respiration	GO:0009060	3	0.08
biological_process	phosphate ion transport	GO:0006817	3	0.08
biological_process	response to nitrosative stress	GO:0051409	3	0.08
biological_process	phosphate ion transmembrane transport	GO:0035435	3	0.08
biological_process	urea catabolic process	GO:0043419	3	0.08
biological_process	glycogen catabolic process	GO:0005980	3	0.08
biological_process	iron-sulfur cluster assembly	GO:0016226	3	0.08
biological_process	glutamine biosynthetic process	GO:0006542	3	0.08
biological_process	protein catabolic process	GO:0030163	3	0.08
biological_process	N-acetylglucosamine metabolic process	GO:0006044	3	0.08
biological_process	transcription antitermination	GO:0031564	3	0.08
biological_process	trehalose biosynthetic process	GO:0005992	3	0.08
biological_process	tRNA modification	GO:0006400	3	0.08
biological_process	modification-dependent protein catabolic process	GO:0019941	3	0.08
biological_process	DNA methylation	GO:0006306	2	0.05
biological_process	protein metabolic process	GO:0019538	2	0.05
biological_process	chaperone-mediated protein complex assembly	GO:0051131	2	0.05
biological_process	arginine biosynthetic process via ornithine	GO:0042450	2	0.05
biological_process	selenocysteine biosynthetic process	GO:0016260	2	0.05
biological_process	carbohydrate transport	GO:0008643	2	0.05
biological_process	inositol phosphate dephosphorylation	GO:0046855	2	0.05
biological_process	pyridoxal phosphate biosynthetic process	GO:0042823	2	0.05
biological_process	protein secretion	GO:0009306	2	0.05
biological_process	rRNA catabolic process	GO:0016075	2	0.05
biological_process	DNA catabolic process	GO:0006308	2	0.05
biological_process	cellular iron ion homeostasis	GO:0006879	2	0.05
biological_process	protein secretion by the type IV secretion system	GO:0030255	2	0.05
biological_process	dTTP biosynthetic process	GO:0006235	2	0.05
biological_process	'de novo' CTP biosynthetic process	GO:0044210	2	0.05
biological_process	nitrate metabolic process	GO:0042126	2	0.05
biological_process	L-glutamate transmembrane transport	GO:0015813	2	0.05
biological_process	polysaccharide biosynthetic process	GO:0000271	2	0.05
biological_process	signal peptide processing	GO:0006465	2	0.05
biological_process	dimethylallyl diphosphate biosynthetic process	GO:0050992	2	0.05
biological_process	polyphosphate metabolic process	GO:0006797	2	0.05
biological_process	regulation of translation	GO:0006417	2	0.05
biological_process	purine nucleobase metabolic process	GO:0006144	2	0.05
biological_process	glutathione transmembrane transport	GO:0034775	2	0.05
biological_process	selenocysteine incorporation	GO:0001514	2	0.05
biological_process	nucleobase transport	GO:0015851	2	0.05
biological_process	regulation of nitrogen utilization	GO:0006808	2	0.05
biological_process	L-serine biosynthetic process	GO:0006564	2	0.05
biological_process	protein flavinylation	GO:0017013	2	0.05
biological_process	protein initiator methionine removal	GO:0070084	2	0.05
biological_process	dUMP biosynthetic process	GO:0006226	2	0.05
biological_process	fatty acid metabolic process	GO:0006631	2	0.05
biological_process	rRNA base methylation	GO:0070475	2	0.05
biological_process	response to heat	GO:0009408	2	0.05
biological_process	carbohydrate derivative metabolic process	GO:1901135	2	0.05
biological_process	cell wall macromolecule biosynthetic process	GO:0044038	2	0.05
biological_process	molybdopterin cofactor biosynthetic process	GO:0032324	2	0.05
biological_process	glycogen biosynthetic process	GO:0005978	2	0.05
biological_process	methionine metabolic process	GO:0006555	2	0.05
biological_process	porphyrin-containing compound biosynthetic process	GO:0006779	2	0.05
biological_process	proline catabolic process to glutamate	GO:0010133	2	0.05
biological_process	cellular amino acid catabolic process	GO:0009063	2	0.05
biological_process	ribosomal large subunit assembly	GO:0000027	2	0.05
biological_process	FtsZ-dependent cytokinesis	GO:0043093	2	0.05
biological_process	selenocysteinyl-tRNA(Sec) biosynthetic process	GO:0097056	2	0.05
biological_process	phenylalanyl-tRNA aminoacylation	GO:0006432	2	0.05
biological_process	peptide transport	GO:0015833	2	0.05
biological_process	protein lipoylation	GO:0009249	2	0.05
biological_process	DNA replication, synthesis of RNA primer	GO:0006269	2	0.05
biological_process	glycine biosynthetic process from serine	GO:0019264	2	0.05
biological_process	organic acid phosphorylation	GO:0031388	2	0.05
biological_process	purine nucleobase biosynthetic process	GO:0009113	2	0.05
biological_process	nucleotide metabolic process	GO:0009117	2	0.05
biological_process	catechol-containing compound metabolic process	GO:0009712	2	0.05
biological_process	photosynthesis, light reaction	GO:0019684	2	0.05
biological_process	tRNA pseudouridine synthesis	GO:0031119	2	0.05
biological_process	'de novo' AMP biosynthetic process	GO:0044208	2	0.05
biological_process	AMP salvage	GO:0044209	2	0.05
biological_process	DNA unwinding involved in DNA replication	GO:0006268	2	0.05
biological_process	regulation of DNA-templated transcription, elongation	GO:0032784	2	0.05
biological_process	division septum assembly	GO:0000917	2	0.05
biological_process	purine ribonucleoside salvage	GO:0006166	2	0.05
biological_process	purine nucleotide biosynthetic process	GO:0006164	2	0.05
biological_process	aromatic compound catabolic process	GO:0019439	2	0.05
biological_process	SRP-dependent cotranslational protein targeting to membrane	GO:0006614	2	0.05
biological_process	hydrogen peroxide catabolic process	GO:0042744	2	0.05
biological_process	lipid catabolic process	GO:0016042	2	0.05
biological_process	mycothiol biosynthetic process	GO:0010125	2	0.05
biological_process	D-xylose metabolic process	GO:0042732	2	0.05
biological_process	hydrogen sulfide biosynthetic process	GO:0070814	2	0.05
biological_process	cysteine transport	GO:0042883	2	0.05
biological_process	respiratory electron transport chain	GO:0022904	2	0.05
biological_process	positive regulation of transcription, DNA-templated	GO:0045893	2	0.05
biological_process	acetyl-CoA biosynthetic process	GO:0006085	2	0.05
biological_process	cobalamin biosynthetic process	GO:0009236	2	0.05
biological_process	UDP-N-acetylgalactosamine biosynthetic process	GO:0019277	2	0.05
biological_process	galactose metabolic process	GO:0006012	2	0.05
biological_process	RNA catabolic process	GO:0006401	2	0.05
biological_process	siderophore biosynthetic process	GO:0019290	2	0.05
biological_process	D-alanine biosynthetic process	GO:0030632	2	0.05
biological_process	heme O biosynthetic process	GO:0048034	1	0.03
biological_process	nucleotide catabolic process	GO:0009166	1	0.03
biological_process	nucleotide biosynthetic process	GO:0009165	1	0.03
biological_process	cytokinin biosynthetic process	GO:0009691	1	0.03
biological_process	mycothiol metabolic process	GO:0010126	1	0.03
biological_process	mycothiol-dependent detoxification	GO:0010127	1	0.03
biological_process	DNA dealkylation involved in DNA repair	GO:0006307	1	0.03
biological_process	urate catabolic process	GO:0019628	1	0.03
biological_process	cyclic nucleotide biosynthetic process	GO:0009190	1	0.03
biological_process	cellular response to heat	GO:0034605	1	0.03
biological_process	regulation of DNA repair	GO:0006282	1	0.03
biological_process	tyrosine metabolic process	GO:0006570	1	0.03
biological_process	tyrosine biosynthetic process	GO:0006571	1	0.03
biological_process	DNA replication initiation	GO:0006270	1	0.03
biological_process	regulation of DNA replication	GO:0006275	1	0.03
biological_process	regulation of translational fidelity	GO:0006450	1	0.03
biological_process	intracellular signal transduction	GO:0035556	1	0.03
biological_process	antibiotic metabolic process	GO:0016999	1	0.03
biological_process	7,8-dihydroneopterin 3'-triphosphate biosynthetic process	GO:0035998	1	0.03
biological_process	tRNA 5'-leader removal	GO:0001682	1	0.03
biological_process	DNA restriction-modification system	GO:0009307	1	0.03
biological_process	deoxyribonucleotide biosynthetic process	GO:0009263	1	0.03
biological_process	cellular response to starvation	GO:0009267	1	0.03
biological_process	rhamnose catabolic process	GO:0019301	1	0.03
biological_process	transcription initiation from bacterial-type RNA polymerase promoter	GO:0001123	1	0.03
biological_process	xenobiotic detoxification by transmembrane export across the plasma membrane	GO:1990961	1	0.03
biological_process	glutathione catabolic process	GO:0006751	1	0.03
biological_process	rRNA methylation	GO:0031167	1	0.03
biological_process	folic acid-containing compound biosynthetic process	GO:0009396	1	0.03
biological_process	oxygen transport	GO:0015671	1	0.03
biological_process	L-arabinose catabolic process to xylulose 5-phosphate	GO:0019569	1	0.03
biological_process	1-deoxy-D-xylulose 5-phosphate biosynthetic process	GO:0052865	1	0.03
biological_process	dTDP biosynthetic process	GO:0006233	1	0.03
biological_process	dTMP biosynthetic process	GO:0006231	1	0.03
biological_process	peptidyl-glutamine methylation	GO:0018364	1	0.03
biological_process	phosphatidylcholine metabolic process	GO:0046470	1	0.03
biological_process	mannitol metabolic process	GO:0019594	1	0.03
biological_process	aspartate transmembrane transport	GO:0015810	1	0.03
biological_process	guanosine tetraphosphate metabolic process	GO:0015969	1	0.03
biological_process	alanine biosynthetic process	GO:0006523	1	0.03
biological_process	CTP biosynthetic process	GO:0006241	1	0.03
biological_process	protein pupylation	GO:0070490	1	0.03
biological_process	asparagine biosynthetic process	GO:0006529	1	0.03
biological_process	asparagine metabolic process	GO:0006528	1	0.03
biological_process	uracil salvage	GO:0006223	1	0.03
biological_process	glycerol catabolic process	GO:0019563	1	0.03
biological_process	phosphate-containing compound metabolic process	GO:0006796	1	0.03
biological_process	alanyl-tRNA aminoacylation	GO:0006419	1	0.03
biological_process	translational termination	GO:0006415	1	0.03
biological_process	GDP-mannose biosynthetic process	GO:0009298	1	0.03
biological_process	propionate catabolic process, 2-methylcitrate cycle	GO:0019629	1	0.03
biological_process	CDP-diacylglycerol biosynthetic process	GO:0016024	1	0.03
biological_process	siroheme biosynthetic process	GO:0019354	1	0.03
biological_process	molybdate ion transport	GO:0015689	1	0.03
biological_process	aromatic amino acid family metabolic process	GO:0009072	1	0.03
biological_process	nicotinamide nucleotide metabolic process	GO:0046496	1	0.03
biological_process	dUTP catabolic process	GO:0046081	1	0.03
biological_process	L-proline biosynthetic process	GO:0055129	1	0.03
biological_process	threonine catabolic process	GO:0006567	1	0.03
biological_process	pyrimidine nucleobase metabolic process	GO:0006206	1	0.03
biological_process	glycyl-tRNA aminoacylation	GO:0006426	1	0.03
biological_process	histidyl-tRNA aminoacylation	GO:0006427	1	0.03
biological_process	glutamyl-tRNA aminoacylation	GO:0006424	1	0.03
biological_process	aspartyl-tRNA aminoacylation	GO:0006422	1	0.03
biological_process	cysteinyl-tRNA aminoacylation	GO:0006423	1	0.03
biological_process	arginyl-tRNA aminoacylation	GO:0006420	1	0.03
biological_process	tRNA-guanine transglycosylation	GO:0101030	1	0.03
biological_process	hexose metabolic process	GO:0019318	1	0.03
biological_process	isoleucyl-tRNA aminoacylation	GO:0006428	1	0.03
biological_process	leucyl-tRNA aminoacylation	GO:0006429	1	0.03
biological_process	nitrate assimilation	GO:0042128	1	0.03
biological_process	proline transport	GO:0015824	1	0.03
biological_process	protein maturation by iron-sulfur cluster transfer	GO:0097428	1	0.03
biological_process	sulfate reduction	GO:0019419	1	0.03
biological_process	trans-translation	GO:0070929	1	0.03
biological_process	D-glucarate catabolic process	GO:0042838	1	0.03
biological_process	oxaloacetate metabolic process	GO:0006107	1	0.03
biological_process	fumarate metabolic process	GO:0006106	1	0.03
biological_process	malate metabolic process	GO:0006108	1	0.03
biological_process	fatty acid beta-oxidation	GO:0006635	1	0.03
biological_process	oligosaccharide biosynthetic process	GO:0009312	1	0.03
biological_process	glucan biosynthetic process	GO:0009250	1	0.03
biological_process	peptidoglycan catabolic process	GO:0009253	1	0.03
biological_process	rRNA 5'-end processing	GO:0000967	1	0.03
biological_process	FAD biosynthetic process	GO:0006747	1	0.03
biological_process	acetoin metabolic process	GO:0045149	1	0.03
biological_process	toxin biosynthetic process	GO:0009403	1	0.03
biological_process	removal of superoxide radicals	GO:0019430	1	0.03
biological_process	DNA biosynthetic process	GO:0071897	1	0.03
biological_process	branched-chain amino acid biosynthetic process	GO:0009082	1	0.03
biological_process	regulation of sporulation	GO:0043937	1	0.03
biological_process	chorismate metabolic process	GO:0046417	1	0.03
biological_process	negative regulation of phosphate metabolic process	GO:0045936	1	0.03
biological_process	cellular manganese ion homeostasis	GO:0030026	1	0.03
biological_process	pantothenate catabolic process	GO:0015941	1	0.03
biological_process	formate oxidation	GO:0015944	1	0.03
biological_process	polysaccharide metabolic process	GO:0005976	1	0.03
biological_process	cellulose catabolic process	GO:0030245	1	0.03
biological_process	protein dephosphorylation	GO:0006470	1	0.03
biological_process	N-terminal protein amino acid acetylation	GO:0006474	1	0.03
biological_process	glycerol-3-phosphate catabolic process	GO:0046168	1	0.03
biological_process	enzyme-directed rRNA 2'-O-methylation	GO:0000453	1	0.03
biological_process	polyphosphate biosynthetic process	GO:0006799	1	0.03
biological_process	heme A biosynthetic process	GO:0006784	1	0.03
biological_process	electron transport chain	GO:0022900	1	0.03
biological_process	acetyl-CoA biosynthetic process from acetate	GO:0019427	1	0.03
biological_process	glycerol-3-phosphate metabolic process	GO:0006072	1	0.03
biological_process	polyketide metabolic process	GO:0030638	1	0.03
biological_process	gamma-aminobutyric acid metabolic process	GO:0009448	1	0.03
biological_process	creatinine catabolic process	GO:0006602	1	0.03
biological_process	creatine biosynthetic process	GO:0006601	1	0.03
biological_process	lactate oxidation	GO:0019516	1	0.03
biological_process	D-amino acid catabolic process	GO:0019478	1	0.03
biological_process	carbohydrate derivative biosynthetic process	GO:1901137	1	0.03
biological_process	carbon fixation	GO:0015977	1	0.03
biological_process	purine nucleoside triphosphate catabolic process	GO:0009146	1	0.03
biological_process	lipoprotein biosynthetic process	GO:0042158	1	0.03
biological_process	zinc ion transport	GO:0006829	1	0.03
biological_process	alpha-glucan biosynthetic process	GO:0030979	1	0.03
biological_process	plasma membrane ATP synthesis coupled proton transport	GO:0042777	1	0.03
biological_process	D-gluconate metabolic process	GO:0019521	1	0.03
biological_process	positive regulation of translation	GO:0045727	1	0.03
biological_process	negative regulation of ribosome biogenesis	GO:0090071	1	0.03
biological_process	GTP biosynthetic process	GO:0006183	1	0.03
biological_process	intracellular transport	GO:0046907	1	0.03
biological_process	pyrimidine nucleoside metabolic process	GO:0006213	1	0.03
biological_process	DNA-templated transcription, elongation	GO:0006354	1	0.03
biological_process	enzyme active site formation	GO:0018307	1	0.03
biological_process	protein repair	GO:0030091	1	0.03
biological_process	IMP biosynthetic process	GO:0006188	1	0.03
biological_process	threonyl-tRNA aminoacylation	GO:0006435	1	0.03
biological_process	seryl-tRNA aminoacylation	GO:0006434	1	0.03
biological_process	tyrosyl-tRNA aminoacylation	GO:0006437	1	0.03
biological_process	tryptophanyl-tRNA aminoacylation	GO:0006436	1	0.03
biological_process	methionyl-tRNA aminoacylation	GO:0006431	1	0.03
biological_process	lysyl-tRNA aminoacylation	GO:0006430	1	0.03
biological_process	prolyl-tRNA aminoacylation	GO:0006433	1	0.03
biological_process	peptidyl-pyrromethane cofactor linkage	GO:0018160	1	0.03
biological_process	valyl-tRNA aminoacylation	GO:0006438	1	0.03
biological_process	tRNA wobble adenosine to inosine editing	GO:0002100	1	0.03
biological_process	cardiolipin biosynthetic process	GO:0032049	1	0.03
biological_process	GPI anchor biosynthetic process	GO:0006506	1	0.03
biological_process	regulation of RNA metabolic process	GO:0051252	1	0.03
biological_process	carboxylic acid metabolic process	GO:0019752	1	0.03
biological_process	protein complex oligomerization	GO:0051259	1	0.03
biological_process	protein polymerization	GO:0051258	1	0.03
biological_process	maturation of SSU-rRNA	GO:0030490	1	0.03
biological_process	urea metabolic process	GO:0019627	1	0.03
biological_process	fructose 6-phosphate metabolic process	GO:0006002	1	0.03
biological_process	glyoxylate catabolic process	GO:0009436	1	0.03
biological_process	cyanate metabolic process	GO:0009439	1	0.03
biological_process	oligopeptide transport	GO:0006857	1	0.03
biological_process	GDP-mannose metabolic process	GO:0019673	1	0.03
biological_process	protein-chromophore linkage	GO:0018298	1	0.03
biological_process	primary metabolic process	GO:0044238	1	0.03
biological_process	negative regulation of translational elongation	GO:0045900	1	0.03
biological_process	S-adenosylmethionine biosynthetic process	GO:0006556	1	0.03
biological_process	intein-mediated protein splicing	GO:0016539	1	0.03
biological_process	cellular response to cold	GO:0070417	1	0.03
biological_process	glycine biosynthetic process	GO:0006545	1	0.03
biological_process	glutamine catabolic process	GO:0006543	1	0.03
biological_process	glyoxylate metabolic process	GO:0046487	1	0.03
biological_process	allantoin catabolic process	GO:0000256	1	0.03
biological_process	UMP salvage	GO:0044206	1	0.03
biological_process	nodulation	GO:0009877	1	0.03
biological_process	adenine salvage	GO:0006168	1	0.03
biological_process	chromosome separation	GO:0051304	1	0.03
biological_process	3,4-dihydroxybenzoate metabolic process	GO:0046278	1	0.03
biological_process	second-messenger-mediated signaling	GO:0019932	1	0.03
biological_process	glutamate catabolic process to 2-oxoglutarate	GO:0019551	1	0.03
biological_process	folic acid biosynthetic process	GO:0046656	1	0.03
biological_process	protein-containing complex assembly	GO:0065003	1	0.03
biological_process	nucleobase-containing compound metabolic process	GO:0006139	1	0.03
biological_process	ribonucleoside monophosphate biosynthetic process	GO:0009156	1	0.03
biological_process	taurine transport	GO:0015734	1	0.03
biological_process	metabolic process	GO:0008152	1	0.03
biological_process	dephosphorylation	GO:0016311	1	0.03
biological_process	phosphorylation	GO:0016310	1	0.03
biological_process	FMN biosynthetic process	GO:0009398	1	0.03
biological_process	chromosome condensation	GO:0030261	1	0.03
biological_process	queuosine biosynthetic process	GO:0008616	1	0.03
biological_process	pyrimidine nucleotide metabolic process	GO:0006220	1	0.03
biological_process	recombinational repair	GO:0000725	1	0.03
biological_process	UTP biosynthetic process	GO:0006228	1	0.03
biological_process	dUTP biosynthetic process	GO:0006229	1	0.03
biological_process	xylan catabolic process	GO:0045493	1	0.03
biological_process	glycerol-3-phosphate biosynthetic process	GO:0046167	1	0.03
biological_process	protein import	GO:0017038	1	0.03
biological_process	protein O-linked glycosylation	GO:0006493	1	0.03
biological_process	mature ribosome assembly	GO:0042256	1	0.03
biological_process	substituted mannan metabolic process	GO:0006080	1	0.03
biological_process	cellular aldehyde metabolic process	GO:0006081	1	0.03
biological_process	organic acid metabolic process	GO:0006082	1	0.03
biological_process	xylulose metabolic process	GO:0005997	1	0.03
biological_process	L-phenylalanine catabolic process	GO:0006559	1	0.03
biological_process	IMP salvage	GO:0032264	1	0.03
biological_process	glutamate biosynthetic process	GO:0006537	1	0.03
biological_process	negative regulation of translation	GO:0017148	1	0.03
biological_process	beta-ketoadipate pathway	GO:0042952	1	0.03
biological_process	glycerophospholipid metabolic process	GO:0006650	1	0.03
biological_process	3,4-dihydroxybenzoate catabolic process	GO:0019619	1	0.03
biological_process	iron ion transport	GO:0006826	1	0.03
biological_process	carbon utilization	GO:0015976	1	0.03
biological_process	cellular phosphate ion homeostasis	GO:0030643	1	0.03
biological_process	UDP-glucose metabolic process	GO:0006011	1	0.03
biological_process	5-phosphoribose 1-diphosphate biosynthetic process	GO:0006015	1	0.03
biological_process	sulfate assimilation, phosphoadenylyl sulfate reduction by phosphoadenylyl-sulfate reductase (thioredoxin)	GO:0019379	1	0.03
biological_process	mRNA catabolic process	GO:0006402	1	0.03
biological_process	sister chromatid cohesion	GO:0007062	1	0.03
biological_process	cellular respiration	GO:0045333	1	0.03
biological_process	rhamnose metabolic process	GO:0019299	1	0.03
biological_process	queuosine salvage	GO:1990397	1	0.03
biological_process	protein transport	GO:0015031	1	0.03
biological_process	mRNA processing	GO:0006397	1	0.03
cellular_component	integral component of membrane	GO:0016021	776	20.44
cellular_component	cytoplasm	GO:0005737	227	5.98
cellular_component	plasma membrane	GO:0005886	162	4.27
cellular_component	ribosome	GO:0005840	41	1.08
cellular_component	obsolete cell	GO:0005623	38	1
cellular_component	integral component of plasma membrane	GO:0005887	21	0.55
cellular_component	ATP-binding cassette (ABC) transporter complex	GO:0043190	18	0.47
cellular_component	membrane	GO:0016020	10	0.26
cellular_component	large ribosomal subunit	GO:0015934	8	0.21
cellular_component	small ribosomal subunit	GO:0015935	6	0.16
cellular_component	periplasmic space	GO:0042597	5	0.13
cellular_component	proton-transporting ATP synthase complex, catalytic core F(1)	GO:0045261	5	0.13
cellular_component	respirasome	GO:0070469	4	0.11
cellular_component	nitrate reductase complex	GO:0009325	4	0.11
cellular_component	TAT protein transport complex	GO:0033281	4	0.11
cellular_component	excinuclease repair complex	GO:0009380	3	0.08
cellular_component	primosome complex	GO:1990077	3	0.08
cellular_component	proton-transporting ATP synthase complex, coupling factor F(o)	GO:0045263	3	0.08
cellular_component	chromosome	GO:0005694	3	0.08
cellular_component	fatty acid synthase complex	GO:0005835	2	0.05
cellular_component	glycine cleavage complex	GO:0005960	2	0.05
cellular_component	DNA polymerase III complex	GO:0009360	2	0.05
cellular_component	acetyl-CoA carboxylase complex	GO:0009317	2	0.05
cellular_component	molybdopterin synthase complex	GO:0019008	2	0.05
cellular_component	exodeoxyribonuclease VII complex	GO:0009318	2	0.05
cellular_component	cytochrome complex	GO:0070069	2	0.05
cellular_component	plasma membrane light-harvesting complex	GO:0030077	2	0.05
cellular_component	proteasome complex	GO:0000502	2	0.05
cellular_component	extracellular region	GO:0005576	2	0.05
cellular_component	tRNA (m1A) methyltransferase complex	GO:0031515	1	0.03
cellular_component	intrinsic component of plasma membrane	GO:0031226	1	0.03
cellular_component	glutamyl-tRNA(Gln) amidotransferase complex	GO:0030956	1	0.03
cellular_component	succinate dehydrogenase complex	GO:0045281	1	0.03
cellular_component	nucleoid	GO:0009295	1	0.03
cellular_component	voltage-gated potassium channel complex	GO:0008076	1	0.03
cellular_component	phosphopyruvate hydratase complex	GO:0000015	1	0.03
cellular_component	3-isopropylmalate dehydratase complex	GO:0009316	1	0.03
cellular_component	ribonucleoside-diphosphate reductase complex	GO:0005971	1	0.03
cellular_component	cell division site	GO:0032153	1	0.03
cellular_component	tricarboxylic acid cycle enzyme complex	GO:0045239	1	0.03
cellular_component	polyphosphate kinase complex	GO:0009358	1	0.03
cellular_component	formate dehydrogenase complex	GO:0009326	1	0.03
cellular_component	cell surface	GO:0009986	1	0.03
cellular_component	Holliday junction helicase complex	GO:0009379	1	0.03
cellular_component	signal recognition particle	GO:0048500	1	0.03
cellular_component	glycerol-3-phosphate dehydrogenase complex	GO:0009331	1	0.03
cellular_component	riboflavin synthase complex	GO:0009349	1	0.03
molecular_function	DNA binding	GO:0003677	301	7.93
molecular_function	ATP binding	GO:0005524	260	6.85
molecular_function	metal ion binding	GO:0046872	149	3.92
molecular_function	oxidoreductase activity	GO:0016491	128	3.37
molecular_function	hydrolase activity	GO:0016787	122	3.21
molecular_function	DNA-binding transcription factor activity	GO:0003700	110	2.9
molecular_function	transmembrane transporter activity	GO:0022857	103	2.71
molecular_function	catalytic activity	GO:0003824	77	2.03
molecular_function	transferase activity	GO:0016740	73	1.92
molecular_function	zinc ion binding	GO:0008270	62	1.63
molecular_function	ATPase activity	GO:0016887	61	1.61
molecular_function	magnesium ion binding	GO:0000287	59	1.55
molecular_function	structural constituent of ribosome	GO:0003735	51	1.34
molecular_function	nucleic acid binding	GO:0003676	49	1.29
molecular_function	isomerase activity	GO:0016853	35	0.92
molecular_function	rRNA binding	GO:0019843	35	0.92
molecular_function	flavin adenine dinucleotide binding	GO:0050660	34	0.9
molecular_function	pyridoxal phosphate binding	GO:0030170	32	0.84
molecular_function	methyltransferase activity	GO:0008168	31	0.82
molecular_function	kinase activity	GO:0016301	30	0.79
molecular_function	RNA binding	GO:0003723	30	0.79
molecular_function	transposase activity	GO:0004803	28	0.74
molecular_function	GTP binding	GO:0005525	26	0.68
molecular_function	lyase activity	GO:0016829	26	0.68
molecular_function	4 iron, 4 sulfur cluster binding	GO:0051539	24	0.63
molecular_function	NAD binding	GO:0051287	22	0.58
molecular_function	heme binding	GO:0020037	21	0.55
molecular_function	NADP binding	GO:0050661	21	0.55
molecular_function	sequence-specific DNA binding	GO:0043565	21	0.55
molecular_function	electron transfer activity	GO:0009055	21	0.55
molecular_function	phosphorelay sensor kinase activity	GO:0000155	20	0.53
molecular_function	oxidoreductase activity, acting on the aldehyde or oxo group of donors, NAD or NADP as acceptor	GO:0016620	20	0.53
molecular_function	FAD binding	GO:0071949	20	0.53
molecular_function	N-acetyltransferase activity	GO:0008080	19	0.5
molecular_function	dioxygenase activity	GO:0051213	18	0.47
molecular_function	tRNA binding	GO:0000049	18	0.47
molecular_function	2 iron, 2 sulfur cluster binding	GO:0051537	17	0.45
molecular_function	GTPase activity	GO:0003924	15	0.4
molecular_function	monooxygenase activity	GO:0004497	15	0.4
molecular_function	helicase activity	GO:0004386	15	0.4
molecular_function	ligase activity	GO:0016874	15	0.4
molecular_function	nucleotide binding	GO:0000166	14	0.37
molecular_function	transferase activity, transferring acyl groups other than amino-acyl groups	GO:0016747	14	0.37
molecular_function	cation transmembrane transporter activity	GO:0008324	14	0.37
molecular_function	serine-type endopeptidase activity	GO:0004252	13	0.34
molecular_function	copper ion binding	GO:0005507	13	0.34
molecular_function	metalloendopeptidase activity	GO:0004222	13	0.34
molecular_function	oxidoreductase activity, acting on paired donors, with incorporation or reduction of molecular oxygen	GO:0016705	13	0.34
molecular_function	transaminase activity	GO:0008483	12	0.32
molecular_function	obsolete cofactor binding	GO:0048037	12	0.32
molecular_function	FMN binding	GO:0010181	12	0.32
molecular_function	protein dimerization activity	GO:0046983	12	0.32
molecular_function	oxidoreductase activity, acting on the CH-CH group of donors	GO:0016627	12	0.32
molecular_function	thiamine pyrophosphate binding	GO:0030976	12	0.32
molecular_function	iron ion binding	GO:0005506	11	0.29
molecular_function	recombinase activity	GO:0000150	11	0.29
molecular_function	peptidase activity	GO:0008233	11	0.29
molecular_function	nucleotidyltransferase activity	GO:0016779	10	0.26
molecular_function	transferase activity, transferring glycosyl groups	GO:0016757	10	0.26
molecular_function	5-amino-6-(5-phosphoribosylamino)uracil reductase activity	GO:0008703	10	0.26
molecular_function	ATPase-coupled cation transmembrane transporter activity	GO:0019829	9	0.24
molecular_function	aminopeptidase activity	GO:0004177	9	0.24
molecular_function	obsolete coenzyme binding	GO:0050662	9	0.24
molecular_function	DNA-directed DNA polymerase activity	GO:0003887	9	0.24
molecular_function	ATPase-coupled transmembrane transporter activity	GO:0042626	9	0.24
molecular_function	metallopeptidase activity	GO:0008237	9	0.24
molecular_function	unfolded protein binding	GO:0051082	9	0.24
molecular_function	endonuclease activity	GO:0004519	9	0.24
molecular_function	iron-sulfur cluster binding	GO:0051536	9	0.24
molecular_function	transferase activity, transferring hexosyl groups	GO:0016758	9	0.24
molecular_function	hydrolase activity, acting on carbon-nitrogen (but not peptide) bonds	GO:0016810	8	0.21
molecular_function	proton-transporting ATP synthase activity, rotational mechanism	GO:0046933	8	0.21
molecular_function	antioxidant activity	GO:0016209	8	0.21
molecular_function	translation elongation factor activity	GO:0003746	8	0.21
molecular_function	carbohydrate binding	GO:0030246	8	0.21
molecular_function	damaged DNA binding	GO:0003684	8	0.21
molecular_function	protein disulfide oxidoreductase activity	GO:0015035	8	0.21
molecular_function	manganese ion binding	GO:0030145	7	0.18
molecular_function	DNA helicase activity	GO:0003678	7	0.18
molecular_function	peroxidase activity	GO:0004601	7	0.18
molecular_function	ferric iron binding	GO:0008199	7	0.18
molecular_function	CoA-transferase activity	GO:0008410	6	0.16
molecular_function	NADH dehydrogenase (ubiquinone) activity	GO:0008137	6	0.16
molecular_function	hydrolase activity, hydrolyzing O-glycosyl compounds	GO:0004553	6	0.16
molecular_function	cytochrome-c oxidase activity	GO:0004129	6	0.16
molecular_function	amidase activity	GO:0004040	6	0.16
molecular_function	nuclease activity	GO:0004518	6	0.16
molecular_function	nickel cation binding	GO:0016151	6	0.16
molecular_function	peroxiredoxin activity	GO:0051920	6	0.16
molecular_function	metal ion transmembrane transporter activity	GO:0046873	6	0.16
molecular_function	cysteine-type endopeptidase activity	GO:0004197	5	0.13
molecular_function	aspartic-type endopeptidase activity	GO:0004190	5	0.13
molecular_function	sigma factor activity	GO:0016987	5	0.13
molecular_function	transferase activity, transferring acyl groups	GO:0016746	5	0.13
molecular_function	RNA methyltransferase activity	GO:0008173	5	0.13
molecular_function	hydrolase activity, acting on carbon-nitrogen (but not peptide) bonds, in linear amides	GO:0016811	5	0.13
molecular_function	aminoacyl-tRNA editing activity	GO:0002161	5	0.13
molecular_function	phosphoric diester hydrolase activity	GO:0008081	5	0.13
molecular_function	nitrate reductase activity	GO:0008940	5	0.13
molecular_function	glutaminase activity	GO:0004359	5	0.13
molecular_function	protein kinase activity	GO:0004672	5	0.13
molecular_function	3'-5' exonuclease activity	GO:0008408	5	0.13
molecular_function	phosphotransferase activity, alcohol group as acceptor	GO:0016773	4	0.11
molecular_function	protein transmembrane transporter activity	GO:0008320	4	0.11
molecular_function	quinone binding	GO:0048038	4	0.11
molecular_function	DNA-directed 5'-3' RNA polymerase activity	GO:0003899	4	0.11
molecular_function	oxidoreductase activity, acting on the CH-NH2 group of donors, NAD or NADP as acceptor	GO:0016639	4	0.11
molecular_function	oxygen binding	GO:0019825	4	0.11
molecular_function	transition metal ion binding	GO:0046914	4	0.11
molecular_function	oxidoreductase activity, acting on a sulfur group of donors, NAD(P) as acceptor	GO:0016668	4	0.11
molecular_function	class I DNA-(apurinic or apyrimidinic site) endonuclease activity	GO:0140078	4	0.11
molecular_function	NAD+ binding	GO:0070403	4	0.11
molecular_function	protein serine/threonine kinase activity	GO:0004674	4	0.11
molecular_function	pyruvate dehydrogenase (acetyl-transferring) activity	GO:0004739	4	0.11
molecular_function	enoyl-CoA hydratase activity	GO:0004300	4	0.11
molecular_function	peptidyl-prolyl cis-trans isomerase activity	GO:0003755	4	0.11
molecular_function	single-stranded DNA binding	GO:0003697	4	0.11
molecular_function	P-P-bond-hydrolysis-driven protein transmembrane transporter activity	GO:0015450	4	0.11
molecular_function	inorganic phosphate transmembrane transporter activity	GO:0005315	4	0.11
molecular_function	ribosome binding	GO:0043022	4	0.11
molecular_function	DNA topoisomerase type II (double strand cut, ATP-hydrolyzing) activity	GO:0003918	4	0.11
molecular_function	oxidoreductase activity, acting on the CH-OH group of donors, NAD or NADP as acceptor	GO:0016616	4	0.11
molecular_function	glycerone kinase activity	GO:0004371	4	0.11
molecular_function	acyl-CoA ligase activity	GO:0003996	3	0.08
molecular_function	3-oxo-pimeloyl-[acp] methyl ester reductase activity	GO:0102132	3	0.08
molecular_function	phosphotransferase activity, phosphate group as acceptor	GO:0016776	3	0.08
molecular_function	oxygen carrier activity	GO:0005344	3	0.08
molecular_function	serine O-acetyltransferase activity	GO:0009001	3	0.08
molecular_function	alanine dehydrogenase activity	GO:0000286	3	0.08
molecular_function	5-methyltetrahydropteroyltriglutamate-homocysteine S-methyltransferase activity	GO:0003871	3	0.08
molecular_function	arylformamidase activity	GO:0004061	3	0.08
molecular_function	tRNA pseudouridine synthase activity	GO:0106029	3	0.08
molecular_function	thiosulfate sulfurtransferase activity	GO:0004792	3	0.08
molecular_function	hydroxymethyl-, formyl- and related transferase activity	GO:0016742	3	0.08
molecular_function	N-methyltransferase activity	GO:0008170	3	0.08
molecular_function	mercury ion binding	GO:0045340	3	0.08
molecular_function	3-oxoacyl-[acyl-carrier-protein] reductase (NADPH) activity	GO:0004316	3	0.08
molecular_function	glycogen debranching enzyme activity	GO:0004133	3	0.08
molecular_function	penicillin binding	GO:0008658	3	0.08
molecular_function	3-oxo-glutaryl-[acp] methyl ester reductase activity	GO:0102131	3	0.08
molecular_function	translation initiation factor activity	GO:0003743	3	0.08
molecular_function	decanoate-CoA ligase activity	GO:0102391	3	0.08
molecular_function	exonuclease activity	GO:0004527	3	0.08
molecular_function	endoribonuclease activity	GO:0004521	3	0.08
molecular_function	nitrite reductase (NO-forming) activity	GO:0050421	3	0.08
molecular_function	glutamate-ammonia ligase activity	GO:0004356	3	0.08
molecular_function	glutamate-cysteine ligase activity	GO:0004357	3	0.08
molecular_function	urease activity	GO:0009039	3	0.08
molecular_function	formyltetrahydrofolate deformylase activity	GO:0008864	3	0.08
molecular_function	transferase activity, transferring alkyl or aryl (other than methyl) groups	GO:0016765	3	0.08
molecular_function	lactate transmembrane transporter activity	GO:0015129	3	0.08
molecular_function	gluconate transmembrane transporter activity	GO:0015128	3	0.08
molecular_function	channel activity	GO:0015267	3	0.08
molecular_function	alanine:sodium symporter activity	GO:0015655	3	0.08
molecular_function	nitric oxide dioxygenase activity	GO:0008941	3	0.08
molecular_function	cysteine synthase activity	GO:0004124	3	0.08
molecular_function	carboxy-lyase activity	GO:0016831	3	0.08
molecular_function	molybdenum ion binding	GO:0030151	3	0.08
molecular_function	serine-type peptidase activity	GO:0008236	3	0.08
molecular_function	pseudouridine synthase activity	GO:0009982	3	0.08
molecular_function	carbonate dehydratase activity	GO:0004089	3	0.08
molecular_function	long-chain fatty acid-CoA ligase activity	GO:0004467	3	0.08
molecular_function	polyphosphate kinase activity	GO:0008976	3	0.08
molecular_function	phosphoribosylformylglycinamidine synthase activity	GO:0004642	3	0.08
molecular_function	mercury (II) reductase activity	GO:0016152	3	0.08
molecular_function	3-hydroxyacyl-CoA dehydrogenase activity	GO:0003857	3	0.08
molecular_function	acetyl-CoA carboxylase activity	GO:0003989	3	0.08
molecular_function	oxidoreductase activity, acting on CH-OH group of donors	GO:0016614	3	0.08
molecular_function	succinyl-diaminopimelate desuccinylase activity	GO:0009014	3	0.08
molecular_function	excinuclease ABC activity	GO:0009381	3	0.08
molecular_function	carbohydrate derivative binding	GO:0097367	3	0.08
molecular_function	symporter activity	GO:0015293	3	0.08
molecular_function	solute:proton antiporter activity	GO:0015299	3	0.08
molecular_function	glutaminyl-tRNA synthase (glutamine-hydrolyzing) activity	GO:0050567	3	0.08
molecular_function	RNA helicase activity	GO:0003724	3	0.08
molecular_function	sarcosine oxidase activity	GO:0008115	3	0.08
molecular_function	beta-lactamase activity	GO:0008800	2	0.05
molecular_function	phospho-N-acetylmuramoyl-pentapeptide-transferase activity	GO:0008963	2	0.05
molecular_function	prenyltransferase activity	GO:0004659	2	0.05
molecular_function	proline dehydrogenase activity	GO:0004657	2	0.05
molecular_function	GMP synthase (glutamine-hydrolyzing) activity	GO:0003922	2	0.05
molecular_function	L-alanine:2-oxoglutarate aminotransferase activity	GO:0004021	2	0.05
molecular_function	alcohol dehydrogenase (NAD+) activity	GO:0004022	2	0.05
molecular_function	1-pyrroline-5-carboxylate dehydrogenase activity	GO:0003842	2	0.05
molecular_function	glycerate kinase activity	GO:0008887	2	0.05
molecular_function	molybdopterin cofactor binding	GO:0043546	2	0.05
molecular_function	phosphopantetheine binding	GO:0031177	2	0.05
molecular_function	aryl-alcohol dehydrogenase (NAD+) activity	GO:0018456	2	0.05
molecular_function	catalase activity	GO:0004096	2	0.05
molecular_function	acyl-CoA dehydrogenase activity	GO:0003995	2	0.05
molecular_function	benzoate 1,2-dioxygenase activity	GO:0018623	2	0.05
molecular_function	intramolecular transferase activity, phosphotransferases	GO:0016868	2	0.05
molecular_function	large ribosomal subunit rRNA binding	GO:0070180	2	0.05
molecular_function	dinitrosyl-iron complex binding	GO:0035731	2	0.05
molecular_function	ubiquitin-like modifier activating enzyme activity	GO:0008641	2	0.05
molecular_function	ribosomal large subunit binding	GO:0043023	2	0.05
molecular_function	phosphotransferase activity, for other substituted phosphate groups	GO:0016780	2	0.05
molecular_function	uracil phosphoribosyltransferase activity	GO:0004845	2	0.05
molecular_function	amino acid binding	GO:0016597	2	0.05
molecular_function	5'-3' exoribonuclease activity	GO:0004534	2	0.05
molecular_function	ion transmembrane transporter activity	GO:0015075	2	0.05
molecular_function	oxidoreductase activity, acting on diphenols and related substances as donors	GO:0016679	2	0.05
molecular_function	xenobiotic transmembrane transporter activity	GO:0042910	2	0.05
molecular_function	tetrahydrofolylpolyglutamate synthase activity	GO:0004326	2	0.05
molecular_function	calcium ion binding	GO:0005509	2	0.05
molecular_function	methione N-acyltransferase activity	GO:0103045	2	0.05
molecular_function	exodeoxyribonuclease VII activity	GO:0008855	2	0.05
molecular_function	ribonucleoside-diphosphate reductase activity, thioredoxin disulfide as acceptor	GO:0004748	2	0.05
molecular_function	pyruvate kinase activity	GO:0004743	2	0.05
molecular_function	4-aminobutyrate:2-oxoglutarate transaminase activity	GO:0034386	2	0.05
molecular_function	serine 3-dehydrogenase activity	GO:0031132	2	0.05
molecular_function	electron transporter, transferring electrons within the cyclic electron transport pathway of photosynthesis activity	GO:0045156	2	0.05
molecular_function	alcohol dehydrogenase (NADP+) activity	GO:0008106	2	0.05
molecular_function	fatty acid synthase activity	GO:0004312	2	0.05
molecular_function	3-oxoacyl-[acyl-carrier-protein] synthase activity	GO:0004315	2	0.05
molecular_function	IMP dehydrogenase activity	GO:0003938	2	0.05
molecular_function	5-oxoprolinase (ATP-hydrolyzing) activity	GO:0017168	2	0.05
molecular_function	beta-ketoacyl-acyl-carrier-protein synthase III activity	GO:0033818	2	0.05
molecular_function	dihydrolipoyl dehydrogenase activity	GO:0004148	2	0.05
molecular_function	L-serine ammonia-lyase activity	GO:0003941	2	0.05
molecular_function	hydrolase activity, hydrolyzing N-glycosyl compounds	GO:0016799	2	0.05
molecular_function	protocatechuate 3,4-dioxygenase activity	GO:0018578	2	0.05
molecular_function	inositol 2-dehydrogenase activity	GO:0050112	2	0.05
molecular_function	RNA-DNA hybrid ribonuclease activity	GO:0004523	2	0.05
molecular_function	tyrosine-based site-specific recombinase activity	GO:0009037	2	0.05
molecular_function	monovalent cation:proton antiporter activity	GO:0005451	2	0.05
molecular_function	DNA-3-methyladenine glycosylase activity	GO:0008725	2	0.05
molecular_function	3'-5'-exoribonuclease activity	GO:0000175	2	0.05
molecular_function	pyruvate, water dikinase activity	GO:0008986	2	0.05
molecular_function	carboxypeptidase activity	GO:0004180	2	0.05
molecular_function	succinate-CoA ligase (ADP-forming) activity	GO:0004775	2	0.05
molecular_function	3-oxoadipate CoA-transferase activity	GO:0047569	2	0.05
molecular_function	superoxide dismutase activity	GO:0004784	2	0.05
molecular_function	peptide deformylase activity	GO:0042586	2	0.05
molecular_function	3-isopropylmalate dehydratase activity	GO:0003861	2	0.05
molecular_function	biotin transmembrane transporter activity	GO:0015225	2	0.05
molecular_function	catechol 1,2-dioxygenase activity	GO:0018576	2	0.05
molecular_function	serine-type exopeptidase activity	GO:0070008	2	0.05
molecular_function	thiamine-phosphate diphosphorylase activity	GO:0004789	2	0.05
molecular_function	sulfate adenylyltransferase (ATP) activity	GO:0004781	2	0.05
molecular_function	phenylalanine-tRNA ligase activity	GO:0004826	2	0.05
molecular_function	nitrite reductase [NAD(P)H] activity	GO:0008942	2	0.05
molecular_function	UDP-N-acetylglucosamine 1-carboxyvinyltransferase activity	GO:0008760	2	0.05
molecular_function	pyruvate carboxylase activity	GO:0004736	2	0.05
molecular_function	acetyl-CoA:L-glutamate N-acetyltransferase activity	GO:0004042	2	0.05
molecular_function	aminoacyl-tRNA ligase activity	GO:0004812	2	0.05
molecular_function	DNA-dependent ATPase activity	GO:0008094	2	0.05
molecular_function	S-adenosyl-L-methionine binding	GO:1904047	2	0.05
molecular_function	NAD+ kinase activity	GO:0003951	2	0.05
molecular_function	alanine racemase activity	GO:0008784	2	0.05
molecular_function	phosphate ion binding	GO:0042301	2	0.05
molecular_function	phenylacetyl-CoA 1,2-epoxidase activity	GO:0097266	2	0.05
molecular_function	acetolactate synthase activity	GO:0003984	2	0.05
molecular_function	nicotinate-nucleotide diphosphorylase (carboxylating) activity	GO:0004514	2	0.05
molecular_function	oxidized purine nucleobase lesion DNA N-glycosylase activity	GO:0008534	2	0.05
molecular_function	transferase activity, transferring phosphorus-containing groups	GO:0016772	2	0.05
molecular_function	pyridoxal 5'-phosphate synthase (glutamine hydrolysing) activity	GO:0036381	2	0.05
molecular_function	mechanosensitive ion channel activity	GO:0008381	2	0.05
molecular_function	aldehyde-lyase activity	GO:0016832	2	0.05
molecular_function	imidazoleglycerol-phosphate synthase activity	GO:0000107	2	0.05
molecular_function	glucose-6-phosphate dehydrogenase activity	GO:0004345	2	0.05
molecular_function	S-adenosylmethionine-dependent methyltransferase activity	GO:0008757	2	0.05
molecular_function	dihydroxy-acid dehydratase activity	GO:0004160	2	0.05
molecular_function	phosphomethylpyrimidine kinase activity	GO:0008972	2	0.05
molecular_function	enzyme regulator activity	GO:0030234	2	0.05
molecular_function	glucose-1-phosphate adenylyltransferase activity	GO:0008878	2	0.05
molecular_function	intramolecular lyase activity	GO:0016872	2	0.05
molecular_function	sulfurtransferase activity	GO:0016783	2	0.05
molecular_function	phosphoserine phosphatase activity	GO:0004647	2	0.05
molecular_function	shikimate 3-dehydrogenase (NADP+) activity	GO:0004764	2	0.05
molecular_function	metalloaminopeptidase activity	GO:0070006	2	0.05
molecular_function	5-dehydro-2-deoxygluconokinase activity	GO:0047590	2	0.05
molecular_function	DNA topoisomerase type I (single strand cut, ATP-independent) activity	GO:0003917	2	0.05
molecular_function	acetate-CoA ligase activity	GO:0003987	2	0.05
molecular_function	carbamoyl-phosphate synthase (glutamine-hydrolyzing) activity	GO:0004088	2	0.05
molecular_function	acetyl-CoA C-acetyltransferase activity	GO:0003985	2	0.05
molecular_function	inorganic anion transmembrane transporter activity	GO:0015103	2	0.05
molecular_function	nickel cation transmembrane transporter activity	GO:0015099	2	0.05
molecular_function	magnesium ion transmembrane transporter activity	GO:0015095	2	0.05
molecular_function	four-way junction helicase activity	GO:0009378	2	0.05
molecular_function	biotin binding	GO:0009374	2	0.05
molecular_function	tryptophan synthase activity	GO:0004834	2	0.05
molecular_function	inorganic diphosphatase activity	GO:0004427	2	0.05
molecular_function	ribonuclease activity	GO:0004540	2	0.05
molecular_function	ATPase-coupled sulfate transmembrane transporter activity	GO:0015419	2	0.05
molecular_function	transferase activity, transferring amino-acyl groups	GO:0016755	2	0.05
molecular_function	translation release factor activity, codon specific	GO:0016149	2	0.05
molecular_function	potassium ion binding	GO:0030955	2	0.05
molecular_function	DNA N-glycosylase activity	GO:0019104	2	0.05
molecular_function	nucleoside-triphosphate diphosphatase activity	GO:0047429	2	0.05
molecular_function	protein tyrosine phosphatase activity	GO:0004725	2	0.05
molecular_function	protein serine/threonine phosphatase activity	GO:0004722	2	0.05
molecular_function	4-hydroxy-tetrahydrodipicolinate synthase activity	GO:0008840	2	0.05
molecular_function	phosphogluconate dehydrogenase (decarboxylating) activity	GO:0004616	2	0.05
molecular_function	4-hydroxy-tetrahydrodipicolinate reductase	GO:0008839	2	0.05
molecular_function	phosphoglucomutase activity	GO:0004614	2	0.05
molecular_function	ribose-5-phosphate isomerase activity	GO:0004751	2	0.05
molecular_function	antiporter activity	GO:0015297	2	0.05
molecular_function	glycine hydroxymethyltransferase activity	GO:0004372	2	0.05
molecular_function	glycine dehydrogenase (decarboxylating) activity	GO:0004375	2	0.05
molecular_function	D-inositol-3-phosphate glycosyltransferase activity	GO:0102710	2	0.05
molecular_function	ATPase-coupled amino acid transmembrane transporter activity	GO:0015424	2	0.05
molecular_function	molybdopterin molybdotransferase activity	GO:0061599	2	0.05
molecular_function	GTP 3',8'-cyclase activity	GO:0061798	2	0.05
molecular_function	CDP-diacylglycerol-glycerol-3-phosphate 3-phosphatidyltransferase activity	GO:0008444	2	0.05
molecular_function	N-acetylglucosamine-6-phosphate deacetylase activity	GO:0008448	2	0.05
molecular_function	exodeoxyribonuclease III activity	GO:0008853	2	0.05
molecular_function	methylenetetrahydrofolate reductase (NAD(P)H) activity	GO:0004489	2	0.05
molecular_function	malate dehydrogenase (decarboxylating) (NAD+) activity	GO:0004471	2	0.05
molecular_function	methenyltetrahydrofolate cyclohydrolase activity	GO:0004477	2	0.05
molecular_function	malate synthase activity	GO:0004474	2	0.05
molecular_function	histidinol dehydrogenase activity	GO:0004399	1	0.03
molecular_function	L-erythro-3-methylmalyl-CoA lyase activity	GO:0043959	1	0.03
molecular_function	N-acetylmuramoyl-L-alanine amidase activity	GO:0008745	1	0.03
molecular_function	phosphoenolpyruvate-protein phosphotransferase activity	GO:0008965	1	0.03
molecular_function	L-rhamnose isomerase activity	GO:0008740	1	0.03
molecular_function	cardiolipin synthase activity	GO:0008808	1	0.03
molecular_function	phosphoglucosamine mutase activity	GO:0008966	1	0.03
molecular_function	androsterone dehydrogenase (B-specific) activity	GO:0047042	1	0.03
molecular_function	RNA-dependent ATPase activity	GO:0008186	1	0.03
molecular_function	glycogen phosphorylase activity	GO:0008184	1	0.03
molecular_function	xylose isomerase activity	GO:0009045	1	0.03
molecular_function	xylan 1,4-beta-xylosidase activity	GO:0009044	1	0.03
molecular_function	propionyl-CoA carboxylase activity	GO:0004658	1	0.03
molecular_function	porphobilinogen synthase activity	GO:0004655	1	0.03
molecular_function	sulfite reductase (ferredoxin) activity	GO:0050311	1	0.03
molecular_function	lipoyl(octanoyl) transferase activity	GO:0033819	1	0.03
molecular_function	phosphatidylglycerol-prolipoprotein diacylglyceryl transferase activity	GO:0008961	1	0.03
molecular_function	1,4-alpha-glucan branching enzyme activity (using a glucosylated glycogenin as primer for glycogen synthesis)	GO:0102752	1	0.03
molecular_function	hydrolase activity, acting on acid carbon-carbon bonds, in ketonic substances	GO:0016823	1	0.03
molecular_function	aldehyde dehydrogenase (NAD+) activity	GO:0004029	1	0.03
molecular_function	1,4-alpha-glucan branching enzyme activity	GO:0003844	1	0.03
molecular_function	sirohydrochlorin cobaltochelatase activity	GO:0016852	1	0.03
molecular_function	3-deoxy-7-phosphoheptulonate synthase activity	GO:0003849	1	0.03
molecular_function	2-amino-4-hydroxy-6-hydroxymethyldihydropteridine diphosphokinase activity	GO:0003848	1	0.03
molecular_function	ADP-ribose diphosphatase activity	GO:0047631	1	0.03
molecular_function	fatty-acyl-CoA reductase (alcohol-forming) activity	GO:0080019	1	0.03
molecular_function	sulfoacetaldehyde acetyltransferase activity	GO:0050487	1	0.03
molecular_function	hydrolase activity, acting on carbon-nitrogen (but not peptide) bonds, in linear amidines	GO:0016813	1	0.03
molecular_function	glutathione hydrolase activity	GO:0036374	1	0.03
molecular_function	adenine phosphoribosyltransferase activity	GO:0003999	1	0.03
molecular_function	acylphosphatase activity	GO:0003998	1	0.03
molecular_function	aconitate hydratase activity	GO:0003994	1	0.03
molecular_function	dihydroorotate dehydrogenase activity	GO:0004152	1	0.03
molecular_function	acetylglutamate kinase activity	GO:0003991	1	0.03
molecular_function	N2-acetyl-L-ornithine:2-oxoglutarate 5-aminotransferase activity	GO:0003992	1	0.03
molecular_function	2-chlorobenzoate 1,2-dioxygenase activity	GO:0018626	1	0.03
molecular_function	D-aminoacyl-tRNA deacylase activity	GO:0051499	1	0.03
molecular_function	heat shock protein binding	GO:0031072	1	0.03
molecular_function	endo-1,4-beta-xylanase activity	GO:0031176	1	0.03
molecular_function	sulfuric ester hydrolase activity	GO:0008484	1	0.03
molecular_function	L-idonate 5-dehydrogenase activity	GO:0050572	1	0.03
molecular_function	mycothione reductase activity	GO:0050627	1	0.03
molecular_function	6,7-dimethyl-8-ribityllumazine synthase activity	GO:0000906	1	0.03
molecular_function	malate dehydrogenase (menaquinone) activity	GO:0052589	1	0.03
molecular_function	1,6-dihydroxycyclohexa-2,4-diene-1-carboxylate dehydrogenase activity	GO:0047116	1	0.03
molecular_function	prephenate dehydrogenase (NADP+) activity	GO:0004665	1	0.03
molecular_function	2-methylcitrate dehydratase activity	GO:0047547	1	0.03
molecular_function	D-alanine-D-alanine ligase activity	GO:0008716	1	0.03
molecular_function	2-succinyl-5-enolpyruvyl-6-hydroxy-3-cyclohexene-1-carboxylic-acid synthase activity	GO:0070204	1	0.03
molecular_function	thiolester hydrolase activity	GO:0016790	1	0.03
molecular_function	hydrolase activity, acting on ester bonds	GO:0016788	1	0.03
molecular_function	uridine kinase activity	GO:0004849	1	0.03
molecular_function	urate oxidase activity	GO:0004846	1	0.03
molecular_function	uracil DNA N-glycosylase activity	GO:0004844	1	0.03
molecular_function	O-succinylbenzoate synthase activity	GO:0043748	1	0.03
molecular_function	protein tag	GO:0031386	1	0.03
molecular_function	3 iron, 4 sulfur cluster binding	GO:0051538	1	0.03
molecular_function	N-acetylglucosaminyldiphosphoundecaprenol N-acetyl-beta-D-mannosaminyltransferase activity	GO:0047244	1	0.03
molecular_function	potassium ion transmembrane transporter activity	GO:0015079	1	0.03
molecular_function	malate dehydrogenase (quinone) activity	GO:0008924	1	0.03
molecular_function	polyribonucleotide nucleotidyltransferase activity	GO:0004654	1	0.03
molecular_function	anti-sigma factor antagonist activity	GO:0043856	1	0.03
molecular_function	pyrimidine-nucleoside phosphorylase activity	GO:0016154	1	0.03
molecular_function	muconolactone delta-isomerase activity	GO:0016159	1	0.03
molecular_function	flavin reductase (NADH) activity	GO:0036382	1	0.03
molecular_function	lipoate synthase activity	GO:0016992	1	0.03
molecular_function	citrate dehydratase activity	GO:0047780	1	0.03
molecular_function	site-specific DNA-methyltransferase (adenine-specific) activity	GO:0009007	1	0.03
molecular_function	3-hydroxy-9,10-secoandrosta-1,3,5(10)-triene-9,17-dione monooxygenase activity	GO:0036383	1	0.03
molecular_function	amylosucrase activity	GO:0047669	1	0.03
molecular_function	formate-tetrahydrofolate ligase activity	GO:0004329	1	0.03
molecular_function	chorismate mutase activity	GO:0004106	1	0.03
molecular_function	glutamate-1-semialdehyde 2,1-aminomutase activity	GO:0042286	1	0.03
molecular_function	coproporphyrinogen oxidase activity	GO:0004109	1	0.03
molecular_function	citrate (Si)-synthase activity	GO:0004108	1	0.03
molecular_function	lipid binding	GO:0008289	1	0.03
molecular_function	L-aspartate oxidase activity	GO:0008734	1	0.03
molecular_function	ureidoglycolate lyase activity	GO:0050385	1	0.03
molecular_function	L-arabinose isomerase activity	GO:0008733	1	0.03
molecular_function	2-oxoglutarate carboxylase activity	GO:0034029	1	0.03
molecular_function	racemase and epimerase activity, acting on carbohydrates and derivatives	GO:0016857	1	0.03
molecular_function	UDP-N-acetylmuramoyl-tripeptide-D-alanyl-D-alanine ligase activity	GO:0047480	1	0.03
molecular_function	ribose phosphate diphosphokinase activity	GO:0004749	1	0.03
molecular_function	DNA primase activity	GO:0003896	1	0.03
molecular_function	molybdopterin adenylyltransferase activity	GO:0061598	1	0.03
molecular_function	cobalt ion binding	GO:0050897	1	0.03
molecular_function	5-(carboxyamino)imidazole ribonucleotide mutase activity	GO:0034023	1	0.03
molecular_function	ATP phosphoribosyltransferase activity	GO:0003879	1	0.03
molecular_function	6-phosphofructokinase activity	GO:0003872	1	0.03
molecular_function	UDP-glucose 6-dehydrogenase activity	GO:0003979	1	0.03
molecular_function	UDP-glucose 4-epimerase activity	GO:0003978	1	0.03
molecular_function	RNA polymerase binding	GO:0070063	1	0.03
molecular_function	pyrophosphatase activity	GO:0016462	1	0.03
molecular_function	guanine phosphoribosyltransferase activity	GO:0052657	1	0.03
molecular_function	cytidine deaminase activity	GO:0004126	1	0.03
molecular_function	aryl sulfotransferase activity	GO:0004062	1	0.03
molecular_function	asparagine synthase (glutamine-hydrolyzing) activity	GO:0004066	1	0.03
molecular_function	asparaginase activity	GO:0004067	1	0.03
molecular_function	anthranilate 1,2-dioxygenase (deaminating, decarboxylating) activity	GO:0018618	1	0.03
molecular_function	voltage-gated potassium channel activity	GO:0005249	1	0.03
molecular_function	fructose 1,6-bisphosphate 1-phosphatase activity	GO:0042132	1	0.03
molecular_function	L-malate dehydrogenase activity	GO:0030060	1	0.03
molecular_function	nitronate monooxygenase activity	GO:0018580	1	0.03
molecular_function	hydroxyquinol 1,2-dioxygenase activity	GO:0018581	1	0.03
molecular_function	rRNA (cytosine-N4-)-methyltransferase activity	GO:0071424	1	0.03
molecular_function	ammonium transmembrane transporter activity	GO:0008519	1	0.03
molecular_function	creatinase activity	GO:0016980	1	0.03
molecular_function	mannan endo-1,4-beta-mannosidase activity	GO:0016985	1	0.03
molecular_function	glutamate:sodium symporter activity	GO:0015501	1	0.03
molecular_function	NADP+ binding	GO:0070401	1	0.03
molecular_function	NADPH binding	GO:0070402	1	0.03
molecular_function	4-alpha-D-(1->4)-alpha-D-glucanotrehalose trehalohydrolase activity	GO:0033942	1	0.03
molecular_function	methylmalonate-semialdehyde dehydrogenase (acylating) activity	GO:0004491	1	0.03
molecular_function	phosphoenolpyruvate-glycerone phosphotransferase activity	GO:0047324	1	0.03
molecular_function	NADH pyrophosphatase activity	GO:0035529	1	0.03
molecular_function	ATPase-coupled monosaccharide transmembrane transporter activity	GO:0015407	1	0.03
molecular_function	uracil transmembrane transporter activity	GO:0015210	1	0.03
molecular_function	tRNA-specific adenosine-34 deaminase activity	GO:0052717	1	0.03
molecular_function	thymidylate kinase activity	GO:0004798	1	0.03
molecular_function	thymidylate synthase activity	GO:0004799	1	0.03
molecular_function	thymidine kinase activity	GO:0004797	1	0.03
molecular_function	L-threonine ammonia-lyase activity	GO:0004794	1	0.03
molecular_function	threonine synthase activity	GO:0004795	1	0.03
molecular_function	thioredoxin-disulfide reductase activity	GO:0004791	1	0.03
molecular_function	glycerol-3-phosphate dehydrogenase [NAD+] activity	GO:0004367	1	0.03
molecular_function	aspartate 1-decarboxylase activity	GO:0004068	1	0.03
molecular_function	alanine-tRNA ligase activity	GO:0004813	1	0.03
molecular_function	glutathione transferase activity	GO:0004364	1	0.03
molecular_function	aspartate-tRNA ligase activity	GO:0004815	1	0.03
molecular_function	glutathione-disulfide reductase activity	GO:0004362	1	0.03
molecular_function	cysteine-tRNA ligase activity	GO:0004817	1	0.03
molecular_function	glutamine-fructose-6-phosphate transaminase (isomerizing) activity	GO:0004360	1	0.03
molecular_function	alpha-1,4-glucan synthase activity	GO:0033201	1	0.03
molecular_function	glutamate-tRNA ligase activity	GO:0004818	1	0.03
molecular_function	histidinol-phosphate transaminase activity	GO:0004400	1	0.03
molecular_function	histidinol-phosphatase activity	GO:0004401	1	0.03
molecular_function	16S rRNA (guanine(966)-N(2))-methyltransferase activity	GO:0052913	1	0.03
molecular_function	citrate (pro-3S)-lyase activity	GO:0008815	1	0.03
molecular_function	S-adenosylmethionine:2-demethylquinol-8 methyltransferase activity	GO:0102027	1	0.03
molecular_function	methionine gamma-lyase activity	GO:0018826	1	0.03
molecular_function	phosphate acetyltransferase activity	GO:0008959	1	0.03
molecular_function	acetate kinase activity	GO:0008776	1	0.03
molecular_function	Gly-tRNA(Ala) hydrolase activity	GO:0106026	1	0.03
molecular_function	guanylate kinase activity	GO:0004385	1	0.03
molecular_function	tRNA (guanine-N7-)-methyltransferase activity	GO:0008176	1	0.03
molecular_function	succinate dehydrogenase (ubiquinone) activity	GO:0008177	1	0.03
molecular_function	tRNA methyltransferase activity	GO:0008175	1	0.03
molecular_function	ATP:3'-cytidine-cytidine-tRNA adenylyltransferase activity	GO:0052929	1	0.03
molecular_function	hydroxymethylbilane synthase activity	GO:0004418	1	0.03
molecular_function	single-stranded DNA endodeoxyribonuclease activity	GO:0000014	1	0.03
molecular_function	SHG alpha-glucan phosphorylase activity	GO:0102499	1	0.03
molecular_function	glycerol dehydrogenase [NAD+] activity	GO:0008888	1	0.03
molecular_function	glycerophosphodiester phosphodiesterase activity	GO:0008889	1	0.03
molecular_function	glutamyl-tRNA reductase activity	GO:0008883	1	0.03
molecular_function	glucuronate isomerase activity	GO:0008880	1	0.03
molecular_function	glutamate racemase activity	GO:0008881	1	0.03
molecular_function	manganese ion transmembrane transporter activity	GO:0005384	1	0.03
molecular_function	2,3-bisphosphoglycerate-dependent phosphoglycerate mutase activity	GO:0046538	1	0.03
molecular_function	1,5-anhydro-D-fructose reductase (1,5-anhydro-D-mannitol-forming) activity	GO:0033712	1	0.03
molecular_function	gluconate 2-dehydrogenase (acceptor) activity	GO:0033717	1	0.03
molecular_function	N(6)-L-threonylcarbamoyladenine synthase activity	GO:0061711	1	0.03
molecular_function	arginine binding	GO:0034618	1	0.03
molecular_function	IMP cyclohydrolase activity	GO:0003937	1	0.03
molecular_function	GTP cyclohydrolase I activity	GO:0003934	1	0.03
molecular_function	5'-nucleotidase activity	GO:0008253	1	0.03
molecular_function	4-alpha-glucanotransferase activity	GO:0004134	1	0.03
molecular_function	alpha-amylase activity (releasing maltohexaose)	GO:0103025	1	0.03
molecular_function	molybdopterin synthase activity	GO:0030366	1	0.03
molecular_function	7S RNA binding	GO:0008312	1	0.03
molecular_function	beta-ketoacyl-acyl-carrier-protein synthase II activity	GO:0033817	1	0.03
molecular_function	proteasome binding	GO:0070628	1	0.03
molecular_function	propionate-CoA ligase activity	GO:0050218	1	0.03
molecular_function	(S)-2-(5-amino-1-(5-phospho-D-ribosyl)imidazole-4-carboxamido)succinate AMP-lyase (fumarate-forming) activity	GO:0070626	1	0.03
molecular_function	phosphoribosylaminoimidazolesuccinocarboxamide synthase activity	GO:0004639	1	0.03
molecular_function	benzoate transmembrane transporter activity	GO:0042925	1	0.03
molecular_function	dihydrofolate reductase activity	GO:0004146	1	0.03
molecular_function	phosphopantothenoylcysteine decarboxylase activity	GO:0004633	1	0.03
molecular_function	phosphopantothenate--cysteine ligase activity	GO:0004632	1	0.03
molecular_function	phosphoribosyl-AMP cyclohydrolase activity	GO:0004635	1	0.03
molecular_function	phosphopyruvate hydratase activity	GO:0004634	1	0.03
molecular_function	phosphoribosylamine-glycine ligase activity	GO:0004637	1	0.03
molecular_function	dephospho-CoA kinase activity	GO:0004140	1	0.03
molecular_function	4-hydroxy-3-methylbut-2-en-1-yl diphosphate synthase activity	GO:0046429	1	0.03
molecular_function	dihydroneopterin aldolase activity	GO:0004150	1	0.03
molecular_function	1-(5-phosphoribosyl)-5-[(5-phosphoribosylamino)methylideneamino]imidazole-4-carboxamide isomerase activity	GO:0003949	1	0.03
molecular_function	protoheme IX farnesyltransferase activity	GO:0008495	1	0.03
molecular_function	dihydroorotase activity	GO:0004151	1	0.03
molecular_function	N-acetyl-gamma-glutamyl-phosphate reductase activity	GO:0003942	1	0.03
molecular_function	cadmium transmembrane transporter activity, phosphorylative mechanism	GO:0008551	1	0.03
molecular_function	UMP kinase activity	GO:0033862	1	0.03
molecular_function	aspartate ammonia-lyase activity	GO:0008797	1	0.03
molecular_function	NAD+ synthase activity	GO:0008795	1	0.03
molecular_function	translation release factor activity	GO:0003747	1	0.03
molecular_function	CTP:tRNA cytidylyltransferase activity	GO:0052927	1	0.03
molecular_function	phosphatase activity	GO:0016791	1	0.03
molecular_function	oxidoreductase activity, acting on single donors with incorporation of molecular oxygen, incorporation of two atoms of oxygen	GO:0016702	1	0.03
molecular_function	hydrolase activity, acting on glycosyl bonds	GO:0016798	1	0.03
molecular_function	CTP:3'-cytidine-tRNA cytidylyltransferase activity	GO:0052928	1	0.03
molecular_function	homogentisate 1,2-dioxygenase activity	GO:0004411	1	0.03
molecular_function	beta-glucosidase activity	GO:0008422	1	0.03
molecular_function	xylulokinase activity	GO:0004856	1	0.03
molecular_function	uroporphyrinogen decarboxylase activity	GO:0004853	1	0.03
molecular_function	uroporphyrinogen-III synthase activity	GO:0004852	1	0.03
molecular_function	ribonuclease inhibitor activity	GO:0008428	1	0.03
molecular_function	ribonuclease III activity	GO:0004525	1	0.03
molecular_function	ribonuclease P activity	GO:0004526	1	0.03
molecular_function	acetolactate synthase regulator activity	GO:1990610	1	0.03
molecular_function	NADH dehydrogenase (quinone) activity	GO:0050136	1	0.03
molecular_function	peptide-methionine (R)-S-oxide reductase activity	GO:0033743	1	0.03
molecular_function	carbohydrate:proton symporter activity	GO:0005351	1	0.03
molecular_function	thiamine-phosphate kinase activity	GO:0009030	1	0.03
molecular_function	alpha,alpha-phosphotrehalase activity	GO:0008788	1	0.03
molecular_function	diaminohydroxyphosphoribosylaminopyrimidine deaminase activity	GO:0008835	1	0.03
molecular_function	phosphoglycerate kinase activity	GO:0004618	1	0.03
molecular_function	tRNA dimethylallyltransferase activity	GO:0052381	1	0.03
molecular_function	glutamate N-acetyltransferase activity	GO:0004358	1	0.03
molecular_function	glutamate synthase (NADPH) activity	GO:0004355	1	0.03
molecular_function	glutamate dehydrogenase (NAD+) activity	GO:0004352	1	0.03
molecular_function	glutamate-5-semialdehyde dehydrogenase activity	GO:0004350	1	0.03
molecular_function	isocitrate lyase activity	GO:0004451	1	0.03
molecular_function	isocitrate dehydrogenase (NADP+) activity	GO:0004450	1	0.03
molecular_function	isopentenyl-diphosphate delta-isomerase activity	GO:0004452	1	0.03
molecular_function	ketol-acid reductoisomerase activity	GO:0004455	1	0.03
molecular_function	orotidine-5'-phosphate decarboxylase activity	GO:0004590	1	0.03
molecular_function	oxoglutarate dehydrogenase (succinyl-transferring) activity	GO:0004591	1	0.03
molecular_function	pantoate-beta-alanine ligase activity	GO:0004592	1	0.03
molecular_function	pantothenate kinase activity	GO:0004594	1	0.03
molecular_function	pantetheine-phosphate adenylyltransferase activity	GO:0004595	1	0.03
molecular_function	ATP-dependent peptidase activity	GO:0004176	1	0.03
molecular_function	beta-maltose 4-alpha-glucanotransferase activity	GO:0102500	1	0.03
molecular_function	2-oxoglutarate decarboxylase activity	GO:0008683	1	0.03
molecular_function	2-C-methyl-D-erythritol 2,4-cyclodiphosphate synthase activity	GO:0008685	1	0.03
molecular_function	dUTP diphosphatase activity	GO:0004170	1	0.03
molecular_function	oxidoreductase activity, acting on the aldehyde or oxo group of donors, disulfide as acceptor	GO:0016624	1	0.03
molecular_function	formate dehydrogenase (NAD+) activity	GO:0008863	1	0.03
molecular_function	triphosphoric monoester hydrolase activity	GO:0016793	1	0.03
molecular_function	acyl-L-homoserine-lactone lactonohydrolase activity	GO:0102007	1	0.03
molecular_function	metallocarboxypeptidase activity	GO:0004181	1	0.03
molecular_function	serine-type carboxypeptidase activity	GO:0004185	1	0.03
molecular_function	D-arabinono-1,4-lactone oxidase activity	GO:0003885	1	0.03
molecular_function	CTP synthase activity	GO:0003883	1	0.03
molecular_function	protein histidine kinase activity	GO:0004673	1	0.03
molecular_function	6-phosphogluconolactonase activity	GO:0017057	1	0.03
molecular_function	maleylacetate reductase activity	GO:0018506	1	0.03
molecular_function	benzoylformate decarboxylase activity	GO:0050695	1	0.03
molecular_function	phosphoenolpyruvate carboxylase activity	GO:0008964	1	0.03
molecular_function	nucleoside-triphosphatase activity	GO:0017111	1	0.03
molecular_function	L-valine transaminase activity	GO:0052655	1	0.03
molecular_function	type I site-specific deoxyribonuclease activity	GO:0009035	1	0.03
molecular_function	deoxyribodipyrimidine photo-lyase activity	GO:0003904	1	0.03
molecular_function	3-hydroxyisobutyryl-CoA hydrolase activity	GO:0003860	1	0.03
molecular_function	peptide transmembrane transporter activity	GO:1904680	1	0.03
molecular_function	3-isopropylmalate dehydrogenase activity	GO:0003862	1	0.03
molecular_function	3-methyl-2-oxobutanoate hydroxymethyltransferase activity	GO:0003864	1	0.03
molecular_function	methylated-DNA-[protein]-cysteine S-methyltransferase activity	GO:0003908	1	0.03
molecular_function	3-phosphoshikimate 1-carboxyvinyltransferase activity	GO:0003866	1	0.03
molecular_function	diaminobutyrate decarboxylase activity	GO:0033983	1	0.03
molecular_function	4-hydroxy-3-methylbut-2-en-1-yl diphosphate reductase activity	GO:0051745	1	0.03
molecular_function	N-acetylglucosaminylinositol deacetylase activity	GO:0035595	1	0.03
molecular_function	methylthiotransferase activity	GO:0035596	1	0.03
molecular_function	guanosine-5'-triphosphate,3'-diphosphate diphosphatase activity	GO:0008894	1	0.03
molecular_function	biotin-[acetyl-CoA-carboxylase] ligase activity	GO:0004077	1	0.03
molecular_function	aspartate-semialdehyde dehydrogenase activity	GO:0004073	1	0.03
molecular_function	aspartate kinase activity	GO:0004072	1	0.03
molecular_function	aspartate carbamoyltransferase activity	GO:0004070	1	0.03
molecular_function	formaldehyde dismutase activity	GO:0047895	1	0.03
molecular_function	dTDP-glucose 4,6-dehydratase activity	GO:0008460	1	0.03
molecular_function	protein-N(PI)-phosphohistidine-sugar phosphotransferase activity	GO:0008982	1	0.03
molecular_function	protein-(glutamine-N5) methyltransferase activity	GO:0102559	1	0.03
molecular_function	cobalt ion transmembrane transporter activity	GO:0015087	1	0.03
molecular_function	oxidoreductase activity, acting on the CH-CH group of donors, NAD or NADP as acceptor	GO:0016628	1	0.03
molecular_function	NADHX epimerase activity	GO:0052856	1	0.03
molecular_function	1-deoxy-D-xylulose-5-phosphate synthase activity	GO:0008661	1	0.03
molecular_function	2,3,4,5-tetrahydropyridine-2,6-dicarboxylate N-succinyltransferase activity	GO:0008666	1	0.03
molecular_function	phosphoribosyl-ATP diphosphatase activity	GO:0004636	1	0.03
molecular_function	hydrolase activity, acting on acid halide bonds, in C-halide compounds	GO:0019120	1	0.03
molecular_function	4-hydroxy-4-methyl-2-oxoglutarate aldolase activity	GO:0047443	1	0.03
molecular_function	ADP binding	GO:0043531	1	0.03
molecular_function	oxidoreductase activity, oxidizing metal ions	GO:0016722	1	0.03
molecular_function	tRNA (adenine-C2-)-methyltransferase activity	GO:0002935	1	0.03
molecular_function	guanidinobutyrase activity	GO:0047971	1	0.03
molecular_function	hydroxyisourate hydrolase activity	GO:0033971	1	0.03
molecular_function	lysine-tRNA ligase activity	GO:0004824	1	0.03
molecular_function	methionine-tRNA ligase activity	GO:0004825	1	0.03
molecular_function	proline-tRNA ligase activity	GO:0004827	1	0.03
molecular_function	glycine-tRNA ligase activity	GO:0004820	1	0.03
molecular_function	histidine-tRNA ligase activity	GO:0004821	1	0.03
molecular_function	isoleucine-tRNA ligase activity	GO:0004822	1	0.03
molecular_function	leucine-tRNA ligase activity	GO:0004823	1	0.03
molecular_function	homoserine O-acetyltransferase activity	GO:0004414	1	0.03
molecular_function	hydroxyethylthiazole kinase activity	GO:0004417	1	0.03
molecular_function	cation binding	GO:0043169	1	0.03
molecular_function	serine-tRNA ligase activity	GO:0004828	1	0.03
molecular_function	threonine-tRNA ligase activity	GO:0004829	1	0.03
molecular_function	homoserine kinase activity	GO:0004413	1	0.03
molecular_function	homoserine dehydrogenase activity	GO:0004412	1	0.03
molecular_function	alpha-amylase activity	GO:0004556	1	0.03
molecular_function	nucleoside diphosphate kinase activity	GO:0004550	1	0.03
molecular_function	dCTP deaminase (dUMP-forming) activity	GO:0033973	1	0.03
molecular_function	3-hydroxybutyrate dehydrogenase activity	GO:0003858	1	0.03
molecular_function	UDP-galactopyranose mutase activity	GO:0008767	1	0.03
molecular_function	UDP-N-acetylmuramoylalanine-D-glutamate ligase activity	GO:0008764	1	0.03
molecular_function	UDP-N-acetylmuramate-L-alanine ligase activity	GO:0008763	1	0.03
molecular_function	UDP-N-acetylmuramate dehydrogenase activity	GO:0008762	1	0.03
molecular_function	glyceraldehyde-3-phosphate dehydrogenase (NAD+) (non-phosphorylating) activity	GO:0043878	1	0.03
molecular_function	L-isoleucine transaminase activity	GO:0052656	1	0.03
molecular_function	oxaloacetate decarboxylase activity	GO:0008948	1	0.03
molecular_function	[glutamine synthetase]-adenylyl-L-tyrosine phosphorylase	GO:0047388	1	0.03
molecular_function	2-C-methyl-D-erythritol 4-phosphate cytidylyltransferase activity	GO:0050518	1	0.03
molecular_function	undecaprenyldiphospho-muramoylpentapeptide beta-N-acetylglucosaminyltransferase activity	GO:0050511	1	0.03
molecular_function	CoA-disulfide reductase activity	GO:0050451	1	0.03
molecular_function	single-stranded RNA binding	GO:0003727	1	0.03
molecular_function	purine-nucleoside phosphorylase activity	GO:0004731	1	0.03
molecular_function	holo-[acyl-carrier-protein] synthase activity	GO:0008897	1	0.03
molecular_function	guanine deaminase activity	GO:0008892	1	0.03
molecular_function	aminomethyltransferase activity	GO:0004047	1	0.03
molecular_function	amidophosphoribosyltransferase activity	GO:0004044	1	0.03
molecular_function	aminoacyl-tRNA hydrolase activity	GO:0004045	1	0.03
molecular_function	L-seryl-tRNASec selenium transferase activity	GO:0004125	1	0.03
molecular_function	anthranilate phosphoribosyltransferase activity	GO:0004048	1	0.03
molecular_function	bacterial-type RNA polymerase core enzyme binding	GO:0001000	1	0.03
molecular_function	5-formyltetrahydrofolate cyclo-ligase activity	GO:0030272	1	0.03
molecular_function	cytidylate kinase activity	GO:0004127	1	0.03
molecular_function	membrane insertase activity	GO:0032977	1	0.03
molecular_function	Ser(Gly)-tRNA(Ala) hydrolase activity	GO:0043908	1	0.03
molecular_function	anthranilate synthase activity	GO:0004049	1	0.03
molecular_function	protein-malonyllysine demalonylase activity	GO:0036054	1	0.03
molecular_function	protein-succinyllysine desuccinylase activity	GO:0036055	1	0.03
molecular_function	arginine-tRNA ligase activity	GO:0004814	1	0.03
molecular_function	sodium ion binding	GO:0031402	1	0.03
molecular_function	5-dehydro-4-deoxyglucarate dehydratase activity	GO:0047448	1	0.03
molecular_function	carbon-carbon lyase activity	GO:0016830	1	0.03
molecular_function	phosphoadenylyl-sulfate reductase (thioredoxin) activity	GO:0004604	1	0.03
molecular_function	phosphatidate cytidylyltransferase activity	GO:0004605	1	0.03
molecular_function	cyanate hydratase activity	GO:0008824	1	0.03
molecular_function	glutathione peroxidase activity	GO:0004602	1	0.03
molecular_function	rRNA (adenine-C2-)-methyltransferase activity	GO:0070040	1	0.03
molecular_function	mycothiol synthase activity	GO:0035447	1	0.03
molecular_function	NAD+ synthase (glutamine-hydrolyzing) activity	GO:0003952	1	0.03
molecular_function	NAD(P)H dehydrogenase (quinone) activity	GO:0003955	1	0.03
molecular_function	carboxylic ester hydrolase activity	GO:0052689	1	0.03
molecular_function	3,4-dihydroxy-2-butanone-4-phosphate synthase activity	GO:0008686	1	0.03
molecular_function	agmatinase activity	GO:0008783	1	0.03
molecular_function	adenosylhomocysteine nucleosidase activity	GO:0008782	1	0.03
molecular_function	tRNA dihydrouridine synthase activity	GO:0017150	1	0.03
molecular_function	butyryl-CoA dehydrogenase activity	GO:0004085	1	0.03
molecular_function	formaldehyde dehydrogenase activity	GO:0018467	1	0.03
molecular_function	glucose 1-dehydrogenase [NAD(P)] activity	GO:0047936	1	0.03
molecular_function	cysteine-glucosaminylinositol ligase activity	GO:0035446	1	0.03
molecular_function	(S)-limonene 1,2-monooxygenase activity	GO:0052601	1	0.03
molecular_function	glucose-6-phosphate 1-epimerase activity	GO:0047938	1	0.03
molecular_function	nicotinate-nucleotide adenylyltransferase activity	GO:0004515	1	0.03
molecular_function	nicotinate phosphoribosyltransferase activity	GO:0004516	1	0.03
molecular_function	riboflavin kinase activity	GO:0008531	1	0.03
molecular_function	sulfate transmembrane transporter activity	GO:0015116	1	0.03
molecular_function	UDP-N-acetylglucosamine-undecaprenyl-phosphate N-acetylglucosaminephosphotransferase activity	GO:0036380	1	0.03
molecular_function	biphenyl-2,3-diol 1,2-dioxygenase activity	GO:0018583	1	0.03
molecular_function	tartronate-semialdehyde synthase activity	GO:0009028	1	0.03
molecular_function	tartrate dehydrogenase activity	GO:0009027	1	0.03
molecular_function	phenylacetate-CoA ligase activity	GO:0047475	1	0.03
molecular_function	tRNA nucleotidyltransferase activity	GO:0009022	1	0.03
molecular_function	maltose alpha-D-glucosyltransferase activity	GO:0047471	1	0.03
molecular_function	acetaldehyde dehydrogenase (acetylating) activity	GO:0008774	1	0.03
molecular_function	succinate dehydrogenase activity	GO:0000104	1	0.03
molecular_function	4-hydroxybenzoate 3-monooxygenase activity	GO:0018659	1	0.03
molecular_function	1,4-dihydroxy-2-naphthoate octaprenyltransferase activity	GO:0046428	1	0.03
molecular_function	rhamnulokinase activity	GO:0008993	1	0.03
molecular_function	dCTP deaminase activity	GO:0008829	1	0.03
molecular_function	small ribosomal subunit rRNA binding	GO:0070181	1	0.03
molecular_function	glucose-6-phosphate isomerase activity	GO:0004347	1	0.03
molecular_function	glucosamine-6-phosphate deaminase activity	GO:0004342	1	0.03
molecular_function	ligand-gated ion channel activity	GO:0015276	1	0.03
molecular_function	lactoylglutathione lyase activity	GO:0004462	1	0.03
molecular_function	orotate phosphoribosyltransferase activity	GO:0004588	1	0.03
molecular_function	ornithine-oxo-acid transaminase activity	GO:0004587	1	0.03
molecular_function	quinolinate synthetase A activity	GO:0008987	1	0.03
molecular_function	ornithine carbamoyltransferase activity	GO:0004585	1	0.03
molecular_function	obsolete dolichyl-phosphate-mannose-glycolipid alpha-mannosyltransferase activity	GO:0004584	1	0.03
molecular_function	proline:sodium symporter activity	GO:0005298	1	0.03
molecular_function	dolichyl-phosphate beta-D-mannosyltransferase activity	GO:0004582	1	0.03
molecular_function	acylglycerol lipase activity	GO:0047372	1	0.03
molecular_function	glucarate dehydratase activity	GO:0008872	1	0.03
molecular_function	AMP binding	GO:0016208	1	0.03
molecular_function	3-hydroxybutyryl-CoA dehydrogenase activity	GO:0008691	1	0.03
molecular_function	gluconate 5-dehydrogenase activity	GO:0008874	1	0.03
molecular_function	prephenate dehydrogenase (NAD+) activity	GO:0008977	1	0.03
molecular_function	crossover junction endodeoxyribonuclease activity	GO:0008821	1	0.03
molecular_function	lysophospholipase activity	GO:0004622	1	0.03
molecular_function	adenyl-nucleotide exchange factor activity	GO:0000774	1	0.03
molecular_function	O-phospho-L-serine:2-oxoglutarate aminotransferase activity	GO:0004648	1	0.03
molecular_function	rRNA (adenine-N6,N6-)-dimethyltransferase activity	GO:0000179	1	0.03
molecular_function	aspartate-tRNA(Asn) ligase activity	GO:0050560	1	0.03
molecular_function	toxin activity	GO:0090729	1	0.03
molecular_function	phosphoribosylanthranilate isomerase activity	GO:0004640	1	0.03
molecular_function	phosphoribosylformylglycinamidine cyclo-ligase activity	GO:0004641	1	0.03
molecular_function	phosphoribosylaminoimidazolecarboxamide formyltransferase activity	GO:0004643	1	0.03
molecular_function	phosphoribosylglycinamide formyltransferase activity	GO:0004644	1	0.03
molecular_function	1,4-alpha-oligoglucan phosphorylase activity	GO:0004645	1	0.03
molecular_function	O-methyltransferase activity	GO:0008171	1	0.03
molecular_function	spermidine synthase activity	GO:0004766	1	0.03
molecular_function	hydroxypyruvate isomerase activity	GO:0008903	1	0.03
molecular_function	adenylosuccinate synthase activity	GO:0004019	1	0.03
molecular_function	N6-(1,2-dicarboxyethyl)AMP AMP-lyase (fumarate-forming) activity	GO:0004018	1	0.03
molecular_function	ADP-dependent NAD(P)H-hydrate dehydratase activity	GO:0052855	1	0.03
molecular_function	methylisocitrate lyase activity	GO:0046421	1	0.03
molecular_function	adenylate kinase activity	GO:0004017	1	0.03
molecular_function	adenylate cyclase activity	GO:0004016	1	0.03
molecular_function	mannitol-1-phosphate 5-dehydrogenase activity	GO:0008926	1	0.03
molecular_function	DNA ligase (NAD+) activity	GO:0003911	1	0.03
molecular_function	3-dehydroquinate dehydratase activity	GO:0003855	1	0.03
molecular_function	3-dehydroquinate synthase activity	GO:0003856	1	0.03
molecular_function	FMN adenylyltransferase activity	GO:0003919	1	0.03
molecular_function	2-isopropylmalate synthase activity	GO:0003852	1	0.03
molecular_function	protein-glutamine N-methyltransferase activity	GO:0036009	1	0.03
molecular_function	L-lactate dehydrogenase activity	GO:0004459	1	0.03
molecular_function	acetyl-CoA C-acyltransferase activity	GO:0003988	1	0.03
molecular_function	UTP:glucose-1-phosphate uridylyltransferase activity	GO:0003983	1	0.03
molecular_function	(R)-limonene 1,2-monooxygenase activity	GO:0018635	1	0.03
molecular_function	xanthine phosphoribosyltransferase activity	GO:0000310	1	0.03
molecular_function	molybdate ion transmembrane transporter activity	GO:0015098	1	0.03
molecular_function	queuine tRNA-ribosyltransferase activity	GO:0008479	1	0.03
molecular_function	octanoyl transferase activity (acting on glycine-cleavage complex H protein)	GO:0102555	1	0.03
molecular_function	purine nucleosidase activity	GO:0008477	1	0.03
molecular_function	2-hydroxy-3-oxopropionate reductase activity	GO:0008679	1	0.03
molecular_function	protein-N(PI)-phosphohistidine-fructose phosphotransferase system transporter activity	GO:0022877	1	0.03
molecular_function	2,4-dienoyl-CoA reductase (NADPH) activity	GO:0008670	1	0.03
molecular_function	protein-N(PI)-phosphohistidine-mannitol phosphotransferase system transmembrane transporter activity	GO:0022872	1	0.03
molecular_function	undecaprenyl-diphosphatase activity	GO:0050380	1	0.03
molecular_function	ureidoglycine aminohydrolase activity	GO:0071522	1	0.03
molecular_function	chaperone binding	GO:0051087	1	0.03
molecular_function	polyphosphate-glucose phosphotransferase activity	GO:0047330	1	0.03
molecular_function	[glutamate-ammonia-ligase] adenylyltransferase activity	GO:0008882	1	0.03
molecular_function	cyclic pyranopterin monophosphate synthase activity	GO:0061799	1	0.03
molecular_function	rRNA (cytosine-2'-O-)-methyltransferase activity	GO:0070677	1	0.03
molecular_function	valine-tRNA ligase activity	GO:0004832	1	0.03
molecular_function	tyrosine-tRNA ligase activity	GO:0004831	1	0.03
molecular_function	tryptophan-tRNA ligase activity	GO:0004830	1	0.03
molecular_function	hypoxanthine phosphoribosyltransferase activity	GO:0004422	1	0.03
molecular_function	imidazoleglycerol-phosphate dehydratase activity	GO:0004424	1	0.03
molecular_function	indole-3-glycerol-phosphate synthase activity	GO:0004425	1	0.03
molecular_function	metalloexopeptidase activity	GO:0008235	1	0.03
molecular_function	deaminase activity	GO:0019239	1	0.03
molecular_function	NADPHX epimerase activity	GO:0052857	1	0.03
molecular_function	ribonucleoside binding	GO:0032549	1	0.03
molecular_function	ATPase-coupled phosphate ion transmembrane transporter activity	GO:0015415	1	0.03
molecular_function	phosphatidylinositol alpha-mannosyltransferase activity	GO:0043750	1	0.03
molecular_function	myo-inosose-2 dehydratase activity	GO:0050114	1	0.03
molecular_function	1,4-dihydroxy-2-naphthoyl-CoA synthase activity	GO:0008935	1	0.03
molecular_function	lytic endotransglycosylase activity	GO:0008932	1	0.03
molecular_function	formyl-CoA transferase activity	GO:0033608	1	0.03
molecular_function	creatininase activity	GO:0047789	1	0.03
molecular_function	starch synthase activity	GO:0009011	1	0.03
molecular_function	acyl carrier activity	GO:0000036	1	0.03
molecular_function	adenine deaminase activity	GO:0000034	1	0.03
molecular_function	mannosyltransferase activity	GO:0000030	1	0.03
molecular_function	3'-5' DNA helicase activity	GO:0043138	1	0.03
molecular_function	S-adenosylmethionine:2-demethylmenaquinol methyltransferase activity	GO:0102094	1	0.03
molecular_function	oxygen-dependent protoporphyrinogen oxidase activity	GO:0004729	1	0.03
molecular_function	fumarylacetoacetase activity	GO:0004334	1	0.03
molecular_function	galactokinase activity	GO:0004335	1	0.03
molecular_function	linear malto-oligosaccharide phosphorylase activity	GO:0102250	1	0.03
molecular_function	fructose-bisphosphate aldolase activity	GO:0004332	1	0.03
molecular_function	fumarate hydratase activity	GO:0004333	1	0.03
molecular_function	galactose binding	GO:0005534	1	0.03
molecular_function	argininosuccinate synthase activity	GO:0004055	1	0.03
molecular_function	argininosuccinate lyase activity	GO:0004056	1	0.03
molecular_function	3-oxoacid CoA-transferase activity	GO:0008260	1	0.03
molecular_function	malyl-CoA lyase activity	GO:0050083	1	0.03
molecular_function	S-adenosylmethionine:2-demethylmenaquinol-7 methyltransferase activity	GO:0102955	1	0.03
molecular_function	rRNA (guanine-N7-)-methyltransferase activity	GO:0070043	1	0.03
molecular_function	UDP-N-acetylmuramoyl-L-alanyl-D-glutamyl-meso-2,6-diaminopimelyl-D-alanyl-D-alanine:undecaprenyl-phosphate transferase activity	GO:0051992	1	0.03
molecular_function	UDP-N-acetyl-D-glucosamine:N-acetylmuramoyl-L-alanyl-D-glutamyl-meso-2,6-diaminopimelyl-D-alanyl-D-alanine-diphosphoundecaprenol 4-beta-N-acetylglucosaminlytransferase activity	GO:0051991	1	0.03
molecular_function	pyridoxal 4-dehydrogenase activity	GO:0050235	1	0.03
molecular_function	aldose 1-epimerase activity	GO:0004034	1	0.03
molecular_function	phosphoenolpyruvate carboxykinase (GTP) activity	GO:0004613	1	0.03
molecular_function	ligase activity, forming carbon-nitrogen bonds	GO:0016879	1	0.03
molecular_function	phosphoglycerate dehydrogenase activity	GO:0004617	1	0.03
molecular_function	diaminopimelate epimerase activity	GO:0008837	1	0.03
molecular_function	diaminopimelate decarboxylase activity	GO:0008836	1	0.03
molecular_function	ribulose-phosphate 3-epimerase activity	GO:0004750	1	0.03
molecular_function	selenide, water dikinase activity	GO:0004756	1	0.03
molecular_function	glycerol kinase activity	GO:0004370	1	0.03
molecular_function	allantoinase activity	GO:0004038	1	0.03
molecular_function	4-carboxymuconolactone decarboxylase activity	GO:0047575	1	0.03
molecular_function	3-hydroxypropionate dehydrogenase (NADP+) activity	GO:0035527	1	0.03
molecular_function	methionine adenosyltransferase activity	GO:0004478	1	0.03
molecular_function	NADPH:quinone reductase activity	GO:0003960	1	0.03
molecular_function	O-acetylhomoserine aminocarboxypropyltransferase activity	GO:0003961	1	0.03
molecular_function	scopolin beta-glucosidase activity	GO:0102483	1	0.03
molecular_function	cytosine transmembrane transporter activity	GO:0015209	1	0.03
molecular_function	NAD-dependent protein deacetylase activity	GO:0034979	1	0.03
molecular_function	DNA replication origin binding	GO:0003688	1	0.03
molecular_function	protein homodimerization activity	GO:0042803	1	0.03
molecular_function	mRNA binding	GO:0003729	1	0.03
molecular_function	maleate isomerase activity	GO:0050076	1	0.03
molecular_function	molybdenum cofactor guanylyltransferase activity	GO:0061603	1	0.03
molecular_function	GDP-mannose 4,6-dehydratase activity	GO:0008446	1	0.03
molecular_function	demethylmenaquinone methyltransferase activity	GO:0043770	1	0.03
molecular_function	3-hydroxyisobutyrate dehydrogenase activity	GO:0008442	1	0.03
molecular_function	oxidoreductase activity, acting on CH or CH2 groups, NAD or NADP as acceptor	GO:0016726	1	0.03
molecular_function	oxidoreductase activity, acting on the CH-NH2 group of donors, oxygen as acceptor	GO:0016641	1	0.03
molecular_function	structural molecule activity	GO:0005198	1	0.03
molecular_function	diphosphate-fructose-6-phosphate 1-phosphotransferase activity	GO:0047334	1	0.03
molecular_function	transferase activity, transferring acyl groups, acyl groups converted into alkyl on transfer	GO:0046912	1	0.03
molecular_function	peptide-methionine (S)-S-oxide reductase activity	GO:0008113	1	0.03
molecular_function	L-leucine transaminase activity	GO:0052654	1	0.03
molecular_function	methylenetetrahydrofolate dehydrogenase (NADP+) activity	GO:0004488	1	0.03
molecular_function	glycerol-3-phosphate cytidylyltransferase activity	GO:0047348	1	0.03
molecular_function	transketolase activity	GO:0004802	1	0.03
molecular_function	methionyl-tRNA formyltransferase activity	GO:0004479	1	0.03
molecular_function	sedoheptulose-7-phosphate:D-glyceraldehyde-3-phosphate glyceronetransferase activity	GO:0004801	1	0.03
molecular_function	triose-phosphate isomerase activity	GO:0004807	1	0.03
molecular_function	tRNA (adenine-N1-)-methyltransferase activity	GO:0016429	1	0.03
molecular_function	trehalose-phosphatase activity	GO:0004805	1	0.03
molecular_function	1-deoxy-D-xylulose-5-phosphate reductoisomerase activity	GO:0030604	1	0.03
molecular_function	mannose-6-phosphate isomerase activity	GO:0004476	1	0.03
molecular_function	16S rRNA (adenine(1518)-N(6)/adenine(1519)-N(6))-dimethyltransferase activity	GO:0052908	1	0.03
molecular_function	haloacetate dehalogenase activity	GO:0018785	1	0.03
molecular_function	oligo-1,6-glucosidase activity	GO:0004574	1	0.03
molecular_function	tRNA (guanine(37)-N(1))-methyltransferase activity	GO:0052906	1	0.03
